# Supplementary material for: Integrated Bayesian Approaches Shed Light on the Dissemination Routes of the Eurasian Grapevine Germplasm
Source: Front Plant Sci. 2021 Aug 5;12:692661. doi: 10.3389/fpls.2021.692661 (PMC8381769; doi:10.3389/fpls.2021.692661)
Supplement: Supplementary file 1 [file Table_2.XLSX]

## Sheet: Italian_dataset_(384)
Table S1 List of grapevine varieties. Name, geographic origin, membership collection, SNP profiles, ancestry and probability of posterior membership for each sample included in the present study were reported. All varieties were genotyped using the GrapeReSeq 18K Vitis (Le Paslier et al. 2013). Raw data was processed using a robust filtering: markers showing call quality values (p50GC) lower than…
Variety	Geographic origin	Reference	Ancestry membership (fastStructure)			Posterior membership probabilities (DAPC)
			pool 1	pool 2	pool 3	pool 1	pool 2	pool 3	best pool (with highest probability)
ABBUOTO	ITAP-center	D'Onofrio et al., 2021	0.046136	0.476284	0.477579	3.42885e-06	3.10997e-05	0.999965	3
ABELLO	ITAP-south	D'Onofrio et al., 2021	0.161248	0.379142	0.459609	0.0485799	8.69971e-08	0.95142	3
AGHEDENE	ITAP-north	D'Onofrio et al., 2021	0.260872	0.30985	0.429278	0.00142269	1.76977e-11	0.998577	3
AGLIANICO	ITAP-south	D'Onofrio et al., 2021	0.311287	0.512367	0.176345	0.000126061	8.56456e-06	0.999865	3
AGLIANICO ANTICO	ITAP-south	De Lorenzis et al., 2019	0.123515	0.658738	0.217747	1.25365e-08	0.99955	0.000449966	2
AGLIANICO DI CARDILE	ITAP-south	De Lorenzis et al., 2019	0.086009	0.779406	0.134586	7.54826e-08	0.99908	0.000919548	2
AGLIANICONE	ITAP-south	De Lorenzis et al., 2019	0.25781	0.742158	3.2e-05	3.83474e-05	1.33241e-05	0.999948	3
ALBA IMPUTOTATO	ITAP-center	D'Onofrio et al., 2021	3.1e-05	0.370178	0.629791	0.000204468	8.28061e-11	0.999796	3
ALBANA DEL PANIERE	ITAP-center	D'Onofrio et al., 2021	0.631435	0.081458	0.287107	0.0570421	1.0136e-09	0.942958	3
ALBANELLO	ITAP-south	D'Onofrio et al., 2021	3.1e-05	0.1256	0.874369	6.41767e-08	1.1744e-10	1	3
ALBARANZEULI BIANCO	ITAP-south	D'Onofrio et al., 2021	3.1e-05	0.041603	0.958366	1.90747e-06	6.78398e-13	0.999998	3
ALBARANZEULI BIANCO (FAUX)	ITAP-south	Laucou et al., 2018	0.065269	0.233161	0.70157	0.0011895	4.23187e-09	0.99881	3
ALBAROLA	ITAP-north	D'Onofrio et al., 2021	0.683363	0.150845	0.165791	0.999779	1.86913e-13	0.000221202	1
ALEATICO	ITAP-center	D'Onofrio et al., 2021	0.069629	0.23263	0.697741	6.67761e-06	1.68704e-11	0.999993	3
ALEATICO faux	ITAP-center	Laucou et al., 2018	0.385014	3.1e-05	0.614955	0.817855	9.92498e-11	0.182145	1
ALICANTE faux	ITAP-south	De Lorenzis et al., 2019	0.048446	0.665517	0.286036	1.72992e-11	1	1.07493e-07	2
ALIONZA	ITAP-center	D'Onofrio et al., 2021	0.120398	0.017432	0.86217	1.14373e-06	1.02468e-10	0.999999	3
ANCELLOTTA	ITAP-center	D'Onofrio et al., 2021	0.999938	3.1e-05	3.1e-05	1	1.18088e-18	4.73808e-08	1
ANSONICA (INZOLIA)	ITAP-south	D'Onofrio et al., 2021	3.1e-05	0.532047	0.467921	6.04504e-08	0.999992	7.57457e-06	2
ANTINELLO	ITAP-south	De Lorenzis et al., 2019	0.084517	0.4376	0.477883	0.000350042	9.04466e-11	0.99965	3
ARBANELLO	ITAP-south	De Lorenzis et al., 2019	3.2e-05	0.999937	3.1e-05	2.51397e-15	1	1.34697e-11	2
ARGU MANNU	ITAP-south	D'Onofrio et al., 2021	3.1e-05	0.058223	0.941746	1.62006e-06	2.76427e-12	0.999998	3
ARILLA	ITAP-south	De Lorenzis et al., 2019	0.162991	0.161963	0.675047	1.38006e-05	1.74872e-12	0.999986	3
ARNEIS	ITAP-north	D'Onofrio et al., 2021	0.973747	3.1e-05	0.026222	1	1.61846e-14	1.9586e-07	1
ARSILICO	ITAP-south	D'Onofrio et al., 2021	0.04461	0.34034	0.615051	3.24784e-08	2.16937e-12	1	3
ARVESINIADU	ITAP-south	D'Onofrio et al., 2021	0.576689	0.035369	0.387942	0.997237	1.24924e-12	0.00276344	1
ASPRINIO BIANCO faux	ITAP-south	Laucou et al., 2018	0.403828	0.328978	0.267193	0.000442499	1.69543e-07	0.999557	3
ASPRINIO N	ITAP-south	De Lorenzis et al., 2019	0.119696	0.566176	0.314127	4.41182e-05	3.83518e-10	0.999956	3
AUSTEGNA	ITAP-south	De Lorenzis et al., 2019	0.242005	0.552357	0.205638	0.00073676	4.81466e-05	0.999215	3
AVANA'	ITAP-north	D'Onofrio et al., 2021	0.786319	3.1e-05	0.213649	0.999986	6.20813e-14	1.37595e-05	1
AVARENGO	ITAP-north	D'Onofrio et al., 2021	0.996672	3.1e-05	0.003297	1	7.37094e-18	1.94413e-08	1
BALSAMINA	ITAP-north	Laucou et al., 2018	0.670307	3.1e-05	0.329662	0.999193	2.60181e-12	0.000807271	1
BARATUCIAT	ITAP-north	D'Onofrio et al., 2021	0.789426	0.102788	0.107786	0.999998	1.91099e-12	1.81864e-06	1
BARBAROSSA (di FINALE)	ITAP-north	D'Onofrio et al., 2021	0.450907	0.065821	0.483272	0.964947	4.85848e-12	0.0350534	1
BARBAROSSA PIEMONTESE	ITAP-center	D'Onofrio et al., 2021	0.511919	0.101334	0.386747	0.998241	3.71342e-12	0.00175924	1
BARBERA	ITAP-north	D'Onofrio et al., 2021	0.889098	3.1e-05	0.110871	0.999999	3.12471e-14	8.57265e-07	1
BARBERA BIANCA	ITAP-north	D'Onofrio et al., 2021	0.27365	0.167783	0.558566	0.0289487	1.27371e-10	0.971051	3
BARSAGLINA	ITAP-center	D'Onofrio et al., 2021	0.423799	0.57617	3.1e-05	0.5344	1.58962e-08	0.4656	1
BELLONE	ITAP-center	D'Onofrio et al., 2021	0.108374	0.198078	0.693548	0.000415021	8.91595e-11	0.999585	3
BELO VITERBO	ITAP-center	AGER collection	0.114679	0.388048	0.497273	6.24631e-05	2.02702e-09	0.999938	3
BERMESTIA BIANCA	ITAP-north	Laucou et al., 2018	0.218183	0.027997	0.75382	0.0983887	2.77647e-10	0.901611	3
BERZAMINO	ITAP-north	D'Onofrio et al., 2021	0.658449	0.141939	0.199612	0.999913	1.12098e-12	8.66919e-05	1
BIANCA BELLOSGUARDO	ITAP-south	De Lorenzis et al., 2019	3.1e-05	0.022407	0.977562	1.12e-05	1.7827e-09	0.999989	3
BIANCHETTA TREVIGIANA	ITAP-north	D'Onofrio et al., 2021	0.910744	3.1e-05	0.089225	1	2.68667e-17	1.84844e-08	1
BIANCO D'ALESSANO	ITAP-south	D'Onofrio et al., 2021	3.2e-05	0.127019	0.872949	4.54913e-06	1.33136e-10	0.999995	3
BIANCOLELLA	ITAP-south	D'Onofrio et al., 2021	0.231467	0.248977	0.519557	0.000121333	1.09448e-09	0.999879	3
BIANCUZZO	ITAP-north	D'Onofrio et al., 2021	3.1e-05	0.08489	0.915078	2.57538e-06	5.44319e-12	0.999997	3
BIGOLONA	ITAP-north	D'Onofrio et al., 2021	0.597264	0.038584	0.364152	0.999939	2.0051e-09	6.13528e-05	1
BLANC DE MORGEX	ITAP-north	AGER collection	0.687655	0.022339	0.290006	0.999997	2.08375e-13	2.58404e-06	1
BLATTERLE	ITAP-north	Laucou et al., 2018	0.758768	3.1e-05	0.241201	0.999877	7.01246e-10	0.000122669	1
BOMBINO N	ITAP-south	AGER collection	0.139638	0.042425	0.817937	0.000164339	2.21744e-09	0.999836	3
BOMBINO NERO	ITAP-south	D'Onofrio et al., 2021	0.081786	0.332578	0.585636	8.71661e-05	4.97476e-06	0.999908	3
BONAMICO	ITAP-center	D'Onofrio et al., 2021	0.285666	0.239199	0.475135	0.191774	1.203e-09	0.808226	3
BONARDA	ITAP-north	D'Onofrio et al., 2021	0.722199	3.1e-05	0.277769	0.999998	1.84247e-14	2.4181e-06	1
BONDA	ITAP-north	D'Onofrio et al., 2021	0.396894	3.1e-05	0.603075	0.98358	3.51447e-13	0.0164203	1
BOSCHERA	ITAP-north	D'Onofrio et al., 2021	0.261425	0.375501	0.363074	0.000129347	1.07744e-10	0.999871	3
BOSCO	ITAP-north	D'Onofrio et al., 2021	0.22281	0.125798	0.651392	9.10457e-05	9.85588e-14	0.999909	3
BRACCIOLA NERA (FAUX)	ITAP-center	D'Onofrio et al., 2021	0.495876	0.342339	0.161786	0.0758015	2.11248e-08	0.924198	3
BRACHETTO	ITAP-north	D'Onofrio et al., 2021	0.578265	3.1e-05	0.421704	0.998699	7.48071e-11	0.00130148	1
BRAMBANA	ITAP-north	D'Onofrio et al., 2021	0.969732	3.1e-05	0.030237	1	1.03038e-15	1.57491e-07	1
BRUCIAPAGLIAIO	ITAP-north	AGER collection	3.1e-05	0.3814	0.618568	7.01481e-06	1.87994e-10	0.999993	3
BUBBIA	ITAP-north	D'Onofrio et al., 2021	0.782005	0.117732	0.100263	0.999987	4.49729e-15	1.33332e-05	1
BUZZETTO	ITAP-north	AGER collection	0.469564	0.096413	0.434022	0.975929	1.72963e-10	0.0240708	1
CABRUSINA	ITAP-north	D'Onofrio et al., 2021	0.596011	0.039812	0.364176	0.999387	8.76874e-11	0.000613004	1
CADDIU	ITAP-south	D'Onofrio et al., 2021	0.02216	0.137002	0.840838	1.71145e-05	4.34437e-09	0.999983	3
CALABRESE DI MONTENUOVO	ITAP-south	D'Onofrio et al., 2021	0.055484	0.553964	0.390552	6.98645e-10	1	9.97697e-08	2
CALABRESE (NERO D AVOLA)	ITAP-south	D'Onofrio et al., 2021	0.018019	0.981949	3.1e-05	3.43586e-14	1	6.20183e-12	2
CALORIA	ITAP-center	D'Onofrio et al., 2021	0.449697	0.218027	0.332276	0.00802229	8.48048e-11	0.991978	3
CAMPUTESE	ITAP-south	De Lorenzis et al., 2019	0.184081	0.286668	0.529252	1.20997e-05	2.15147e-10	0.999988	3
CANAIOLO NERO	ITAP-center	D'Onofrio et al., 2021	0.410691	0.102641	0.486668	0.950043	1.96917e-09	0.0499568	1
CANINA NERA	ITAP-center	D'Onofrio et al., 2021	0.999938	3.1e-05	3.1e-05	1	2.81746e-13	2.11565e-07	1
CANNAMELO	ITAP-south	De Lorenzis et al., 2019	0.209068	0.34817	0.442762	6.70219e-06	1.13978e-10	0.999993	3
CANNELLA NERA	ITAP-south	D'Onofrio et al., 2021	0.024414	0.691449	0.284137	3.67691e-06	0.000417436	0.999579	3
CAPRETTA	ITAP-center	D'Onofrio et al., 2021	0.411344	0.135835	0.452821	0.0213359	2.54e-11	0.978664	3
CAPRUGNONE	ITAP-center	Laucou et al., 2018	0.076837	0.333483	0.589681	0.000618483	6.40158e-09	0.999382	3
CARDIN	ITAP-north	D'Onofrio et al., 2021	0.795732	0.018688	0.185579	1	1.02228e-14	3.95518e-07	1
CARI 2	ITAP-north	AGER collection	0.642179	0.015243	0.342578	0.999878	5.97277e-13	0.000122375	1
CARRARESA	ITAP-center	D'Onofrio et al., 2021	0.666722	3.1e-05	0.333246	0.999979	1.83113e-13	2.14564e-05	1
CARRICANTE	ITAP-south	D'Onofrio et al., 2021	2.6e-05	0.999943	3.1e-05	4.17925e-17	1	3.56251e-13	2
CASAVECCHIA	ITAP-south	De Lorenzis et al., 2019	0.148324	0.01366	0.838016	5.48414e-06	9.67377e-10	0.999995	3
CASCAROLO	ITAP-north	D'Onofrio et al., 2021	0.695817	0.119678	0.184505	0.999978	1.95689e-12	2.21884e-05	1
CASETTA	ITAP-north	Laucou et al., 2018	0.931129	0.068839	3.1e-05	1	7.24332e-17	1.82928e-08	1
CASTIGLIONE	ITAP-south	De Lorenzis et al., 2019	0.075894	0.744736	0.17937	1.61574e-06	0.99101	0.00898852	2
CATALANESCA	ITAP-south	Laucou et al., 2018	0.111675	0.200884	0.687441	8.5759e-05	1.05596e-09	0.999914	3
CATARRATTO BIANCO COMUNE	ITAP-south	D'Onofrio et al., 2021	3.1e-05	0.338161	0.661808	6.60036e-10	0.999916	8.38873e-05	2
CAVRARA	ITAP-north	D'Onofrio et al., 2021	0.566049	0.09955	0.3344	0.745651	2.50726e-10	0.254349	1
CELLERINA	ITAP-north	AGER collection	0.500546	3.1e-05	0.499423	0.999994	2.83152e-15	5.52229e-06	1
CENERENTE	ITAP-north	CREA collection	0.999937	3.1e-05	3.1e-05	1	5.82609e-16	1.44732e-07	1
CENTESIMINO	ITAP-center	D'Onofrio et al., 2021	0.045486	0.669227	0.285288	4.3114e-11	0.999999	1.10381e-06	2
CESANESE COMUNE	ITAP-center	D'Onofrio et al., 2021	3.1e-05	0.349951	0.650017	3.63826e-07	1.13867e-11	1	3
CESANESE D'AFFILE	ITAP-center	D'Onofrio et al., 2021	0.414801	0.541043	0.044156	0.00838762	0.930794	0.0608184	2
CHATUS	ITAP-north	D'Onofrio et al., 2021	0.855525	0.082618	0.061857	0.99999	1.26513e-11	1.03119e-05	1
CILIEGIOLO	ITAP-center	D'Onofrio et al., 2021	0.074431	0.745588	0.179981	4.3111e-10	0.999999	1.08713e-06	2
CIVIDIN	ITAP-north	D'Onofrio et al., 2021	0.952509	0.047459	3.1e-05	1	1.74264e-14	1.58914e-07	1
CJANORIE	ITAP-north	D'Onofrio et al., 2021	0.381785	0.253812	0.364403	0.0362148	1.49179e-10	0.963785	3
COCOCCIOLA	ITAP-center	Laucou et al., 2018	3.1e-05	0.074322	0.925647	9.55195e-07	2.2949e-11	0.999999	3
CODA DI PECORA	ITAP-south	De Lorenzis et al., 2019	0.167082	0.477384	0.355533	0.00933081	0.000464376	0.990205	3
CODA DI VOLPE BIANCA	ITAP-south	D'Onofrio et al., 2021	0.262437	0.033058	0.704505	1.37844e-05	7.62586e-10	0.999986	3
COGLIONARA	ITAP-south	De Lorenzis et al., 2019	0.150189	0.027162	0.822648	1.74144e-05	1.17552e-10	0.999983	3
COLATAMURRO	ITAP-south	De Lorenzis et al., 2019	0.016397	0.344417	0.639186	5.195e-06	6.70495e-12	0.999995	3
COLOMBANA B	ITAP-center	AGER collection	3.1e-05	0.519615	0.480354	1.53557e-06	0.000165073	0.999833	3
COLOMBANA NERA	ITAP-center	D'Onofrio et al., 2021	0.270903	0.21221	0.516887	0.00233019	1.15675e-08	0.99767	3
COLORINO (ABRUSCO)	ITAP-center	D'Onofrio et al., 2021	0.661215	0.101958	0.236828	0.999988	1.89804e-11	1.20371e-05	1
CONCA D'ORO	ITAP-south	Laucou et al., 2018	3.1e-05	0.119169	0.8808	0.000218555	3.29476e-06	0.999778	3
CORBINA VICENTINA	ITAP-north	Laucou et al., 2018	0.983596	3.1e-05	0.016373	0.999265	8.32495e-13	0.000735316	1
CORNACCHIA	ITAP-center	D'Onofrio et al., 2021	0.884606	3.1e-05	0.115363	0.999988	2.8787e-15	1.22997e-05	1
CORNALLIN	ITAP-north	D'Onofrio et al., 2021	0.643443	0.017115	0.339442	0.998842	1.26081e-11	0.00115793	1
CORNIOLA	ITAP-south	De Lorenzis et al., 2019	3.1e-05	0.07612	0.923849	0.000110597	7.76922e-10	0.999889	3
CORTESE	ITAP-north	D'Onofrio et al., 2021	0.194306	0.086161	0.719533	0.0289361	9.0559e-10	0.971064	3
CORVINA	ITAP-north	D'Onofrio et al., 2021	0.411789	0.164471	0.42374	0.23987	2.17135e-08	0.76013	3
CORVINONE	ITAP-north	D'Onofrio et al., 2021	0.575103	0.012234	0.412662	0.977287	6.79875e-13	0.0227126	1
COVRA	ITAP-center	D'Onofrio et al., 2021	0.847211	3.1e-05	0.152758	0.999994	3.31862e-15	5.77709e-06	1
CROATINA	ITAP-north	D'Onofrio et al., 2021	0.485122	0.128255	0.386622	0.969227	3.05808e-09	0.0307729	1
CROVASSA	ITAP-north	D'Onofrio et al., 2021	0.557503	0.04661	0.395887	0.991187	4.50447e-11	0.00881279	1
CUNEUTE	ITAP-north	D'Onofrio et al., 2021	0.891256	3.1e-05	0.108713	0.999998	3.68437e-15	2.49023e-06	1
DINDARELLA	ITAP-north	D'Onofrio et al., 2021	0.478005	0.115489	0.406506	0.981947	1.23813e-11	0.0180527	1
DOLCETTO	ITAP-north	D'Onofrio et al., 2021	0.563375	3.1e-05	0.436594	0.99995	1.38666e-14	5.03085e-05	1
DOLCIAME	ITAP-north	D'Onofrio et al., 2021	0.173475	0.044193	0.782332	3.26441e-05	7.90417e-13	0.999967	3
DORATA DI MONTERICCO	ITAP-center	AGER collection	0.401749	3.1e-05	0.59822	0.0440215	3.0334e-13	0.955978	3
DORONA DI VENEZIA	ITAP-north	D'Onofrio et al., 2021	3.1e-05	3.1e-05	0.999937	1.7792e-05	9.36096e-12	0.999982	3
DOUX D'HENRY	ITAP-north	D'Onofrio et al., 2021	0.69917	3.1e-05	0.300799	0.999977	1.51216e-12	2.30839e-05	1
DURELLA GENTILE	ITAP-north	De Lorenzis et al., 2019	0.717434	0.216254	0.066312	0.999355	5.85049e-14	0.000645163	1
ERBALUCE	ITAP-north	D'Onofrio et al., 2021	0.607807	0.149774	0.242419	0.999964	5.31066e-11	3.60258e-05	1
ERBAMAT (VERDEALBARA)	ITAP-north	D'Onofrio et al., 2021	0.710627	0.001022	0.288351	0.999438	9.83122e-14	0.000562134	1
FALANGHINA	ITAP-south	Laucou et al., 2018	0.536694	0.463274	3.1e-05	0.803396	3.19858e-08	0.196604	1
FALANGHINA (FAUX)	ITAP-south	D'Onofrio et al., 2021	0.463966	0.400275	0.135759	0.0385868	4.86223e-07	0.961413	3
FAMOSO	ITAP-center	D'Onofrio et al., 2021	0.225177	0.240633	0.53419	0.00693459	7.57856e-10	0.993065	3
FIANO	ITAP-south	D'Onofrio et al., 2021	0.49264	0.394004	0.113355	0.415812	1.03693e-06	0.584187	3
FILUCCA	ITAP-center	D'Onofrio et al., 2021	0.66624	0.034912	0.298848	0.999541	1.03182e-10	0.000458656	1
FIORELLA	ITAP-south	De Lorenzis et al., 2019	0.345159	0.155292	0.49955	0.0010629	2.29685e-09	0.998937	3
FOGARINA	ITAP-center	D'Onofrio et al., 2021	0.710867	0.124689	0.164444	0.999066	1.46633e-13	0.00093435	1
FORASTERA	ITAP-south	D'Onofrio et al., 2021	0.188984	0.145329	0.665686	1.60141e-05	9.58995e-12	0.999984	3
FORGIARIN	ITAP-north	D'Onofrio et al., 2021	0.700089	0.299879	3.1e-05	0.999802	1.28591e-10	0.000197595	1
FORSELLINA	ITAP-north	D'Onofrio et al., 2021	0.876968	0.123001	3.1e-05	0.999994	5.00749e-12	6.01739e-06	1
FORTANA	ITAP-center	D'Onofrio et al., 2021	0.546082	0.036897	0.417021	0.982152	2.19509e-12	0.0178479	1
FRAPPATO	ITAP-south	D'Onofrio et al., 2021	3.1e-05	0.853231	0.146738	2.3487e-15	1	2.00839e-11	2
FREDIANA BIANCA	ITAP-center	D'Onofrio et al., 2021	0.782968	0.05965	0.157383	0.999983	5.98845e-15	1.73509e-05	1
FREISA	ITAP-north	D'Onofrio et al., 2021	0.999938	3.1e-05	3.1e-05	1	1.75616e-19	2.68684e-09	1
FUMIN	ITAP-north	D'Onofrio et al., 2021	0.753066	3.1e-05	0.246903	0.999998	3.33126e-15	1.59683e-06	1
GABBA VOLPE	ITAP-center	D'Onofrio et al., 2021	3.1e-05	0.253865	0.746104	1.26662e-06	3.05303e-08	0.999999	3
GAGLIOPPO	ITAP-south	D'Onofrio et al., 2021	3.1e-05	0.999938	3.1e-05	4.40978e-19	1	3.94314e-15	2
GALLETTO ROSA	ITAP-south	De Lorenzis et al., 2019	3.1e-05	0.050354	0.949614	3.44184e-05	5.72328e-09	0.999966	3
GAMBA DI PERNICE (GAMBAROSSA)	ITAP-north	D'Onofrio et al., 2021	0.44454	3.1e-05	0.555429	0.999191	3.1634e-12	0.000808757	1
GAMBUGLIANA	ITAP-north	D'Onofrio et al., 2021	0.564864	0.322224	0.112911	0.898478	2.7881e-11	0.101522	1
GARGANEGA (FAUX)	ITAP-north	Laucou et al., 2018	2.5e-05	3.1e-05	0.999944	3.00125e-09	1.23999e-12	1	3
GARGANEGA (GRECANICO)	ITAP-north	D'Onofrio et al., 2021	0.999937	3.1e-05	3.1e-05	1	1.85894e-13	1.58831e-07	1
GARGOLA	ITAP-center	D'Onofrio et al., 2021	0.659933	0.103249	0.236818	0.999923	1.85739e-12	7.66355e-05	1
GAROFANA	ITAP-center	D'Onofrio et al., 2021	0.071993	3.1e-05	0.927976	3.7076e-07	1.00272e-09	1	3
GLERA	ITAP-north	D'Onofrio et al., 2021	0.277981	0.317658	0.404361	0.000182275	3.81051e-09	0.999818	3
GRAPARIOL	ITAP-north	D'Onofrio et al., 2021	0.847099	0.021703	0.131198	0.999982	2.74646e-12	1.75311e-05	1
GRECA	ITAP-south	De Lorenzis et al., 2019	3.1e-05	3.1e-05	0.999938	1.58748e-05	8.38087e-09	0.999984	3
GRECHETTO (di ORVIETO)	ITAP-center	D'Onofrio et al., 2021	0.134879	0.341457	0.523665	5.48851e-06	3.18383e-07	0.999994	3
GRECO (di TUFO)	ITAP-south	D'Onofrio et al., 2021	0.782549	0.21742	3.1e-05	0.997747	6.53779e-10	0.00225303	1
GRECO NERO (di VERBICARO)	ITAP-south	D'Onofrio et al., 2021	0.003184	0.682663	0.314153	6.44285e-13	1	4.02446e-10	2
GRIGNOLINO	ITAP-north	D'Onofrio et al., 2021	0.717973	3.1e-05	0.281995	0.999993	3.27024e-15	7.02674e-06	1
GRILLA	ITAP-south	De Lorenzis et al., 2019	3.1e-05	0.999938	3.1e-05	2.02092e-11	0.999997	2.55178e-06	2
GRILLO	ITAP-south	D'Onofrio et al., 2021	3.1e-05	0.22398	0.775989	1.3567e-05	0.292762	0.707224	3
GRILLO (FAUX)	ITAP-south	De Lorenzis et al., 2019	0.001463	0.058012	0.940526	0.000631255	1.50656e-09	0.999369	3
GROPPELLO B	ITAP-center	AGER collection	0.397309	0.285745	0.316946	0.28709	6.80164e-12	0.71291	3
GROPPELLO di MOCASINA	ITAP-north	D'Onofrio et al., 2021	0.589592	0.167294	0.243114	0.999576	3.32762e-09	0.000424161	1
GROPPELLO GENTILE	ITAP-center	AGER collection	0.76254	3.1e-05	0.237429	0.999992	2.31576e-15	8.38525e-06	1
GRUAIO	ITAP-north	D'Onofrio et al., 2021	0.949926	3.1e-05	0.050043	0.99999	2.18098e-13	1.03216e-05	1
GUARDAVALLE	ITAP-south	De Lorenzis et al., 2019	3.1e-05	0.441503	0.558466	4.95127e-07	0.989838	0.0101614	2
GUARNACCIA (BIANCA)	ITAP-south	D'Onofrio et al., 2021	0.163079	0.754647	0.082274	8.59819e-14	1	6.90252e-12	2
GUARNACCIA OMONIMO	ITAP-south	De Lorenzis et al., 2019	0.179458	0.222449	0.598093	5.13433e-06	6.66873e-09	0.999995	3
GUARNACCINO	ITAP-south	De Lorenzis et al., 2019	0.133356	0.453251	0.413393	6.27271e-07	0.998241	0.00175827	2
IMPIGNO	ITAP-south	De Lorenzis et al., 2019	0.08419	0.084172	0.831638	3.96564e-05	1.62171e-07	0.99996	3
INVERNENGA	ITAP-north	D'Onofrio et al., 2021	0.136334	0.177606	0.686059	0.000763974	2.01912e-09	0.999236	3
IUSANA	ITAP-south	De Lorenzis et al., 2019	3.1e-05	0.999938	3.1e-05	1.71552e-10	0.999992	8.4301e-06	2
LACRIMA (di MORRO D'ALBA)	ITAP-center	D'Onofrio et al., 2021	0.083358	0.268825	0.647818	9.55751e-07	8.09952e-12	0.999999	3
LAGREIN	ITAP-north	D'Onofrio et al., 2021	0.967049	3.1e-05	0.03292	0.999999	3.83329e-14	1.17245e-06	1
LAMBRUSCA DI ALESSANDRIA	ITAP-north	D'Onofrio et al., 2021	0.362083	3.1e-05	0.637886	0.988505	2.22349e-11	0.0114947	1
LAMBRUSCO A FOGLIA FRASTAGLIATA	ITAP-center	D'Onofrio et al., 2021	0.960065	0.039903	3.1e-05	1	4.39392e-13	1.08664e-07	1
LAMBRUSCO BENETTI	ITAP-center	D'Onofrio et al., 2021	0.983301	3.1e-05	0.016668	0.999998	6.78877e-14	2.31311e-06	1
LAMBRUSCO d'GERMAN	ITAP-center	D'Onofrio et al., 2021	0.97189	3.1e-05	0.028078	1	7.95763e-15	4.31822e-08	1
LAMBRUSCO di FIORANO	ITAP-center	D'Onofrio et al., 2021	0.647275	0.068592	0.284134	0.999906	1.36448e-11	9.41021e-05	1
LAMBRUSCO di SORBARA	ITAP-center	D'Onofrio et al., 2021	0.999938	3.1e-05	3.1e-05	1	4.4685e-16	1.26154e-07	1
LAMBRUSCO MAESTRI	ITAP-center	D'Onofrio et al., 2021	0.951266	0.048703	3.1e-05	0.999998	7.98139e-16	1.5237e-06	1
LAMBRUSCO MARANI	ITAP-center	D'Onofrio et al., 2021	0.9686	3.1e-05	0.031369	1	4.57925e-14	4.64177e-07	1
LAMBRUSCO MONTERICCO	ITAP-center	D'Onofrio et al., 2021	0.782675	0.015972	0.201353	0.999997	9.16772e-16	2.73277e-06	1
LAMBRUSCO OLIVA	ITAP-center	D'Onofrio et al., 2021	0.999937	3.1e-05	3.1e-05	1	2.25716e-14	1.61766e-07	1
LAMBRUSCO RUOZZI	ITAP-center	D'Onofrio et al., 2021	0.728987	0.270982	3.2e-05	0.999981	1.53994e-12	1.90152e-05	1
LAMBRUSCO SALAMINO	ITAP-center	D'Onofrio et al., 2021	0.974275	3.1e-05	0.025693	0.999998	7.23061e-15	1.82258e-06	1
LAMPANZONA	ITAP-south	De Lorenzis et al., 2019	3.1e-05	0.05794	0.942029	2.74463e-05	1.60665e-08	0.999973	3
LANZESA	ITAP-center	D'Onofrio et al., 2021	0.463717	3.1e-05	0.536252	0.917687	7.73321e-12	0.082313	1
LIEVUSO	ITAP-south	De Lorenzis et al., 2019	3.1e-05	0.999938	3.1e-05	1.1678e-21	1	2.84132e-18	2
LUADCA	ITAP-center	D'Onofrio et al., 2021	0.586492	0.122211	0.291297	0.999483	1.38715e-11	0.000516978	1
LUCIGNOLA	ITAP-south	De Lorenzis et al., 2019	3.1e-05	0.999938	3.1e-05	7.8957e-20	1	2.9382e-17	2
LUGLIENGA BIANCA (LIGNAN)	ITAP-north	D'Onofrio et al., 2021	0.469368	0.045712	0.48492	0.997902	5.45002e-10	0.00209793	1
LUPECCIO	ITAP-center	D'Onofrio et al., 2021	3.1e-05	0.419015	0.580954	4.87957e-09	3.36957e-08	1	3
MAGLIOCCO DOLCE	ITAP-south	De Lorenzis et al., 2019	0.071374	0.784761	0.143865	3.5121e-06	0.994051	0.00594581	2
MAIOLICA	ITAP-center	D'Onofrio et al., 2021	0.058215	0.815643	0.126142	7.05176e-07	4.02107e-09	0.999999	3
MAIOLINA	ITAP-north	D'Onofrio et al., 2021	0.893561	3.1e-05	0.106407	0.999952	6.5606e-15	4.76934e-05	1
MALBO GENTILE	ITAP-north	D'Onofrio et al., 2021	0.715736	0.191811	0.092453	0.994199	7.12667e-08	0.00580089	1
MALVASIA ACINO PICCOLO	ITAP-south	De Lorenzis et al., 2019	3.1e-05	0.999938	3.1e-05	1.1578e-10	1	1.68251e-07	2
MALVASIA BIANCA	ITAP-north	D'Onofrio et al., 2021	0.272768	0.086021	0.64121	4.51539e-05	4.51529e-10	0.999955	3
MALVASIA BIANCA DEL PIEMONTE	ITAP-north	CREA collection	0.421898	0.000382	0.57772	0.890651	1.46265e-11	0.109349	1
MALVASIA BIANCA DI CANDIA	ITAP-north	D'Onofrio et al., 2021	0.945071	0.0549	2.8e-05	0.000654694	9.05262e-11	0.999345	3
MALVASIA BIANCA LUNGA	ITAP-center	D'Onofrio et al., 2021	3.1e-05	0.206414	0.793555	1.61209e-06	1.44234e-06	0.999997	3
MALVASIA CASALINI	ITAP-center	AGER collection	0.649771	3.1e-05	0.350197	0.999127	1.27774e-11	0.000873199	1
MALVASIA DEL LAZIO	ITAP-center	D'Onofrio et al., 2021	3.1e-05	0.242343	0.757626	1.44245e-06	7.463e-11	0.999999	3
MALVASIA DI CANDIA AROMATICA	ITAP-center	D'Onofrio et al., 2021	0.15493	3.1e-05	0.845039	1	3.08555e-12	6.98207e-08	1
MALVASIA DI CASORZO	ITAP-north	D'Onofrio et al., 2021	0.427903	0.037816	0.53428	0.936715	2.94611e-11	0.0632853	1
MALVASIA DI LIPARI	ITAP-south	D'Onofrio et al., 2021	0.274033	0.16423	0.561738	0.00267232	3.94357e-08	0.997328	3
MALVASIA DI SCHIERANO	ITAP-north	D'Onofrio et al., 2021	0.476191	3.1e-05	0.523778	0.765608	1.99657e-09	0.234392	1
MALVASIA ISTRIANA	ITAP-north	D'Onofrio et al., 2021	0.147355	0.266272	0.586373	0.0420712	0.000252643	0.957676	3
MALVASIA N DI LUCANIA	ITAP-south	De Lorenzis et al., 2019	3.1e-05	0.087067	0.912902	2.44976e-07	3.57468e-05	0.999964	3
MALVASIA NERA di BOLZANO	ITAP-north	D'Onofrio et al., 2021	0.684845	3.1e-05	0.315123	0.976974	5.56747e-10	0.0230257	1
MALVASIA NERA di LECCE	ITAP-south	D'Onofrio et al., 2021	0.054669	0.352504	0.592828	8.11612e-06	1.7987e-07	0.999992	3
MAMMOLO clone I-MAM-PA-1	ITAP-center	D'Onofrio et al., 2021	0.324767	0.365038	0.310196	0.00112531	1.34274e-05	0.998861	3
MANTONICO BIANCO	ITAP-south	De Lorenzis et al., 2019	0.05864	0.941329	3.1e-05	1.79524e-19	1	6.6115e-18	2
MANTONICO NERO	ITAP-south	D'Onofrio et al., 2021	0.225479	0.635762	0.13876	1.02062e-10	1	1.97547e-09	2
MANTONICO NIGRA	ITAP-south	De Lorenzis et al., 2019	0.035747	3.1e-05	0.964222	0.000271781	3.32907e-08	0.999728	3
MANTONICO PINTO	ITAP-south	De Lorenzis et al., 2019	3.1e-05	0.999937	3.1e-05	3.52598e-15	1	1.58868e-12	2
MAOR	ITAP-north	D'Onofrio et al., 2021	0.795966	0.075406	0.128629	0.999968	3.37975e-12	3.16143e-05	1
MARCHIONE	ITAP-south	De Lorenzis et al., 2019	3.1e-05	0.261827	0.738142	3.75709e-06	3.99101e-10	0.999996	3
MARIA	ITAP-south	De Lorenzis et al., 2019	3.1e-05	0.847632	0.152336	4.74789e-09	0.999999	6.44701e-07	2
MARZEMINA BIANCA	ITAP-north	D'Onofrio et al., 2021	0.24108	3.1e-05	0.758889	0.00812482	3.30805e-09	0.991875	3
MARZEMINA GROSSA	ITAP-north	D'Onofrio et al., 2021	0.355079	3.1e-05	0.644889	0.323875	1.9621e-13	0.676125	3
MARZEMINO	ITAP-north	D'Onofrio et al., 2021	0.999937	3.1e-05	3.1e-05	0.999999	5.87635e-12	1.05327e-06	1
MATURANO	ITAP-center	D'Onofrio et al., 2021	0.142823	0.034285	0.822892	0.000370922	2.06454e-12	0.999629	3
MAYOLET	ITAP-north	D'Onofrio et al., 2021	0.693927	3.1e-05	0.306041	0.999997	4.17295e-15	3.14897e-06	1
MENNAVO'	ITAP-south	De Lorenzis et al., 2019	3.1e-05	0.429251	0.570718	5.30545e-07	2.6925e-05	0.999973	3
MINNELLA NERA	ITAP-south	De Lorenzis et al., 2019	3.1e-05	0.237126	0.762843	3.34311e-06	1.3439e-09	0.999997	3
MINUTOLO	ITAP-south	D'Onofrio et al., 2021	0.014028	0.6812	0.304771	4.49338e-05	1.50192e-07	0.999955	3
MOLINARA	ITAP-north	D'Onofrio et al., 2021	0.05658	0.302669	0.640751	2.86547e-06	5.43112e-13	0.999997	3
MONICA	ITAP-south	D'Onofrio et al., 2021	0.130585	0.155084	0.714331	0.000153892	5.0586e-11	0.999846	3
MONTEPULCIANO	ITAP-center	D'Onofrio et al., 2021	0.094794	0.195424	0.709782	4.67206e-05	9.25276e-11	0.999953	3
MONTONICO BIANCO	ITAP-south	D'Onofrio et al., 2021	3.1e-05	3.1e-05	0.999938	3.82651e-06	6.42729e-12	0.999996	3
MOSCATELLO SELVATICO	ITAP-south	D'Onofrio et al., 2021	3.1e-05	3.1e-05	0.999937	7.78974e-05	7.52218e-10	0.999922	3
MOSCATELLONE BIANCO	ITAP-south	CREA collection	3.1e-05	0.674083	0.325886	7.68403e-06	4.75956e-09	0.999992	3
MOSCATO DI CALABRIA	ITAP-south	De Lorenzis et al., 2019	0.267226	3.1e-05	0.732743	0.0314518	2.86281e-13	0.968548	3
MOSCATO DI TERRACINA	ITAP-center	AGER collection	0.075364	0.045303	0.879333	2.02892e-06	2.56464e-12	0.999998	3
MOSCATO GIALLO	ITAP-north	D'Onofrio et al., 2021	0.165521	0.06933	0.765148	0.0100016	2.47129e-10	0.989998	3
MOSCATO NERO D'ACQUI	ITAP-north	D'Onofrio et al., 2021	0.514007	3.1e-05	0.485962	0.997456	1.23594e-12	0.00254359	1
MOSCATO VIOLETTO (MUSCAT ROUGE DE MADERE)	ITAP-center	D'Onofrio et al., 2021	0.104054	0.121381	0.774565	4.43971e-05	5.48877e-08	0.999956	3
MOSCHATO MAVRO	ITAP-center	D'Onofrio et al., 2021	0.107171	0.044381	0.848448	0.00176649	8.97411e-10	0.998234	3
MOSTOSA	ITAP-south	D'Onofrio et al., 2021	3.1e-05	0.199392	0.800577	1.74128e-06	1.0987e-07	0.999998	3
NASCETTA	ITAP-north	D'Onofrio et al., 2021	0.664804	0.084828	0.250368	0.999996	8.11965e-13	4.32729e-06	1
NASCO	ITAP-south	D'Onofrio et al., 2021	0.038012	0.172753	0.789235	0.00121477	1.87429e-07	0.998785	3
NEBBIOLO	ITAP-north	D'Onofrio et al., 2021	0.999938	3.1e-05	3.1e-05	1	5.10472e-13	8.74173e-08	1
NEBBIOLO ROSE' (CHIAVENNASCHINO)	ITAP-north	D'Onofrio et al., 2021	0.999938	3.1e-05	3.1e-05	1	1.33926e-14	1.53099e-07	1
NEGRERA GAGGIO	ITAP-north	AGER collection	0.780073	3.1e-05	0.219896	0.999995	7.07377e-14	5.30922e-06	1
NEGRETTA	ITAP-center	AGER collection	0.498638	0.077893	0.423468	0.85618	1.66167e-09	0.14382	1
NEGRETTA MEGLIORANDI	ITAP-center	D'Onofrio et al., 2021	0.619294	3.1e-05	0.380675	0.991677	9.99374e-12	0.00832264	1
NEGRETTO	ITAP-center	AGER collection	0.395389	3.1e-05	0.60458	0.118848	7.09736e-13	0.881152	3
NEGRO AMARO	ITAP-south	D'Onofrio et al., 2021	0.099437	0.464223	0.43634	2.361e-06	2.56869e-10	0.999998	3
NEGRODOLCE N	ITAP-south	De Lorenzis et al., 2019	0.232493	0.635373	0.132135	0.00259074	0.211867	0.785543	3
NERA DEL CILENTO	ITAP-south	De Lorenzis et al., 2019	0.173806	0.654711	0.171483	2.81013e-05	0.808588	0.191384	2
NERELLO MASCALESE	ITAP-south	De Lorenzis et al., 2019	3.1e-05	0.999939	3.1e-05	1.34269e-23	1	3.87977e-20	2
NERETTO CUNEESE	ITAP-north	D'Onofrio et al., 2021	0.937181	0.062787	3.1e-05	1	4.25099e-14	1.03174e-07	1
NERETTO di BAIRO	ITAP-north	D'Onofrio et al., 2021	0.940901	3.1e-05	0.059067	0.999994	7.06305e-16	6.21812e-06	1
NERETTO di MARENGO	ITAP-north	D'Onofrio et al., 2021	0.382657	3.1e-05	0.617312	0.999986	1.47107e-11	1.37962e-05	1
NERETTO di SALTO	ITAP-north	D'Onofrio et al., 2021	0.826495	3.1e-05	0.173474	1	5.62429e-16	4.57976e-07	1
NERO di GONZAGA	ITAP-center	D'Onofrio et al., 2021	0.999938	3.1e-05	3.1e-05	0.999999	9.14605e-15	1.42587e-06	1
NIEDDERA	ITAP-south	Laucou et al., 2018	0.065712	0.198253	0.736035	0.00037608	3.89273e-08	0.999624	3
NIEDDU MANNU	ITAP-south	D'Onofrio et al., 2021	3.1e-05	0.21008	0.789889	7.67973e-05	1.51681e-10	0.999923	3
NOSIOLA	ITAP-north	D'Onofrio et al., 2021	0.640723	0.022815	0.336461	0.999997	2.32519e-15	2.86324e-06	1
NOTARDOMENICO	ITAP-south	D'Onofrio et al., 2021	3.1e-05	0.647406	0.352564	4.88495e-11	0.999994	5.61994e-06	2
OCCHI DI LEPRE	ITAP-south	De Lorenzis et al., 2019	3.1e-05	0.999938	3.1e-05	2.75635e-21	1	5.66051e-19	2
OLIVELLA DI CAGGIANO	ITAP-south	De Lorenzis et al., 2019	0.102097	0.897871	3.1e-05	2.37152e-15	1	9.43435e-14	2
ORISI	ITAP-south	De Lorenzis et al., 2019	0.106068	0.8939	3.2e-05	5.43057e-12	1	1.22904e-08	2
ORPICCHIO	ITAP-center	D'Onofrio et al., 2021	0.380788	0.310692	0.30852	0.603694	5.8527e-12	0.396306	1
ORSINA	ITAP-north	D'Onofrio et al., 2021	0.255639	0.220992	0.523369	0.000585983	3.60056e-11	0.999414	3
ORSOLINA	ITAP-center	D'Onofrio et al., 2021	0.719047	3.1e-05	0.280921	0.999996	5.83242e-14	3.69517e-06	1
PAGLIONE	ITAP-south	D'Onofrio et al., 2021	0.063778	0.358494	0.577729	2.58412e-07	1.73665e-11	1	3
PALOMBA (UVA CARRIERI)	ITAP-south	D'Onofrio et al., 2021	3.1e-05	0.222463	0.777506	6.21241e-08	2.43108e-12	1	3
PARMISANA	ITAP-south	AGER collection	0.062935	0.529239	0.407826	1.4961e-07	0.999984	1.58817e-05	2
PASSAU	ITAP-north	D'Onofrio et al., 2021	0.767269	3.1e-05	0.232699	0.999998	1.79647e-13	1.78078e-06	1
PASSERINA (BOMBINO B)	ITAP-center	D'Onofrio et al., 2021	3.1e-05	3.1e-05	0.999938	4.13492e-07	3.89473e-13	1	3
PATTARESCA	ITAP-north	D'Onofrio et al., 2021	0.886769	3.1e-05	0.113199	0.999999	5.05385e-13	5.10473e-07	1
PAVANA	ITAP-north	D'Onofrio et al., 2021	0.999937	3.1e-05	3.1e-05	1	1.02253e-13	8.10299e-08	1
PECORELLO	ITAP-south	D'Onofrio et al., 2021	0.220778	0.476856	0.302365	0.000108432	0.930502	0.0693896	2
PECORELLO (FAUX)	ITAP-south	De Lorenzis et al., 2019	3.1e-05	0.710988	0.288981	5.25254e-05	1.55057e-06	0.999946	3
PECORINO	ITAP-center	D'Onofrio et al., 2021	0.599221	0.400747	3.1e-05	0.844676	0.135589	0.0197356	1
PELAGOS	ITAP-center	D'Onofrio et al., 2021	0.999942	3.1e-05	2.7e-05	1	3.3689e-15	7.77892e-09	1
PELAVERGA	ITAP-north	D'Onofrio et al., 2021	0.532822	0.056413	0.410765	0.997077	8.2057e-09	0.00292285	1
PERLA DEI VIVI	ITAP-center	D'Onofrio et al., 2021	0.8757	0.053385	0.070916	0.999995	9.7688e-17	4.76045e-06	1
PERRICONE	ITAP-south	D'Onofrio et al., 2021	3.1e-05	0.757867	0.242102	2.76697e-08	0.999988	1.22481e-05	2
PETIT ROUGE	ITAP-north	D'Onofrio et al., 2021	0.686571	3.1e-05	0.313398	0.999999	8.49056e-16	1.22761e-06	1
PEZZOLA	ITAP-north	D'Onofrio et al., 2021	0.495205	0.159385	0.345411	0.876518	9.86449e-12	0.123482	1
PICOLIT	ITAP-north	D'Onofrio et al., 2021	0.83722	3.1e-05	0.162749	0.999995	2.94447e-13	5.32771e-06	1
PIEDIROSSO	ITAP-south	De Lorenzis et al., 2019	0.394188	0.381987	0.223825	0.242215	1.29476e-08	0.757785	3
PIEDIROSSO (FAUX)	ITAP-south	Laucou et al., 2018	0.286607	0.377849	0.335544	1.40379e-05	1.24251e-09	0.999986	3
PIGNOLETTO	ITAP-center	D'Onofrio et al., 2021	0.216301	0.085445	0.698254	2.53111e-05	8.17741e-10	0.999975	3
PIGNOLO	ITAP-north	D'Onofrio et al., 2021	0.893696	0.067712	0.038592	0.999994	1.24292e-12	5.92062e-06	1
PIGNOLO SPANO (PIGNOLA)	ITAP-north	D'Onofrio et al., 2021	0.999938	3.1e-05	3.1e-05	1	1.13834e-12	3.61213e-09	1
POLLERA NERA	ITAP-north	D'Onofrio et al., 2021	0.388604	0.373934	0.237463	0.0362691	1.02123e-05	0.963721	3
POMPOSA MO	ITAP-center	D'Onofrio et al., 2021	0.573419	3.1e-05	0.42655	0.918762	4.52769e-08	0.0812375	1
PORCINA NERA	ITAP-south	D'Onofrio et al., 2021	0.126147	0.552666	0.321187	0.0062844	2.23248e-05	0.993693	3
PREMETTA	ITAP-north	AGER collection	0.529155	0.064906	0.405939	0.969935	2.23185e-11	0.0300653	1
PRUGNOLINO	ITAP-center	D'Onofrio et al., 2021	0.271415	3.1e-05	0.728554	0.0177509	4.85574e-13	0.982249	3
PRUNESTA	ITAP-south	De Lorenzis et al., 2019	3.1e-05	0.510717	0.489251	5.44817e-08	0.998656	0.00134436	2
PRUNESTRA	ITAP-south	AGER collection	0.12833	0.447434	0.424236	3.04022e-05	0.0018365	0.998133	3
RABOSO PIAVE	ITAP-north	D'Onofrio et al., 2021	0.999938	3.1e-05	3.1e-05	0.999995	1.82107e-14	4.51431e-06	1
RECANTINA	ITAP-north	D'Onofrio et al., 2021	0.90595	3.1e-05	0.094019	1	4.90991e-14	2.98375e-07	1
RECUNO	ITAP-south	De Lorenzis et al., 2019	3.1e-05	0.05913	0.940838	2.35467e-07	1.16126e-08	1	3
REFOSCO DAL PEDUNCOLO ROSSO	ITAP-center	D'Onofrio et al., 2021	0.999937	3.2e-05	3.2e-05	0.999999	2.80554e-13	5.87897e-07	1
REFOSCO NOSTRANO	ITAP-north	D'Onofrio et al., 2021	0.858797	0.03903	0.102174	0.999999	6.62211e-16	9.20345e-07	1
RIBOLLA GIALLA	ITAP-north	D'Onofrio et al., 2021	0.398735	0.101935	0.49933	0.993804	1.45723e-08	0.00619619	1
RIESLING ITALICO	ITAP-north	D'Onofrio et al., 2021	0.784786	3.1e-05	0.215182	0.999999	3.07877e-14	1.45332e-06	1
RIMINESE	ITAP-center	Laucou et al., 2018	0.241533	0.002101	0.756366	0.000817183	5.01224e-10	0.999183	3
RONDINELLA	ITAP-north	D'Onofrio et al., 2021	0.479639	0.129578	0.390784	0.431185	1.50523e-10	0.568815	3
ROSSA DI MOICO	ITAP-south	De Lorenzis et al., 2019	0.091429	0.696307	0.212263	2.57316e-05	2.9287e-05	0.999945	3
ROSSA DI SAN NICOLA	ITAP-south	De Lorenzis et al., 2019	3.2e-05	0.68235	0.317619	3.90981e-06	1.10256e-06	0.999995	3
ROSSARA TOSCANA	ITAP-center	D'Onofrio et al., 2021	0.561175	0.228173	0.210652	0.753655	6.07411e-11	0.246345	1
ROSSESE (TIBOURIN)	ITAP-north	D'Onofrio et al., 2021	0.480864	0.185573	0.333563	0.999461	9.89385e-10	0.000538568	1
ROSSIGNOLA	ITAP-north	Laucou et al., 2018	0.552643	0.124911	0.322446	0.99957	1.21534e-11	0.000430187	1
ROSSO ANTICO	ITAP-south	De Lorenzis et al., 2019	0.109974	0.488924	0.401102	3.04821e-06	2.42551e-09	0.999997	3
RUGGINE	ITAP-center	D'Onofrio et al., 2021	0.428205	0.154804	0.416991	0.993977	2.52185e-13	0.00602332	1
RUZZESE	ITAP-north	D'Onofrio et al., 2021	0.601737	0.125303	0.272959	0.998676	5.61933e-14	0.00132448	1
SAGRANTINO	ITAP-center	D'Onofrio et al., 2021	0.278629	0.21027	0.511101	0.0061469	3.38889e-07	0.993853	3
SAN LORENZO	ITAP-center	D'Onofrio et al., 2021	0.484427	0.060292	0.455282	0.00569316	7.64618e-11	0.994307	3
SAN LORENZO faux	ITAP-south	Laucou et al., 2018	0.999938	3.1e-05	3.1e-05	1	1.24198e-14	5.28608e-08	1
SAN PIETRO	ITAP-south	De Lorenzis et al., 2019	0.038674	0.436539	0.524787	2.66212e-05	2.60649e-09	0.999973	3
SANGIOVESE	ITAP-center	D'Onofrio et al., 2021	3.1e-05	0.999944	2.5e-05	4.46339e-18	1	2.22696e-15	2
SANGUINELLA B	ITAP-south	De Lorenzis et al., 2019	3.1e-05	0.026034	0.973935	6.79615e-08	1.51063e-09	1	3
SANT ANTONIO	ITAP-south	De Lorenzis et al., 2019	0.210689	0.175661	0.61365	1.83082e-06	6.47248e-13	0.999998	3
SANTA SOFIA B	ITAP-south	De Lorenzis et al., 2019	0.064584	0.575045	0.360371	5.0131e-06	2.04444e-09	0.999995	3
SCHIAVA (ROSSARA)	ITAP-north	D'Onofrio et al., 2021	0.512614	0.045671	0.441716	0.996876	9.72307e-12	0.00312446	1
SCHIAVA GENTILE	ITAP-north	D'Onofrio et al., 2021	0.829168	3.1e-05	0.170801	0.99992	1.92809e-12	8.01166e-05	1
SCHIAVA GROSSA	ITAP-north	D'Onofrio et al., 2021	0.684183	3.1e-05	0.315786	0.998015	3.35409e-11	0.00198543	1
SCHIAVA NERA (FAUX)	ITAP-north	D'Onofrio et al., 2021	0.522501	0.018519	0.45898	0.992826	8.30249e-10	0.00717409	1
SCHIOPPETTINO	ITAP-north	D'Onofrio et al., 2021	0.206657	0.323876	0.469467	4.32115e-06	3.23503e-11	0.999996	3
SCIMISCIA` (SCARSAFOGLIA)	ITAP-north	D'Onofrio et al., 2021	0.584555	0.119157	0.296288	0.999329	4.85816e-12	0.000670848	1
SCORZAMARA	ITAP-center	AGER collection	0.919476	3.1e-05	0.080492	0.99998	3.35123e-15	2.0295e-05	1
SEMIDANO	ITAP-south	Laucou et al., 2018	0.028767	0.092119	0.879114	2.2917e-06	1.61646e-09	0.999998	3
SERBINA	ITAP-north	CREA collection	0.963073	0.036896	3.1e-05	0.999999	3.87467e-16	5.54053e-07	1
SIGNURINA	ITAP-south	De Lorenzis et al., 2019	0.027939	0.087613	0.884449	0.000235344	1.8252e-07	0.999764	3
SOMARELLO NERO	ITAP-south	D'Onofrio et al., 2021	2.6e-05	3.1e-05	0.999943	6.48797e-08	3.47984e-07	1	3
STAMPACAVALLO	ITAP-south	De Lorenzis et al., 2019	0.130477	0.869492	3.2e-05	8.97007e-09	0.999999	5.23804e-07	2
STRINTO PORCINO	ITAP-south	De Lorenzis et al., 2019	3.1e-05	0.999938	3.1e-05	2.86072e-20	1	1.47256e-17	2
SUSUMANIELLO	ITAP-south	De Lorenzis et al., 2019	0.104061	0.895908	3.1e-05	7.15083e-10	0.999999	1.14692e-06	2
TAZZELENGHE	ITAP-north	D'Onofrio et al., 2021	0.935381	0.025698	0.038921	0.99998	6.78553e-15	2.04387e-05	1
TEINTURIER AD ACINO ROTONDO	ITAP-north	D'Onofrio et al., 2021	0.999937	3.1e-05	3.1e-05	1	8.90023e-16	3.58486e-08	1
TERMARINA (SCIACCARELLO)	ITAP-center	D'Onofrio et al., 2021	0.254237	0.279347	0.466416	7.93647e-05	1.23302e-07	0.999921	3
TEROLDEGO	ITAP-north	D'Onofrio et al., 2021	0.999938	3.1e-05	3.1e-05	0.999997	6.97642e-12	2.52278e-06	1
TERRANO	ITAP-north	D'Onofrio et al., 2021	0.856973	3.1e-05	0.142996	0.999999	3.2919e-16	5.44496e-07	1
TIMORASSO	ITAP-north	D'Onofrio et al., 2021	0.607529	0.173421	0.21905	0.999995	1.06399e-11	5.0248e-06	1
TOGNONA	ITAP-center	D'Onofrio et al., 2021	0.538819	0.120391	0.34079	0.988794	4.16617e-13	0.0112061	1
TORBATO	ITAP-south	D'Onofrio et al., 2021	0.222132	0.135307	0.642562	0.0014738	9.01715e-10	0.998526	3
TOSCA BIANCA	ITAP-center	D'Onofrio et al., 2021	0.702702	0.058292	0.239006	0.999978	2.26799e-13	2.23303e-05	1
TREBBIANINA	ITAP-center	D'Onofrio et al., 2021	0.328978	0.403828	0.267193	0.73023	2.50505e-07	0.26977	1
TREBBIANO ANTICO	ITAP-south	De Lorenzis et al., 2019	0.030029	0.819408	0.150563	4.52254e-09	0.999994	6.3789e-06	2
TREBBIANO GIALLO	ITAP-center	D'Onofrio et al., 2021	3.1e-05	0.17587	0.824099	2.32022e-08	2.13374e-15	1	3
TREBBIANO ROMAGNOLO	ITAP-center	D'Onofrio et al., 2021	0.967501	3.1e-05	0.032468	0.999997	6.8355e-15	2.85807e-06	1
TREBBIANO SPOLETINO	ITAP-center	Laucou et al., 2018	0.57942	0.216463	0.204117	0.80417	5.52494e-05	0.195775	1
TREBBIANO TOSCANO	ITAP-center	D'Onofrio et al., 2021	0.15909	0.004579	0.836331	1.4531e-06	5.68472e-10	0.999999	3
TREVISANA NERA	ITAP-north	D'Onofrio et al., 2021	0.552449	0.148784	0.298767	0.99865	3.01518e-08	0.0013498	1
TRUCCANOSA	ITAP-south	De Lorenzis et al., 2019	3.1e-05	0.999937	3.1e-05	1.41697e-16	1	1.08345e-12	2
TUCCANESE N	ITAP-south	De Lorenzis et al., 2019	0.111181	0.331302	0.557517	3.44077e-05	4.99369e-11	0.999966	3
TURCHETTA	ITAP-north	D'Onofrio et al., 2021	0.745593	3.1e-05	0.254376	0.999749	9.94011e-16	0.000251381	1
UVA D ORO BIANCA	ITAP-center	D'Onofrio et al., 2021	0.899795	3.1e-05	0.100174	1	1.23041e-14	2.78521e-07	1
UVA DEL FANTINI	ITAP-center	D'Onofrio et al., 2021	0.035822	0.210986	0.753192	5.30541e-07	2.91158e-09	0.999999	3
UVA DELLA MACCHIA	ITAP-south	D'Onofrio et al., 2021	3.1e-05	0.061004	0.938965	2.18339e-07	6.82366e-11	1	3
UVA DI TROIA	ITAP-south	D'Onofrio et al., 2021	3.2e-05	0.182038	0.81793	7.9284e-05	7.4383e-08	0.999921	3
UVA DI TROIA faux	ITAP-south	Laucou et al., 2018	0.556609	0.217682	0.225709	0.99185	2.61131e-08	0.00815003	1
UVA NERA TOSTA	ITAP-south	D'Onofrio et al., 2021	3.1e-05	0.176877	0.823092	6.7821e-07	5.07419e-11	0.999999	3
UVA RARA	ITAP-north	D'Onofrio et al., 2021	0.519939	0.095281	0.38478	0.997886	2.06386e-10	0.00211386	1
UVA ROSA ANTICA	ITAP-south	De Lorenzis et al., 2019	0.197969	0.172181	0.62985	3.14951e-06	3.09024e-12	0.999997	3
UVA SACRA	ITAP-south	De Lorenzis et al., 2019	3.1e-05	0.181013	0.818956	2.24722e-05	2.01765e-06	0.999976	3
UVA TOSCA	ITAP-center	D'Onofrio et al., 2021	0.851873	0.038738	0.109389	0.999998	2.24578e-15	1.8171e-06	1
UVALINO	ITAP-north	D'Onofrio et al., 2021	0.6508	0.042641	0.306559	0.999998	1.83508e-12	2.48768e-06	1
VERDANA	ITAP-south	De Lorenzis et al., 2019	0.174476	0.191368	0.634156	4.87479e-06	2.94125e-10	0.999995	3
VERDEA NOIR	ITAP-center	Laucou et al., 2018	0.501686	3.1e-05	0.498283	0.999991	9.28122e-13	8.84047e-06	1
VERDICCHIO BIANCO	ITAP-center	D'Onofrio et al., 2021	0.211534	0.413412	0.375055	0.00485465	4.99293e-10	0.995145	3
VERDISO	ITAP-north	D'Onofrio et al., 2021	0.57557	0.071495	0.352935	0.999953	6.91086e-12	4.69486e-05	1
VERDUZZO FRIULANO	ITAP-north	D'Onofrio et al., 2021	0.700637	0.247869	0.051493	0.999901	1.41376e-12	9.8601e-05	1
VERDUZZO TREVIGIANO	ITAP-north	D'Onofrio et al., 2021	0.939478	0.060491	3.1e-05	1	9.10948e-15	4.80623e-07	1
VERMEJU	ITAP-north	AGER collection	0.785137	0.057247	0.157616	0.999986	1.48014e-11	1.37426e-05	1
VERMENTINO	ITAP-north	D'Onofrio et al., 2021	0.430899	0.184613	0.384488	0.990139	3.1939e-10	0.00986089	1
VERMENTINO NERO	ITAP-center	D'Onofrio et al., 2021	0.35122	0.030089	0.61869	0.684094	7.70173e-10	0.315906	1
VERNACCIA di ORISTANO (SPERGOLA)	ITAP-south	D'Onofrio et al., 2021	0.829309	0.167504	0.003187	0.99995	3.38806e-14	5.03509e-05	1
VERNACCIA di SAN GIMIGNANO	ITAP-center	D'Onofrio et al., 2021	0.146464	0.120673	0.732863	1.13203e-05	4.23735e-11	0.999989	3
VERNACCINA	ITAP-center	D'Onofrio et al., 2021	0.010785	0.989184	3.1e-05	3.48524e-08	0.99942	0.000580096	2
VERNASSA	ITAP-north	AGER collection	0.601769	0.017619	0.380611	0.999833	3.06612e-12	0.000167403	1
VESPAIOLA	ITAP-north	D'Onofrio et al., 2021	0.741894	0.258074	3.1e-05	0.99995	6.35568e-13	4.97782e-05	1
VESPOLINA	ITAP-north	D'Onofrio et al., 2021	0.97761	3.1e-05	0.022359	1	9.7589e-17	7.80601e-08	1
VIEN DE NUS	ITAP-north	D'Onofrio et al., 2021	0.79212	3.1e-05	0.207849	1	5.52241e-14	1.40127e-07	1
VISPAROLA	ITAP-south	De Lorenzis et al., 2019	2.6e-05	0.999942	3.2e-05	1.95375e-08	2.19487e-07	1	3
VITE DI ROTEGLIA	ITAP-center	D'Onofrio et al., 2021	0.874215	0.030255	0.09553	0.999999	1.21468e-15	1.18668e-06	1
VITOUSKA	ITAP-north	D'Onofrio et al., 2021	0.090035	0.194328	0.715637	1.27975e-06	3.9023e-10	0.999999	3
VITRAROLO	ITAP-south	De Lorenzis et al., 2019	0.162251	0.464845	0.372904	1.54811e-05	0.996367	0.0036175	2
ZAGARESE	ITAP-south	De Lorenzis et al., 2019	0.127423	0.174735	0.697842	4.78404e-06	2.58356e-12	0.999995	3

## Sheet: whole_dataset_(1038)
Variety	Geopraphic origin	Code used	Reference	Ancestry membership (fastStructure)									Posterior membership probabilities (DAPC)
				pool 1	pool 2	pool 3	pool 4	pool 5	pool 6	pool 7	pool 8	pool 9	pool 1	pool 2	pool 3	pool 4	pool 5	pool 6	pool 7	pool 8	pool 9	best pool (with highest probability)
ABBUOTO	ITAP-center	ITAP-north-center	D'Onofrio et al., 2021	0.056256	0.132748	8e-06	8e-06	8e-06	0.810947	8e-06	8e-06	8e-06	6.87765e-19	2.03721e-09	1.29933e-16	2.17509e-16	3.54203e-12	1	1.25572e-10	3.29042e-24	3.47727e-55	6
ABELLO	ITAP-south	ITAP-south	D'Onofrio et al., 2021	8e-06	0.229067	0.056634	0.155917	8e-06	0.558342	8e-06	8e-06	8e-06	7.31888e-10	0.715124	4.52178e-10	5.98486e-06	0.00153892	0.282815	0.000516299	7.19541e-16	5.67784e-49	2
ACHLADI (PERGOLESE DI TIVOLI)	GRC	BALK	D'Onofrio et al., 2021	8e-06	8e-06	0.329669	8e-06	0.206674	8e-06	8e-06	0.463608	8e-06	1.42636e-11	3.48065e-11	2.63359e-17	3.01836e-11	1	1.30098e-08	6.20132e-10	9.84315e-15	7.60894e-52	5
Achlamiche	SYR	EMCA-MFEAS-RUUK	Laucou et al., 2018	8e-06	8e-06	0.999934	8e-06	8e-06	8e-06	8e-06	8e-06	8e-06	2.11881e-22	3.86933e-14	1	1.07931e-22	2.66696e-15	2.73276e-17	8.28444e-20	7.25903e-28	2.50378e-44	3
Adjaruli tetri	GEO	EMCA-MFEAS-RUUK	De Lorenzis et al., 2015	0.140944	8e-06	8e-06	8e-06	8e-06	8e-06	8e-06	8e-06	0.858998	1.30507e-57	8.04529e-54	1.63581e-46	7.17558e-57	9.55503e-54	4.16214e-56	8.23324e-58	3.33538e-66	1	9
Adreuli skelkana	GEO	EMCA-MFEAS-RUUK	Laucou et al., 2018	8e-06	8e-06	8e-06	8e-06	8e-06	0.162434	8e-06	8e-06	0.837508	2.38666e-31	6.12389e-26	1.43482e-21	2.28781e-31	8.339e-27	3.24069e-30	1.18964e-31	5.26994e-41	1	9
Adreuli tetri	GEO	EMCA-MFEAS-RUUK	Laucou et al., 2018	8e-06	8e-06	0.288184	8e-06	8e-06	8e-06	8e-06	8e-06	0.711759	2.02402e-50	8.34375e-44	1.11301e-31	7.82469e-50	1.91461e-43	9.68011e-46	1.71671e-48	7.03531e-59	1	9
Aetonychi mavro	GRC	BALK	Laucou et al., 2018	8e-06	8e-06	0.999934	8e-06	8e-06	8e-06	8e-06	8e-06	8e-06	1.3913e-26	9.96223e-18	1	4.58146e-27	5.70743e-20	1.04366e-20	7.17251e-22	4.584e-35	2.14246e-42	3
Affenthaler	DEU	WCEUR	CREA collection	8e-06	0.503578	8e-06	0.496365	8e-06	8e-06	8e-06	8e-06	8e-06	1	2.71609e-10	1.76903e-15	3.82445e-09	6.04538e-10	3.19492e-14	3.37226e-13	1.57088e-24	1.01599e-46	1
Ag isioum	RUS	EMCA-MFEAS-RUUK	Laucou et al., 2018	8e-06	0.181591	0.47774	8e-06	8e-06	0.081113	8e-06	0.096198	0.163325	8.26436e-14	5.69441e-05	0.999943	4.9129e-14	1.81205e-07	8.09266e-09	4.89032e-12	7.85871e-19	2.39772e-32	3
Ag Kiourdach faux (Collection Kichinev)	AZE	EMCA-MFEAS-RUUK	Laucou et al., 2018	8e-06	0.173768	0.614912	8e-06	0.030808	8e-06	8e-06	0.180471	8e-06	1.47929e-13	0.000694265	0.998812	9.46136e-12	0.000493703	4.5836e-08	1.31723e-10	2.76381e-17	3.44059e-36	3
Agadai	RUS	EMCA-MFEAS-RUUK	Laucou et al., 2018	8e-06	0.05387	0.88747	8e-06	8e-06	8e-06	8e-06	0.058611	8e-06	7.24474e-20	5.28224e-11	1	1.00901e-18	2.69035e-12	2.69535e-15	1.56348e-16	3.30833e-23	3.6647e-36	3
AGHEDENE	ITAP-north	ITAP-north-center	D'Onofrio et al., 2021	8e-06	0.296248	8e-06	8e-06	8e-06	0.292235	0.312456	0.09902	8e-06	9.64897e-11	0.941529	6.41929e-10	5.5769e-09	0.000108295	0.00119759	0.0571655	1.69646e-17	1.36403e-34	2
Aghiorgitiko	GRC	BALK	De Lorenzis et al., 2019	8e-06	0.199071	0.674887	8e-06	8e-06	8e-06	8e-06	0.121852	0.004149	7.52712e-18	1.39632e-06	0.999999	5.70064e-16	2.85472e-08	1.44706e-10	1.09389e-12	1.54749e-19	7.04594e-34	3
AGLIANICO	ITAP-south	ITAP-south	D'Onofrio et al., 2021	0.269245	8e-06	0.04839	8e-06	8e-06	0.611617	8e-06	0.070707	8e-06	7.619e-16	2.70843e-10	2.53259e-13	6.77619e-12	8.55953e-09	1	1.45328e-07	1.86942e-18	8.39968e-45	6
AGLIANICO ANTICO	ITAP-south	ITAP-south	De Lorenzis et al., 2019	0.125439	8e-06	0.133656	8e-06	8e-06	0.740855	8e-06	8e-06	8e-06	4.7583e-19	5.9377e-09	3.93324e-12	1.1485e-14	6.36648e-10	1	1.92371e-09	1.49381e-25	1.7774e-45	6
AGLIANICO DI CARDILE	ITAP-south	ITAP-south	De Lorenzis et al., 2019	0.117272	8e-06	8e-06	8e-06	8e-06	0.882671	8e-06	8e-06	8e-06	3.80905e-20	2.25177e-12	8.7659e-16	2.80939e-16	6.68238e-13	1	2.74978e-12	4.06733e-26	1.69985e-48	6
AGLIANICONE	ITAP-south	ITAP-south	De Lorenzis et al., 2019	0.184232	8e-06	8e-06	8e-06	8e-06	0.760678	8e-06	0.055042	8e-06	5.84944e-17	1.0019e-09	1.10015e-16	7.20748e-14	7.12948e-09	1	7.13287e-09	2.5638e-20	6.45856e-53	6
Ahmar Derani	SYR	EMCA-MFEAS-RUUK	Laucou et al., 2018	8e-06	8e-06	0.713687	8e-06	0.108278	8e-06	8e-06	0.177986	8e-06	2.70699e-19	3.65713e-10	1	1.78148e-18	3.2645e-09	4.3059e-15	2.27355e-15	1.44607e-18	8.847e-37	3
Ahmeh Sal apyrene	IRN	EMCA-MFEAS-RUUK	Laucou et al., 2018	8e-06	0.073506	0.926436	8e-06	8e-06	8e-06	8e-06	8e-06	8e-06	3.0847e-21	4.05037e-11	1	2.82273e-19	9.97981e-13	2.7721e-15	1.99641e-17	1.4653e-26	4.13548e-47	3
Aidani mavro	GRC	BALK	De Lorenzis et al., 2019	8e-06	8e-06	0.682137	8e-06	8e-06	0.234179	8e-06	0.083635	8e-06	2.35693e-16	5.2223e-08	1	4.14795e-15	4.53192e-08	1.90679e-08	6.38457e-11	2.39338e-19	1.70964e-33	3
Airen	ESP	IBER	Laucou et al., 2018	8e-06	8e-06	0.116237	8e-06	8e-06	8e-06	8e-06	0.883705	8e-06	4.58185e-22	1.02017e-15	5.98796e-21	4.24961e-21	1.3575e-11	6.27118e-18	5.5627e-19	1	5.6499e-60	8
Ak ouzioum tagapskii	RUS	EMCA-MFEAS-RUUK	Laucou et al., 2018	8e-06	8e-06	0.999934	8e-06	8e-06	8e-06	8e-06	8e-06	8e-06	4.43741e-22	3.42517e-14	1	2.59453e-22	3.63169e-14	4.49618e-16	1.07343e-17	1.47137e-28	7.22577e-45	3
Akiki	GRC	BALK	Laucou et al., 2018	8e-06	0.054598	0.794569	8e-06	8e-06	8e-06	8e-06	0.150784	8e-06	6.38622e-11	5.27424e-07	0.995684	9.95067e-12	0.0043151	6.91045e-10	2.28939e-10	1.08833e-16	8.30641e-38	3
Aladasturi	GEO	EMCA-MFEAS-RUUK	De Lorenzis et al., 2015	0.10647	8e-06	8e-06	8e-06	8e-06	8e-06	8e-06	8e-06	0.893472	2.41801e-59	1.345e-53	7.95054e-46	1.05493e-57	1.00061e-53	5.78414e-55	6.63266e-57	7.08445e-66	1	9
Alarije	ESP	IBER	Laucou et al., 2018	8e-06	8e-06	8e-06	8e-06	8e-06	8e-06	8e-06	0.999934	8e-06	2.76484e-23	2.11724e-18	2.80832e-23	6.20408e-21	1.07349e-08	7.80191e-19	6.9361e-21	1	5.65803e-62	8
ALBA IMPUTOTATO	ITAP-center	ITAP-north-center	D'Onofrio et al., 2021	8e-06	0.875882	8e-06	8e-06	8e-06	0.12406	8e-06	8e-06	8e-06	3.37324e-19	1	2.89743e-14	1.58879e-17	6.76716e-12	9.641e-10	3.1872e-12	1.30794e-22	4.68602e-58	2
ALBANA DEL PANIERE	ITAP-center	ITAP-north-center	D'Onofrio et al., 2021	8e-06	8e-06	0.202411	0.030684	0.109379	0.313567	0.343926	8e-06	8e-06	4.02652e-11	9.76588e-06	1.33835e-10	7.49714e-08	0.00663075	0.981199	0.0121605	9.64882e-19	7.30878e-46	6
ALBANELLO	ITAP-south	ITAP-south	D'Onofrio et al., 2021	8e-06	0.246964	0.316765	8e-06	8e-06	0.280108	8e-06	0.156122	8e-06	6.63757e-12	0.986626	0.000368318	2.33373e-09	0.000313638	0.0126908	1.30726e-06	1.91174e-14	1.27024e-49	2
ALBARANZEULI BIANCO	ITAP-south	ITAP-south	D'Onofrio et al., 2021	8e-06	8e-06	0.033519	8e-06	8e-06	8e-06	8e-06	0.966423	8e-06	8.51916e-30	1.42718e-25	1.81371e-27	5.55093e-28	2.37952e-16	8.39238e-29	2.48115e-29	1	3.57108e-65	8
ALBARANZEULI BIANCO faux	ITAP-south	ITAP-south	Laucou et al., 2018	8e-06	0.110849	0.140894	8e-06	0.091706	0.475646	8e-06	0.134204	0.046677	5.5968e-10	0.12821	4.12018e-08	5.02363e-06	0.110943	0.76076	8.14461e-05	5.51899e-17	1.85875e-49	6
ALBAROLA	ITAP-north	ITAP-north-center	D'Onofrio et al., 2021	8e-06	8e-06	8e-06	8e-06	8e-06	0.152943	0.724363	0.067106	0.055547	1.43363e-12	2.97241e-08	4.61393e-17	6.08384e-10	1.17169e-07	3.31853e-07	1	9.72444e-23	3.77659e-46	7
Albillo de Albacete	ESP	IBER	Laucou et al., 2018	8e-06	8e-06	0.224981	8e-06	8e-06	8e-06	8e-06	0.774962	8e-06	3.58126e-10	3.82761e-08	3.00582e-12	2.88377e-09	1	1.03576e-08	2.37528e-12	3.85993e-08	2.41229e-47	5
Albillo de Grenada	ESP	IBER	Laucou et al., 2018	8e-06	8e-06	8e-06	8e-06	8e-06	8e-06	8e-06	0.999934	8e-06	5.35164e-26	4.72655e-22	1.477e-25	4.91196e-25	6.33771e-14	1.79858e-24	2.58914e-24	1	4.46474e-64	8
Albillo Real	ESP	IBER	Laucou et al., 2018	8e-06	0.177363	0.094537	0.208636	8e-06	8e-06	8e-06	0.519423	8e-06	1.10968e-07	7.2397e-06	1.92662e-12	7.87702e-08	0.00370074	1.33237e-07	0.000223331	0.996068	2.63864e-48	8
Alcanon	ESP	IBER	Laucou et al., 2018	8e-06	8e-06	8e-06	8e-06	8e-06	8e-06	8e-06	0.999934	8e-06	1.9712e-24	2.37491e-20	3.15609e-27	4.22448e-23	3.59983e-13	6.93538e-23	6.08624e-23	1	3.25137e-65	8
ALEATICO	ITAP-center	ITAP-north-center	D'Onofrio et al., 2021	8e-06	8e-06	8e-06	8e-06	0.654104	0.345838	8e-06	8e-06	8e-06	4.8134e-12	0.962452	3.309e-08	1.01003e-09	0.000123476	0.0374022	2.27183e-05	5.69762e-19	1.42467e-48	2
ALEATICO faux	ITAP-center	ITAP-north-center	Laucou et al., 2018	8e-06	8e-06	8e-06	8e-06	0.599238	8e-06	0.265624	0.135088	8e-06	2.57959e-12	0.000155231	5.92208e-07	2.31822e-06	0.00980574	0.00229573	0.98774	2.8359e-13	1.96235e-43	7
Aledo	ESP	IBER	Laucou et al., 2018	8e-06	8e-06	0.343636	8e-06	8e-06	8e-06	8e-06	0.656307	8e-06	4.87297e-16	1.92137e-11	3.87505e-12	1.31518e-14	1.23709e-05	2.37591e-13	3.54969e-14	0.999988	5.28291e-56	8
Aledo real	ESP	IBER	Laucou et al., 2018	8e-06	8e-06	0.369309	8e-06	8e-06	8e-06	8e-06	0.630634	8e-06	3.90119e-16	3.89204e-11	2.85348e-11	3.67342e-14	3.79732e-06	1.66219e-12	1.22213e-14	0.999996	2.47192e-46	8
Alexandroouli	GEO	EMCA-MFEAS-RUUK	Laucou et al., 2018	0.017543	8e-06	0.147757	8e-06	8e-06	8e-06	8e-06	8e-06	0.83465	8.94382e-48	3.44255e-41	2.57594e-32	4.82287e-46	2.41021e-41	2.58288e-45	7.9988e-48	5.85975e-54	1	9
Alfrocheiro preto	PRT	IBER	Laucou et al., 2018	8e-06	8e-06	8e-06	0.759421	8e-06	0.056021	8e-06	0.184508	8e-06	1	6.36305e-14	5.30757e-21	5.10938e-12	5.55343e-12	2.82638e-17	9.55407e-16	8.17587e-19	7.5945e-52	1
ALICANTE faux	ITAP-south	ITAP-south	De Lorenzis et al., 2019	8e-06	8e-06	8e-06	0.0605	8e-06	0.52997	8e-06	0.409481	8e-06	1.56532e-09	5.89739e-08	5.76752e-12	6.41781e-08	0.873695	0.126305	3.80133e-08	1.61733e-09	1.91339e-45	5
Alicanti	ESP	IBER	Laucou et al., 2018	8e-06	8e-06	8e-06	8e-06	0.109623	8e-06	8e-06	0.89032	8e-06	1.86984e-20	6.69842e-15	3.21048e-20	8.17222e-18	7.37556e-06	1.95063e-13	7.42268e-14	0.999993	1.37832e-50	8
ALIONZA	ITAP-center	ITAP-north-center	D'Onofrio et al., 2021	8e-06	0.186635	0.156238	8e-06	0.063069	0.41255	0.181474	8e-06	8e-06	3.83875e-18	3.89594e-08	3.32645e-15	8.32285e-13	5.62162e-10	1	1.0247e-09	5.08552e-24	1.033e-53	6
Allaren	ESP	IBER	Laucou et al., 2018	8e-06	8e-06	8e-06	0.364555	8e-06	8e-06	8e-06	0.635387	8e-06	2.30619e-10	1.45844e-17	5.59562e-26	1.00175e-16	7.66709e-14	9.26437e-21	2.38337e-20	1	3.76529e-60	8
Almeria nera	ESP	IBER	Laucou et al., 2018	8e-06	8e-06	0.457616	8e-06	0.209589	8e-06	8e-06	0.332746	8e-06	1.54427e-10	3.39116e-08	7.45096e-11	3.5601e-10	0.999999	7.39402e-07	2.41341e-07	3.21599e-13	1.51651e-43	5
Altesse	FRA	WCEUR	Laucou et al., 2018	0.641447	8e-06	8e-06	0.093757	0.142516	0.099911	8e-06	8e-06	0.022335	6.34402e-09	5.37801e-11	5.12021e-17	1	2.22588e-08	1.47034e-09	4.66891e-08	4.53884e-20	3.01354e-43	4
Alvarelhao	PRT	IBER	Laucou et al., 2018	0.342052	8e-06	8e-06	0.323383	8e-06	0.09716	8e-06	0.237365	8e-06	0.878386	2.06525e-10	1.08811e-16	0.121549	6.59264e-05	1.10132e-12	2.20982e-09	1.78043e-18	9.88099e-52	1
Alvarinho	PRT	IBER	Laucou et al., 2018	0.564956	8e-06	8e-06	0.321987	8e-06	8e-06	8e-06	0.113008	8e-06	0.000850755	1.20509e-13	3.91279e-21	0.999149	9.29736e-09	6.2826e-13	1.94773e-09	6.97897e-17	7.77597e-47	4
Amaral	PRT	IBER	Laucou et al., 2018	0.915623	8e-06	8e-06	0.084319	8e-06	8e-06	8e-06	8e-06	8e-06	4.94546e-13	5.18079e-20	2.44946e-24	1	2.7776e-16	2.27512e-19	3.28787e-15	2.45603e-30	4.254e-60	4
Ambary	ARM	EMCA-MFEAS-RUUK	Laucou et al., 2018	8e-06	8e-06	0.999934	8e-06	8e-06	8e-06	8e-06	8e-06	8e-06	1.791e-24	2.83759e-15	1	6.17773e-23	5.4805e-15	5.32692e-16	2.09926e-18	2.38758e-27	3.02078e-47	3
Amigne	CHE	WCEUR	Laucou et al., 2018	8e-06	8e-06	0.132969	0.242847	0.094299	8e-06	0.286209	0.243644	8e-06	0.00154799	1.91015e-06	1.19757e-13	7.81135e-05	0.969011	5.2219e-07	0.0293607	1.29705e-10	2.52906e-50	5
ANCELLOTTA	ITAP-center	ITAP-north-center	D'Onofrio et al., 2021	0.488379	8e-06	8e-06	8e-06	8e-06	8e-06	0.511564	8e-06	8e-06	8.28034e-10	1.24393e-11	9.42283e-19	0.0781672	2.36787e-10	6.4184e-09	0.921833	2.56814e-20	2.96235e-54	7
Angoor Kalan	IRN	EMCA-MFEAS-RUUK	Laucou et al., 2018	8e-06	8e-06	0.999934	8e-06	8e-06	8e-06	8e-06	8e-06	8e-06	5.92615e-25	1.4054e-13	1	5.66808e-24	3.69266e-15	2.44622e-17	1.55051e-19	1.34383e-27	2.58429e-48	3
ANSONICA (INZOLIA)	ITAP-south	ITAP-south	D'Onofrio et al., 2021	8e-06	8e-06	0.270873	8e-06	0.024195	0.561641	8e-06	0.14325	8e-06	1.74658e-14	1.82219e-06	2.37482e-09	7.18334e-10	0.00043203	0.999508	5.81582e-05	2.65518e-15	1.33481e-41	6
Antao Vaz	PRT	IBER	Laucou et al., 2018	0.122106	8e-06	0.164763	8e-06	8e-06	8e-06	8e-06	0.713082	8e-06	1.71753e-15	6.28667e-10	1.66294e-12	2.95191e-12	0.00517668	8.14116e-11	9.08167e-12	0.994823	8.72042e-41	8
ANTINELLO	ITAP-south	ITAP-south	De Lorenzis et al., 2019	0.009599	0.22036	0.0827	8e-06	8e-06	0.5636	0.123709	8e-06	8e-06	4.68994e-16	0.000159217	2.83067e-14	2.69337e-11	3.58392e-08	0.999839	1.83149e-06	3.62652e-22	1.51932e-54	6
Aouillat	FRA	WCEUR	Laucou et al., 2018	0.583563	0.052377	8e-06	0.110918	8e-06	0.087796	0.165313	8e-06	8e-06	6.90315e-08	7.27613e-10	2.4842e-17	0.956162	1.7118e-08	4.7576e-08	0.0438382	6.599e-23	1.30919e-57	4
Araklinos	GRC	BALK	Laucou et al., 2018	8e-06	0.509564	0.340369	0.026121	8e-06	8e-06	8e-06	0.123905	8e-06	2.59049e-13	0.999993	4.6184e-06	2.30049e-11	2.40547e-06	3.0134e-07	4.70597e-09	6.81303e-19	1.31369e-40	2
Arakseni tcherni	ARM	EMCA-MFEAS-RUUK	Laucou et al., 2018	8e-06	8e-06	0.890474	8e-06	8e-06	8e-06	8e-06	8e-06	0.109469	1.15879e-16	3.79282e-07	0.999999	1.56317e-14	1.33961e-07	2.10064e-09	8.82725e-12	1.09508e-22	2.13295e-31	3
ARAMON	FRA	WCEUR	D'Onofrio et al., 2021	8e-06	0.692324	8e-06	8e-06	0.039686	8e-06	8e-06	0.267941	8e-06	8.746e-08	0.00267339	4.17771e-11	2.09526e-10	0.997323	3.13476e-06	1.51746e-09	1.81502e-12	4.88009e-41	5
Arbane	FRA	WCEUR	Laucou et al., 2018	0.227419	8e-06	8e-06	0.327646	8e-06	0.169704	8e-06	0.27519	8e-06	0.748312	1.31187e-09	1.95791e-15	0.00956526	0.242121	4.94879e-09	1.25419e-06	1.51068e-13	3.07463e-51	1
ARBANELLO	ITAP-south	ITAP-south	De Lorenzis et al., 2019	0.098886	8e-06	8e-06	8e-06	8e-06	0.84543	8e-06	0.055635	8e-06	4.62094e-14	1.11229e-08	4.31127e-14	2.15782e-11	4.81191e-07	1	2.24371e-10	1.2258e-17	8.44564e-48	6
Argant	FRA	WCEUR	Laucou et al., 2018	8e-06	0.841758	8e-06	8e-06	0.078916	8e-06	8e-06	0.079277	8e-06	4.89056e-15	1	7.15042e-13	2.2003e-12	1.36481e-07	3.16003e-11	4.64926e-12	1.65651e-19	3.63266e-45	2
ARGU MANNU	ITAP-south	ITAP-south	D'Onofrio et al., 2021	8e-06	0.03964	0.489379	8e-06	8e-06	8e-06	8e-06	0.470931	8e-06	1.30637e-09	0.000131344	0.00605684	1.50495e-08	0.993037	2.67793e-06	1.19922e-08	0.000772403	1.5275e-44	5
Argvetula	GEO	EMCA-MFEAS-RUUK	De Lorenzis et al., 2015	0.140317	8e-06	8e-06	8e-06	8e-06	8e-06	8e-06	8e-06	0.859626	4.64118e-53	2.52315e-48	1.10452e-39	1.40068e-51	6.51345e-48	8.52999e-50	2.28735e-52	6.41486e-60	1	9
ARILLA	ITAP-south	ITAP-south	De Lorenzis et al., 2019	8e-06	8e-06	0.479346	8e-06	0.092394	0.428211	8e-06	8e-06	8e-06	1.83233e-16	9.26777e-05	1.68172e-06	2.48358e-11	9.4315e-07	0.996115	0.00378962	7.4839e-19	2.0288e-49	6
Arinarnoa	FRA	WCEUR	Laucou et al., 2018	0.438846	8e-06	8e-06	0.229648	0.1145	8e-06	0.099745	0.117228	8e-06	0.00478915	2.55823e-09	2.47977e-15	0.995126	1.20555e-07	1.56195e-08	8.42851e-05	1.28002e-18	2.93125e-47	4
Arinto do Dao	PRT	IBER	Laucou et al., 2018	8e-06	8e-06	8e-06	0.29171	8e-06	8e-06	8e-06	0.708232	8e-06	0.0027174	5.72548e-09	9.88737e-14	8.07353e-05	0.997202	7.82633e-11	2.70536e-09	4.70645e-12	3.61818e-45	5
Arinto tinto (Collection Soaresnco)	PRT	IBER	Laucou et al., 2018	0.159396	8e-06	8e-06	0.30783	8e-06	8e-06	8e-06	0.532724	8e-06	0.00859494	1.03169e-06	9.74319e-16	0.00361488	0.987789	2.65451e-09	4.64679e-08	1.86996e-12	9.12869e-44	5
Arinto/Pederna	PRT	IBER	Laucou et al., 2018	8e-06	8e-06	8e-06	0.422809	8e-06	8e-06	8e-06	0.473648	0.103494	1.30259e-15	2.20933e-20	3.97453e-28	5.88844e-21	7.44498e-16	1.22383e-20	4.56468e-24	1	1.35042e-59	8
Arna-guirna	AZE	EMCA-MFEAS-RUUK	Laucou et al., 2018	8e-06	8e-06	0.771738	8e-06	8e-06	0.211084	0.017128	8e-06	8e-06	6.10641e-19	1.51429e-07	1	9.4238e-18	5.68545e-10	2.70781e-08	9.1129e-13	1.04087e-22	2.21317e-30	3
ARNEIS	ITAP-north	ITAP-north-center	D'Onofrio et al., 2021	8e-06	8e-06	8e-06	8e-06	8e-06	8e-06	0.999934	8e-06	8e-06	5.34809e-18	5.4027e-15	1.25899e-19	8.16241e-14	4.30384e-15	1.28958e-11	1	1.64447e-26	3.50993e-55	7
Arrouya	FRA	WCEUR	Laucou et al., 2018	0.439522	8e-06	8e-06	0.259542	0.189617	8e-06	0.111277	8e-06	8e-06	5.11119e-05	1.32301e-11	2.80693e-15	0.999908	8.16625e-07	5.94882e-12	4.04678e-05	1.84595e-18	1.90775e-49	4
ARSILICO	ITAP-south	ITAP-south	D'Onofrio et al., 2021	0.0619	0.077944	0.073559	8e-06	8e-06	0.786555	8e-06	8e-06	8e-06	6.76768e-14	0.00015439	6.3922e-13	4.41758e-11	1.28017e-06	0.999844	2.66526e-08	2.94139e-18	1.99008e-54	6
ARVESINIADU	ITAP-south	ITAP-south	D'Onofrio et al., 2021	8e-06	8e-06	0.148686	8e-06	8e-06	0.119986	0.731279	8e-06	8e-06	7.06728e-20	2.564e-10	5.11701e-16	2.65266e-14	1.9226e-09	8.1867e-09	1	2.25109e-23	6.48855e-51	7
Arvine	CHE	WCEUR	Laucou et al., 2018	0.454748	8e-06	8e-06	0.192905	8e-06	8e-06	0.352298	8e-06	8e-06	9.7476e-07	2.32773e-09	1.94075e-17	0.881247	4.66007e-07	4.91852e-10	0.118751	7.11857e-17	1.16282e-58	4
Askeri	ARM	EMCA-MFEAS-RUUK	Laucou et al., 2018	8e-06	8e-06	0.999934	8e-06	8e-06	8e-06	8e-06	8e-06	8e-06	7.91586e-27	7.61186e-18	1	5.37929e-27	8.00763e-19	2.65777e-22	6.26706e-23	5.58254e-32	3.7373e-44	3
Asma	UKR	EMCA-MFEAS-RUUK	Laucou et al., 2018	8e-06	0.038349	0.935737	8e-06	8e-06	8e-06	8e-06	8e-06	0.025865	1.87274e-22	2.83521e-10	1	3.43569e-20	2.59811e-12	9.51473e-12	5.85639e-15	5.41308e-27	1.03984e-30	3
ASPRINIO BIANCO faux	ITAP-south	ITAP-south	Laucou et al., 2018	0.276244	8e-06	8e-06	8e-06	0.079844	0.558069	8e-06	0.085802	8e-06	1.58356e-13	6.92245e-07	1.51601e-14	4.54322e-08	6.48128e-07	0.999239	0.00076007	1.18321e-17	5.0432e-44	6
ASPRINIO N	ITAP-south	ITAP-south	De Lorenzis et al., 2019	0.038948	8e-06	0.153309	8e-06	8e-06	0.68412	0.123581	8e-06	8e-06	3.76799e-18	4.54125e-08	9.01119e-14	2.46435e-13	3.43005e-08	1	4.24633e-08	3.91398e-24	4.68681e-57	6
Asprouda Santorinis	GRC	BALK	Laucou et al., 2018	8e-06	0.193486	0.318502	8e-06	8e-06	0.137439	0.096042	0.254497	8e-06	2.36924e-08	0.23335	0.000583916	3.29343e-06	0.758498	0.00733781	0.000226773	3.55088e-09	6.50532e-39	5
Assali al arous	LBN	EMCA-MFEAS-RUUK	Laucou et al., 2018	8e-06	8e-06	0.999934	8e-06	8e-06	8e-06	8e-06	8e-06	8e-06	1.47317e-22	1.02392e-12	1	1.97756e-21	9.38683e-16	8.46031e-17	1.261e-18	4.52897e-30	9.52047e-33	3
Assouad karech	LBN	EMCA-MFEAS-RUUK	Laucou et al., 2018	8e-06	8e-06	0.999934	8e-06	8e-06	8e-06	8e-06	8e-06	8e-06	2.34303e-24	1.47252e-14	1	4.73563e-24	1.79689e-16	7.61024e-18	1.08565e-19	1.36134e-30	4.83934e-29	3
Assouad Koupti	SYR	EMCA-MFEAS-RUUK	Laucou et al., 2018	8e-06	8e-06	0.858634	8e-06	8e-06	8e-06	8e-06	0.141309	8e-06	1.66557e-21	7.47093e-11	1	1.30674e-20	5.87587e-13	5.33573e-15	3.20718e-18	5.45976e-23	5.06634e-45	3
Assoued kere	ISR	EMCA-MFEAS-RUUK	Laucou et al., 2018	8e-06	8e-06	0.999934	8e-06	8e-06	8e-06	8e-06	8e-06	8e-06	9.78987e-24	4.95135e-13	1	7.85328e-22	1.57807e-14	5.68909e-15	4.49841e-17	1.8593e-28	9.2578e-42	3
Assuretuli sitavi	GEO	EMCA-MFEAS-RUUK	Laucou et al., 2018	8e-06	8e-06	8e-06	8e-06	8e-06	8e-06	8e-06	8e-06	0.999934	8.74225e-57	3.14456e-52	1.22079e-45	1.62628e-56	8.79602e-52	1.27816e-54	1.10912e-57	2.226e-63	1	9
Asswad Abou Khisle	SYR	EMCA-MFEAS-RUUK	Laucou et al., 2018	8e-06	8e-06	0.999934	8e-06	8e-06	8e-06	8e-06	8e-06	8e-06	4.36177e-20	5.46466e-12	1	1.88827e-19	2.7146e-13	3.14179e-13	1.28872e-16	3.73948e-27	2.58055e-39	3
Assyl kara	RUS	EMCA-MFEAS-RUUK	Laucou et al., 2018	0.03535	0.106705	0.269727	8e-06	0.033479	8e-06	8e-06	0.219804	0.33491	9.13667e-09	0.00927531	0.853508	8.25494e-09	0.137217	2.22576e-07	7.37069e-08	1.246e-11	2.54429e-15	3
Assyrtiko	GRC	BALK	De Lorenzis et al., 2019	8e-06	8e-06	0.163128	8e-06	8e-06	0.563118	8e-06	0.273706	8e-06	5.78e-16	3.60603e-05	2.35965e-09	1.13557e-10	1.52903e-05	0.999947	1.77531e-06	1.20732e-12	6.66615e-47	6
Asuretuli shavi	GEO	EMCA-MFEAS-RUUK	De Lorenzis et al., 2015	0.101813	0.076139	0.266439	8e-06	0.05548	8e-06	8e-06	0.229025	0.271079	1.5927e-10	0.00131984	0.994161	5.93401e-08	0.0045182	6.89359e-07	2.32819e-07	8.51113e-10	3.84112e-20	3
Athiri lefko (Kotinis)	GRC	BALK	Laucou et al., 2018	8e-06	8e-06	0.447739	0.083851	0.118527	0.22117	8e-06	0.128681	8e-06	4.73924e-08	0.00273606	0.065849	2.16257e-07	0.930885	0.000527795	2.22608e-06	2.00635e-15	6.36763e-40	5
AUSTEGNA	ITAP-south	ITAP-south	De Lorenzis et al., 2019	0.162473	8e-06	8e-06	8e-06	8e-06	0.629724	8e-06	0.124003	0.083759	1.05587e-15	6.03783e-09	3.90943e-13	2.13932e-11	2.99936e-07	0.999998	1.82057e-06	5.64087e-16	1.59189e-47	6
AVANA'	ITAP-north	ITAP-north-center	D'Onofrio et al., 2021	0.014387	8e-06	8e-06	8e-06	0.167005	8e-06	0.818558	8e-06	8e-06	1.80273e-16	2.35356e-11	2.6024e-16	1.41359e-10	4.15452e-09	7.43903e-12	1	8.46851e-23	8.05275e-52	7
AVARENGO	ITAP-north	ITAP-north-center	D'Onofrio et al., 2021	0.2	8e-06	8e-06	8e-06	8e-06	8e-06	0.799943	8e-06	8e-06	1.58409e-19	1.99039e-13	3.47498e-18	2.6661e-09	2.25336e-12	1.44744e-13	1	6.41053e-28	1.22767e-49	7
Avassirkhva	GEO	EMCA-MFEAS-RUUK	Laucou et al., 2018	0.229349	8e-06	8e-06	8e-06	8e-06	8e-06	8e-06	8e-06	0.770593	7.01831e-40	8.20946e-33	3.85339e-27	3.95569e-37	4.92805e-34	1.34422e-35	8.47067e-36	1.62335e-46	1	9
Avesso	PRT	IBER	Laucou et al., 2018	0.258118	8e-06	8e-06	8e-06	8e-06	8e-06	8e-06	0.607295	0.134538	4.64082e-09	6.46851e-08	1.52751e-11	1.792e-06	0.999998	6.0764e-09	3.03936e-07	1.13761e-07	1.31101e-36	5
Avgoustiatis 1	GRC	BALK	Laucou et al., 2018	8e-06	0.370265	0.242182	8e-06	8e-06	0.387504	8e-06	8e-06	8e-06	6.29361e-16	0.999993	7.84565e-08	5.42314e-17	2.13985e-08	6.54757e-06	5.20049e-13	4.37074e-21	1.74628e-46	2
Avgoustiatis 2	GRC	BALK	De Lorenzis et al., 2019	8e-06	0.118282	8e-06	8e-06	8e-06	0.596001	8e-06	0.285667	8e-06	1.79339e-11	0.0473874	6.95944e-09	1.31701e-08	0.0140151	0.938597	3.95026e-07	2.63834e-10	2.18319e-43	6
Babica crna	HRV	BALK	Laucou et al., 2018	8e-06	0.322056	0.060249	8e-06	0.13641	0.357446	8e-06	0.123806	8e-06	1.91223e-11	0.984544	7.08506e-11	3.40379e-10	0.0026599	0.012791	5.38733e-06	3.64119e-14	2.0676e-44	2
Badagui noir	GEO	EMCA-MFEAS-RUUK	Laucou et al., 2018	0.175517	8e-06	8e-06	8e-06	8e-06	8e-06	8e-06	8e-06	0.824426	9.79035e-56	4.94201e-51	3.00349e-46	2.1742e-53	1.48538e-50	1.05779e-53	1.55028e-52	1.84009e-62	1	9
Baga	PRT	IBER	Laucou et al., 2018	0.266455	8e-06	8e-06	0.180955	8e-06	8e-06	8e-06	0.552541	8e-06	7.11353e-09	1.48014e-12	5.65017e-19	2.46451e-09	5.27381e-08	1.08787e-11	2.32504e-12	1	6.67211e-55	8
Bajor kek	HUN	BALK	Laucou et al., 2018	8e-06	0.819087	8e-06	8e-06	8e-06	0.180855	8e-06	8e-06	8e-06	4.38106e-17	1	1.17814e-17	6.7357e-15	3.15169e-10	3.85706e-09	3.45336e-13	1.23196e-22	1.41914e-47	2
Bakator piros	HUN	BALK	Laucou et al., 2018	8e-06	0.525922	8e-06	0.057903	8e-06	0.241223	8e-06	0.174911	8e-06	1.11618e-10	0.99568	1.40338e-10	3.43338e-12	0.000150401	0.00417005	4.27161e-09	2.01206e-16	4.07111e-43	2
Bakhtiori	UZB	EMCA-MFEAS-RUUK	Laucou et al., 2018	8e-06	8e-06	0.927066	8e-06	8e-06	8e-06	0.072877	8e-06	8e-06	6.90166e-22	1.50649e-12	1	8.71408e-22	2.73043e-14	1.05734e-14	3.53645e-17	1.63348e-23	1.25034e-42	3
Balbut bijeli	HRV	BALK	Laucou et al., 2018	0.025731	8e-06	0.110565	8e-06	0.094114	0.696012	8e-06	0.073545	8e-06	5.37444e-19	1.57506e-09	1.47026e-19	5.22802e-12	2.60841e-08	1	1.54351e-09	2.04024e-24	1.16265e-64	6
BALSAMINA	ITAP-north	ITAP-north-center	Laucou et al., 2018	8e-06	8e-06	8e-06	0.416414	0.464531	8e-06	0.119006	8e-06	8e-06	0.00839098	1.07522e-07	7.47528e-13	0.977486	0.0120619	2.579e-06	0.00205881	4.50923e-18	5.52791e-50	4
Baratcsuha szurke	HUN	BALK	Laucou et al., 2018	0.336826	0.425866	8e-06	8e-06	0.207401	8e-06	0.029866	8e-06	8e-06	3.22226e-10	0.0365263	2.06523e-11	0.960628	4.11308e-06	6.48127e-08	0.00284189	2.25098e-19	1.85488e-50	4
BARATUCIAT	ITAP-north	ITAP-north-center	D'Onofrio et al., 2021	0.145625	8e-06	8e-06	0.264416	0.143404	0.061393	0.385129	8e-06	8e-06	4.78662e-05	6.83957e-08	1.75435e-16	0.00171697	1.72029e-05	7.03893e-05	0.998148	1.79619e-20	7.85463e-46	7
BARBAROSSA (di FINALE)	ITAP-north	ITAP-north-center	D'Onofrio et al., 2021	8e-06	8e-06	0.17677	0.303363	8e-06	8e-06	0.238045	0.214004	0.067785	0.0665105	4.88011e-05	1.33387e-09	0.001958	0.928732	5.98302e-06	0.00274426	8.23035e-13	1.25703e-39	5
BARBAROSSA PIEMONTESE	ITAP-center	ITAP-north-center	D'Onofrio et al., 2021	8e-06	8e-06	8e-06	8e-06	8e-06	0.170097	0.530209	0.258397	0.041256	5.88959e-13	2.97214e-07	1.48643e-14	4.60191e-08	1.07371e-05	5.75581e-06	0.999983	3.63895e-14	8.04684e-49	7
BARBERA	ITAP-north	ITAP-north-center	D'Onofrio et al., 2021	8e-06	8e-06	8e-06	8e-06	8e-06	8e-06	0.999934	8e-06	8e-06	8.84837e-17	8.5324e-12	3.77031e-18	2.15753e-10	3.29188e-12	2.61429e-09	1	3.05318e-22	6.82779e-56	7
BARBERA BIANCA	ITAP-north	ITAP-north-center	D'Onofrio et al., 2021	0.083246	0.098855	0.295426	8e-06	8e-06	0.170352	0.202778	0.149319	8e-06	3.13025e-09	0.0648015	1.77189e-05	7.11934e-05	0.885882	0.0116068	0.0376206	1.76232e-13	3.21036e-38	5
Baroque	FRA	WCEUR	Laucou et al., 2018	0.4798	0.410328	8e-06	0.109822	8e-06	8e-06	8e-06	8e-06	8e-06	1.16948e-06	4.40527e-08	6.17352e-19	0.999998	1.13125e-06	9.78792e-12	1.26343e-07	1.27025e-20	5.65982e-49	4
BARSAGLINA	ITAP-center	ITAP-north-center	D'Onofrio et al., 2021	0.074926	0.115494	8e-06	8e-06	8e-06	0.461213	0.348326	8e-06	8e-06	8.71873e-14	0.0244546	6.01098e-14	3.44666e-09	5.14981e-07	0.221965	0.75358	1.54875e-17	4.45867e-48	7
Baserri	FRA	WCEUR	Laucou et al., 2018	0.540213	0.241928	8e-06	0.21781	8e-06	8e-06	8e-06	8e-06	8e-06	0.000642506	1.94677e-09	2.27756e-16	0.999357	3.91019e-10	2.7256e-11	1.50886e-07	2.76395e-19	7.23506e-46	4
Basicata	ROU	BALK	Laucou et al., 2018	8e-06	0.927079	8e-06	8e-06	8e-06	8e-06	8e-06	0.072863	8e-06	5.61074e-18	1	5.13636e-16	3.74242e-17	1.24078e-11	1.23668e-10	1.14496e-13	1.85545e-21	3.48663e-55	2
Basilikumtraube	DEU	WCEUR	Laucou et al., 2018	8e-06	8e-06	8e-06	0.843156	8e-06	8e-06	0.156787	8e-06	8e-06	0.0229381	4.58545e-16	1.43776e-27	0.977062	8.44254e-11	4.82965e-16	5.18478e-10	3.68517e-22	4.63343e-65	4
Bastardo blanco	ESP	IBER	Laucou et al., 2018	8e-06	8e-06	8e-06	0.700786	8e-06	8e-06	8e-06	0.299156	8e-06	1	1.87429e-17	9.60961e-22	2.83475e-11	8.04011e-11	5.76042e-18	1.59266e-15	2.65782e-21	7.07381e-54	1
Bastardo espanhol	PRT	IBER	Laucou et al., 2018	8e-06	0.017022	8e-06	0.268861	8e-06	8e-06	8e-06	0.714067	8e-06	6.23453e-10	2.35854e-15	3.10914e-21	1.45641e-15	2.98949e-11	5.96531e-19	3.28408e-21	1	6.52837e-56	8
Batista	ESP	IBER	Laucou et al., 2018	8e-06	0.199681	8e-06	0.501848	8e-06	0.298422	8e-06	8e-06	8e-06	0.999937	4.89165e-06	4.94054e-15	6.30463e-08	5.85001e-05	2.14296e-10	2.64205e-10	7.68023e-18	1.29652e-48	1
Battraube	AUT	WCEUR	Laucou et al., 2018	8e-06	0.73674	0.153118	8e-06	8e-06	8e-06	8e-06	0.110092	8e-06	2.0628e-18	0.999997	4.72266e-11	4.95058e-16	4.2407e-09	2.59168e-06	1.1587e-11	1.6394e-20	1.25038e-41	2
Bayadi de Syrie	SYR	EMCA-MFEAS-RUUK	Laucou et al., 2018	8e-06	0.032963	0.843081	8e-06	8e-06	8e-06	8e-06	0.123907	8e-06	8.4476e-22	1.72737e-11	1	1.85305e-19	2.60217e-12	1.04405e-14	3.18342e-16	2.66633e-26	3.75641e-47	3
Bayan Shirei	AZE	EMCA-MFEAS-RUUK	Laucou et al., 2018	8e-06	0.14406	0.494865	8e-06	8e-06	8e-06	8e-06	8e-06	0.361026	7.79745e-17	8.41776e-08	1	1.15054e-16	4.44273e-10	4.12392e-12	8.6451e-14	7.81986e-22	6.77406e-13	3
Bazaleturi	GEO	EMCA-MFEAS-RUUK	De Lorenzis et al., 2015	8e-06	8e-06	8e-06	8e-06	8e-06	8e-06	8e-06	8e-06	0.999934	1.46673e-68	3.05113e-60	5.44967e-52	6.00958e-67	3.75175e-62	3.72401e-65	8.82128e-67	1.15382e-73	1	9
Beclan	FRA	WCEUR	Laucou et al., 2018	0.45063	8e-06	8e-06	0.549312	8e-06	8e-06	8e-06	8e-06	8e-06	9.43689e-06	1.778e-16	2.22488e-24	0.999991	6.0788e-14	7.551e-16	1.0346e-12	9.06741e-26	4.22921e-55	4
Beerheller	DEU	WCEUR	Laucou et al., 2018	8e-06	0.332799	0.381728	0.211836	0.040838	8e-06	8e-06	0.032765	8e-06	2.0992e-06	0.997455	0.000295447	2.28869e-08	0.00221327	3.30314e-05	1.53755e-06	4.36465e-13	3.72343e-44	2
Bekari	GRC	BALK	De Lorenzis et al., 2019	8e-06	0.183392	0.739436	8e-06	8e-06	0.077123	8e-06	8e-06	8e-06	2.57985e-15	1.57367e-05	0.999984	1.29572e-14	1.63132e-08	7.2076e-08	2.01714e-11	3.44965e-21	1.30395e-43	3
Belle Denise	FRA	WCEUR	Laucou et al., 2018	0.262144	0.400314	8e-06	0.337492	8e-06	8e-06	8e-06	8e-06	8e-06	0.989341	1.95939e-06	5.72142e-16	0.0106002	5.65654e-05	1.5506e-07	1.26384e-07	6.60173e-19	2.19195e-46	1
BELLONE	ITAP-center	ITAP-north-center	D'Onofrio et al., 2021	8e-06	0.087043	8e-06	8e-06	0.119759	0.671111	0.122045	8e-06	8e-06	8.22034e-17	2.23771e-05	1.13959e-13	1.51598e-13	4.55153e-09	0.999977	2.22397e-07	6.50954e-19	5.4343e-55	6
BELO VITERBO	ITAP-center	ITAP-north-center	AGER collection	0.057987	8e-06	0.009939	8e-06	0.110925	0.821108	8e-06	8e-06	8e-06	6.85003e-15	0.000162164	3.14974e-14	5.23485e-11	1.27318e-06	0.999835	1.72003e-06	1.10916e-19	4.6496e-52	6
Benedicto	ESP	IBER	Laucou et al., 2018	8e-06	0.145764	0.152799	8e-06	8e-06	0.242717	8e-06	0.436244	0.022443	5.07701e-11	2.69795e-05	1.07332e-10	4.12623e-09	0.999973	2.90607e-07	2.87927e-10	5.6124e-17	1.69979e-40	5
Benedicto falso	ESP	IBER	Laucou et al., 2018	8e-06	0.132581	0.17736	8e-06	8e-06	0.215273	8e-06	0.474744	8e-06	5.47375e-12	0.000321758	2.80262e-09	2.41933e-10	0.999678	7.28636e-07	2.74962e-10	1.01898e-13	5.53665e-40	5
Beregi rozsas	HUN	BALK	Laucou et al., 2018	8e-06	0.690152	0.095295	0.043959	8e-06	8e-06	8e-06	0.170553	8e-06	4.85999e-14	1	5.71852e-12	2.02447e-13	2.57756e-10	3.97522e-08	1.10676e-12	4.0182e-20	1.04269e-52	2
Bermejuela	ESP	IBER	Laucou et al., 2018	0.124643	8e-06	8e-06	0.104547	8e-06	8e-06	8e-06	0.770761	8e-06	5.89833e-20	6.58301e-19	1.68256e-25	1.33157e-18	1.41209e-12	6.97996e-19	1.52336e-17	1	1.25416e-63	8
BERMESTIA BIANCA	ITAP-north	ITAP-north-center	Laucou et al., 2018	8e-06	8e-06	0.316893	0.145036	0.194057	0.269494	8e-06	0.074487	8e-06	3.43412e-08	0.000227712	1.79527e-05	2.21441e-08	0.962466	0.0328532	0.00443486	1.73418e-16	4.57061e-38	5
BERZAMINO	ITAP-north	ITAP-north-center	D'Onofrio et al., 2021	0.149824	8e-06	8e-06	8e-06	8e-06	0.141065	0.537842	0.171229	8e-06	5.80394e-12	6.40524e-08	7.58296e-17	1.60677e-08	1.06091e-06	4.28073e-05	0.999956	1.39783e-14	9.95151e-54	7
BIANCA BELLOSGUARDO	ITAP-south	ITAP-south	De Lorenzis et al., 2019	8e-06	8e-06	0.359434	8e-06	0.570821	8e-06	8e-06	0.069695	8e-06	1.89332e-12	0.00558871	0.00929337	4.09753e-11	0.00113091	0.983983	4.1287e-06	8.80794e-19	3.65911e-44	6
BIANCHETTA TREVIGIANA	ITAP-north	ITAP-north-center	D'Onofrio et al., 2021	8e-06	8e-06	8e-06	0.176923	0.024856	8e-06	0.798171	8e-06	8e-06	2.76609e-12	3.49782e-12	2.19302e-18	1.70936e-08	3.74768e-13	1.99589e-12	1	3.02879e-25	1.99343e-57	7
BIANCO D'ALESSANO	ITAP-south	ITAP-south	D'Onofrio et al., 2021	0.02046	0.391834	0.165956	0.043318	8e-06	0.255952	8e-06	0.122456	8e-06	5.8688e-11	0.987534	1.87448e-09	6.78554e-10	1.37763e-06	0.0124651	6.93715e-09	2.69624e-14	3.91231e-54	2
BIANCOLELLA	ITAP-south	ITAP-south	D'Onofrio et al., 2021	8e-06	8e-06	0.188148	8e-06	8e-06	0.511497	0.300306	8e-06	8e-06	4.63695e-14	0.000246987	1.51207e-12	6.13303e-11	7.14437e-07	0.998545	0.0012077	1.35867e-17	3.15762e-55	6
BIANCUZZO	ITAP-north	ITAP-north-center	D'Onofrio et al., 2021	8e-06	0.225968	8e-06	8e-06	8e-06	0.624797	0.051248	0.060775	0.037179	2.10347e-17	1.43188e-06	2.23057e-13	2.67412e-13	1.1199e-08	0.999999	4.37031e-10	2.36001e-17	5.65132e-48	6
Bicane	FRA	WCEUR	Laucou et al., 2018	8e-06	0.0619	8e-06	0.272697	0.434327	8e-06	8e-06	0.231035	8e-06	5.27994e-07	5.41488e-07	6.27981e-10	0.00204732	0.997952	1.29012e-10	9.96663e-09	1.97057e-14	8.87589e-41	5
BIGOLONA	ITAP-north	ITAP-north-center	D'Onofrio et al., 2021	0.084468	8e-06	0.186488	8e-06	0.11327	8e-06	0.615732	8e-06	8e-06	1.02464e-18	3.15366e-10	9.81631e-15	1.31163e-07	2.23517e-07	1.12596e-06	0.999999	3.86955e-24	6.00648e-53	7
BIOKA	HRV	BALK	De Lorenzis et al., 2019	8e-06	0.42148	0.089218	8e-06	0.168746	8e-06	8e-06	0.320515	8e-06	2.84149e-12	0.999941	1.08737e-11	7.20017e-11	5.73491e-05	1.69132e-06	1.96931e-09	6.65505e-16	3.51676e-53	2
Blanc Auba	FRA	WCEUR	Laucou et al., 2018	0.557075	8e-06	8e-06	0.193758	8e-06	0.142037	0.10709	8e-06	8e-06	7.87258e-11	3.74924e-14	7.20219e-23	1	3.21387e-11	2.66047e-11	5.34417e-08	4.48566e-27	4.87704e-51	4
BLANC DE MORGEX	ITAP-north	ITAP-north-center	AGER collection	0.052018	0.219844	8e-06	0.223104	0.062251	8e-06	0.442749	8e-06	8e-06	6.20957e-07	9.7326e-07	3.86404e-13	1.87072e-07	3.4804e-08	8.80898e-08	0.999998	2.79874e-18	5.33235e-49	7
Blank blauer	AUT	WCEUR	Laucou et al., 2018	8e-06	0.579958	8e-06	8e-06	8e-06	0.419985	8e-06	8e-06	8e-06	3.1721e-17	1	1.45314e-14	6.56428e-15	3.17082e-09	3.64408e-07	8.2492e-13	4.20189e-21	4.74486e-47	2
Blanquilina	ESP	IBER	Laucou et al., 2018	8e-06	8e-06	0.120366	0.706113	8e-06	8e-06	8e-06	0.173471	8e-06	1	2.87373e-17	7.73667e-19	2.15463e-10	3.63519e-12	7.32555e-19	7.89971e-17	6.19691e-24	1.32079e-48	1
Blatina	BIH	BALK	De Lorenzis et al., 2019	0.140378	0.322826	8e-06	8e-06	8e-06	0.294348	8e-06	0.242408	8e-06	4.59165e-10	0.96672	1.17365e-11	1.50232e-05	0.0229032	0.0103542	7.34033e-06	5.58817e-13	4.99641e-48	2
BLATTERLE	ITAP-north	ITAP-north-center	Laucou et al., 2018	0.147625	8e-06	8e-06	8e-06	0.25773	8e-06	0.594595	8e-06	8e-06	1.06016e-11	1.72341e-07	8.82383e-14	5.81823e-07	8.24317e-07	5.70734e-08	0.999998	7.29006e-21	1.65866e-52	7
BLAUFRAENKISCH	FRA	WCEUR	CREA collection	8e-06	0.999934	8e-06	8e-06	8e-06	8e-06	8e-06	8e-06	8e-06	2.17422e-10	1	7.82419e-15	2.88347e-13	5.41191e-08	1.09918e-09	4.05581e-11	6.57855e-18	1.47004e-47	2
Bobal	ESP	IBER	Laucou et al., 2018	8e-06	0.079336	0.205632	8e-06	8e-06	8e-06	8e-06	0.714983	8e-06	5.25746e-14	2.18218e-09	4.68008e-12	3.5819e-13	0.00165239	8.16531e-13	3.12949e-12	0.998348	3.70554e-45	8
Bogazkere	TUR	EMCA-MFEAS-RUUK	Laucou et al., 2018	8e-06	8e-06	0.905204	8e-06	8e-06	8e-06	0.094738	8e-06	8e-06	4.44598e-20	4.86763e-11	1	1.39904e-19	6.0949e-13	2.76029e-14	2.32313e-15	6.99132e-24	9.42823e-37	3
BOMBINO N	ITAP-south	ITAP-south	AGER collection	0.095351	8e-06	8e-06	8e-06	0.164941	0.621432	8e-06	0.118235	8e-06	1.23214e-14	3.66227e-08	1.12962e-13	2.03051e-10	1.06081e-05	0.999989	1.4513e-07	2.5673e-19	6.29236e-48	6
BOMBINO NERO	ITAP-south	ITAP-south	D'Onofrio et al., 2021	8e-06	8e-06	8e-06	8e-06	0.132021	0.601946	8e-06	0.265984	8e-06	4.0719e-10	2.51547e-05	5.99225e-15	8.50379e-09	0.730792	0.268993	0.000189908	3.52115e-13	2.29362e-54	5
BONAMICO	ITAP-center	ITAP-north-center	D'Onofrio et al., 2021	8e-06	0.211996	8e-06	0.127983	8e-06	0.395882	0.226285	0.037822	8e-06	8.22513e-06	0.20289	1.4709e-10	0.000552943	0.000501771	0.794099	0.00194814	1.37135e-15	2.23258e-44	6
BONARDA	ITAP-north	ITAP-north-center	D'Onofrio et al., 2021	0.196401	8e-06	8e-06	0.163214	0.241924	8e-06	0.398421	8e-06	8e-06	9.9527e-09	0.00036214	1.58976e-10	0.018878	3.87441e-06	2.17152e-05	0.980734	2.1431e-17	2.07921e-49	7
BONDA	ITAP-north	ITAP-north-center	D'Onofrio et al., 2021	8e-06	8e-06	0.217958	8e-06	0.221025	8e-06	0.399839	0.132437	0.028708	7.66886e-08	0.124365	0.000100686	1.86524e-05	0.00419914	0.000512455	0.870804	4.47656e-12	7.01448e-41	7
Bondola	CHE	WCEUR	Laucou et al., 2018	0.270747	8e-06	0.15341	0.121709	8e-06	0.04728	0.406821	8e-06	8e-06	6.92486e-07	2.25576e-07	2.17982e-14	0.00757643	9.57787e-06	1.60274e-07	0.992413	1.50082e-20	2.9219e-50	7
Borchalo	GEO	EMCA-MFEAS-RUUK	Laucou et al., 2018	8e-06	0.13784	0.492184	8e-06	8e-06	8e-06	8e-06	8e-06	0.369927	1.94395e-17	9.12685e-09	1	3.35861e-17	2.25346e-11	8.88946e-15	2.22759e-16	9.23747e-22	4.04154e-07	3
Borracal	PRT	IBER	Laucou et al., 2018	0.753734	8e-06	0.039152	8e-06	8e-06	0.052258	8e-06	0.154815	8e-06	3.24208e-09	2.59924e-13	4.1803e-16	1	3.25952e-08	7.60047e-12	1.16785e-08	2.75473e-21	3.59874e-49	4
Borrado das moscas	PRT	IBER	Laucou et al., 2018	0.051173	8e-06	8e-06	0.224071	8e-06	8e-06	8e-06	0.724707	8e-06	3.18047e-13	5.78782e-15	1.99462e-24	6.27656e-14	5.9911e-08	3.47929e-13	5.68177e-15	1	2.51052e-58	8
BOSCHERA	ITAP-north	ITAP-north-center	D'Onofrio et al., 2021	0.092723	0.334425	8e-06	8e-06	8e-06	0.389815	0.182996	8e-06	8e-06	8.55658e-11	0.997525	3.90828e-11	1.29202e-06	0.000241367	0.0016732	0.000558659	9.07008e-17	2.90233e-46	2
BOSCO	ITAP-north	ITAP-north-center	D'Onofrio et al., 2021	8e-06	0.145237	0.386558	8e-06	8e-06	0.203947	0.264218	8e-06	8e-06	5.91155e-14	0.988236	1.00316e-05	1.12115e-09	3.82658e-05	0.00933381	0.0023814	2.9706e-21	9.93478e-43	2
Bourboulenc	FRA	WCEUR	Laucou et al., 2018	8e-06	8e-06	8e-06	0.269166	8e-06	0.279843	0.064725	0.386226	8e-06	5.01983e-06	8.05715e-07	5.39006e-14	0.000233682	0.99976	1.67824e-07	2.42527e-07	9.21987e-14	3.76224e-53	5
BRACCIOLA NERA (FAUX)	ITAP-center	ITAP-north-center	D'Onofrio et al., 2021	8e-06	8e-06	8e-06	8e-06	8e-06	0.428258	0.54811	0.023583	8e-06	1.8288e-11	2.11303e-08	1.07214e-15	6.81937e-09	5.01409e-07	0.991717	0.00828281	3.26391e-20	2.3028e-47	6
BRACHETTO	ITAP-north	ITAP-north-center	D'Onofrio et al., 2021	8e-06	8e-06	8e-06	8e-06	0.521859	8e-06	0.478084	8e-06	8e-06	1.14573e-12	6.18888e-07	2.85733e-15	1.94379e-09	1.16244e-06	1.48867e-08	0.999998	3.19408e-22	2.74507e-52	7
BRAJDICA BIJELA	HRV	BALK	D'Onofrio et al., 2021	8e-06	0.412386	8e-06	8e-06	8e-06	0.441532	8e-06	0.146033	8e-06	3.33532e-14	0.966766	3.5909e-09	2.01064e-10	2.9938e-05	0.0332007	3.32946e-06	3.14766e-16	3.21019e-49	2
Braghina	SCG	BALK	Laucou et al., 2018	8e-06	0.720106	8e-06	8e-06	8e-06	0.183236	8e-06	0.096608	8e-06	5.07789e-16	1	4.40559e-13	1.04285e-15	6.46479e-11	1.6223e-07	4.66e-13	1.22675e-22	3.46086e-50	2
BRAMBANA	ITAP-north	ITAP-north-center	D'Onofrio et al., 2021	0.097978	8e-06	8e-06	0.171413	0.087089	8e-06	0.643479	8e-06	8e-06	7.54328e-12	9.43582e-10	6.85671e-14	4.19642e-06	9.77503e-11	3.01997e-12	0.999996	5.04137e-25	1.27743e-57	7
Breval negro	ESP	IBER	Laucou et al., 2018	8e-06	8e-06	0.502239	8e-06	0.110762	8e-06	8e-06	0.38695	8e-06	2.81087e-14	3.42587e-13	3.05702e-12	2.36929e-12	1	3.66645e-12	6.65826e-13	6.50782e-15	1.43705e-43	5
BRUCIAPAGLIAIO	ITAP-north	ITAP-north-center	AGER collection	8e-06	0.182873	8e-06	0.069625	0.054045	0.693416	8e-06	8e-06	8e-06	1.22049e-15	1.58658e-06	1.15739e-15	6.79307e-12	8.29284e-09	0.999998	2.26071e-10	1.31545e-21	5.1597e-46	6
Brun Fourca	FRA	WCEUR	Laucou et al., 2018	8e-06	8e-06	8e-06	0.084423	0.128334	0.308267	0.152669	0.326274	8e-06	5.78809e-11	1.24913e-07	6.78077e-12	3.69051e-06	0.999995	1.01394e-08	1.17206e-06	1.56781e-17	1.96791e-46	5
BUBBIA	ITAP-north	ITAP-north-center	D'Onofrio et al., 2021	0.32068	8e-06	8e-06	0.398223	0.151606	0.12945	8e-06	8e-06	8e-06	0.957757	1.81051e-08	3.64062e-11	0.0413328	2.70348e-05	7.72443e-07	0.000882641	1.21029e-16	3.06156e-35	1
BUZZETTO	ITAP-north	ITAP-north-center	AGER collection	0.145238	8e-06	8e-06	8e-06	8e-06	0.299357	0.402685	0.110595	0.042092	3.81676e-09	5.51615e-05	8.77687e-10	8.49642e-05	0.000223822	0.0572218	0.942414	1.0358e-15	2.786e-39	7
CABERNET FRANC	FRA	WCEUR	D'Onofrio et al., 2021	0.693968	0.127162	8e-06	8e-06	8e-06	0.082954	8e-06	0.095876	8e-06	0.00026728	8.30985e-10	6.3731e-17	0.999733	3.4347e-09	1.84235e-11	1.11083e-10	2.62309e-21	3.94017e-41	4
CABERNET SAUVIGNON	FRA	WCEUR	D'Onofrio et al., 2021	0.571812	0.199817	8e-06	0.133165	8e-06	8e-06	8e-06	0.095165	8e-06	1.09107e-12	1.33353e-09	1.764e-17	1	1.3943e-09	5.2673e-10	2.15906e-07	1.33899e-21	2.45591e-45	4
CABRUSINA	ITAP-north	ITAP-north-center	D'Onofrio et al., 2021	0.039851	8e-06	0.136369	8e-06	8e-06	0.08759	0.598415	0.137743	8e-06	1.0203e-12	7.14325e-08	2.26241e-13	1.37772e-09	3.90076e-05	1.24915e-07	0.999961	1.15568e-16	6.93404e-47	7
Cacaboue	FRA	WCEUR	Laucou et al., 2018	0.016055	8e-06	8e-06	0.339124	0.06621	8e-06	0.578569	8e-06	8e-06	0.00154514	9.16566e-09	4.30615e-17	0.000401655	1.07233e-05	1.60017e-08	0.998042	1.62186e-20	2.04861e-50	7
CADDIU	ITAP-south	ITAP-south	D'Onofrio et al., 2021	8e-06	0.204889	0.165749	8e-06	8e-06	0.329916	8e-06	0.299405	8e-06	9.5681e-12	0.000277417	6.42839e-12	2.00309e-07	0.998901	0.000816172	4.89474e-06	2.13544e-16	3.69426e-43	5
Cahours	FRA	WCEUR	Laucou et al., 2018	0.512009	8e-06	8e-06	0.027662	8e-06	0.224032	8e-06	0.236256	8e-06	9.18995e-09	2.62314e-07	1.52052e-13	0.994177	0.00557167	0.000191123	6.04041e-05	3.60497e-14	8.49012e-41	4
Cainho	PRT	IBER	Laucou et al., 2018	0.871069	8e-06	8e-06	0.128874	8e-06	8e-06	8e-06	8e-06	8e-06	1.36253e-11	4.1168e-19	6.00824e-25	1	1.84527e-14	2.151e-17	1.01798e-13	2.33719e-26	5.08126e-54	4
CALABRESE DI MONTENUOVO	ITAP-south	ITAP-south	D'Onofrio et al., 2021	0.111823	8e-06	8e-06	8e-06	8e-06	0.832549	8e-06	0.055579	8e-06	4.62654e-14	1.26758e-06	3.57087e-13	1.10629e-09	0.0210947	0.978706	0.000198347	8.10154e-14	3.79994e-53	6
CALABRESE (NERO D AVOLA)	ITAP-south	ITAP-south	D'Onofrio et al., 2021	8e-06	8e-06	0.020459	8e-06	8e-06	0.523055	0.127568	0.328877	8e-06	2.24748e-13	3.44813e-08	1.52989e-14	2.9589e-11	7.52006e-07	0.999999	1.89448e-08	7.31468e-19	1.43885e-38	6
Callet	ESP	IBER	Laucou et al., 2018	8e-06	0.070664	8e-06	8e-06	8e-06	8e-06	0.114865	0.814422	8e-06	1.95945e-12	3.85382e-10	1.30447e-16	3.88992e-10	0.898518	4.44065e-09	1.46926e-09	0.101482	1.12297e-46	5
CALORIA	ITAP-center	ITAP-north-center	D'Onofrio et al., 2021	8e-06	8e-06	8e-06	8e-06	8e-06	0.375445	0.548924	0.075582	8e-06	3.69068e-14	7.73322e-08	5.80023e-16	1.39948e-08	2.62263e-05	0.93379	0.0661838	1.56197e-20	3.10749e-52	6
Camaralet	FRA	WCEUR	Laucou et al., 2018	0.641221	8e-06	8e-06	0.358722	8e-06	8e-06	8e-06	8e-06	8e-06	0.00271609	1.27769e-11	1.20995e-19	0.997277	1.18905e-10	2.25889e-11	7.08325e-06	5.34764e-23	3.85937e-51	4
Camaraou noir	FRA	WCEUR	Laucou et al., 2018	0.530032	8e-06	8e-06	0.33921	0.130709	8e-06	8e-06	8e-06	8e-06	0.00283519	3.76327e-12	2.92147e-16	0.997164	1.31387e-07	1.44693e-12	7.16715e-07	6.36456e-24	2.25392e-48	4
Camarate	PRT	IBER	Laucou et al., 2018	8e-06	8e-06	8e-06	0.400745	8e-06	8e-06	8e-06	0.599197	8e-06	4.49295e-10	1.24858e-14	1.58544e-21	2.23259e-15	9.26404e-12	5.13663e-16	2.71348e-17	1	2.1246e-64	8
CAMPUTESE	ITAP-south	ITAP-south	De Lorenzis et al., 2019	0.052169	8e-06	0.246603	0.136822	8e-06	0.564365	8e-06	8e-06	8e-06	3.26394e-12	4.37262e-06	3.72181e-11	8.68841e-11	1.16554e-08	0.999996	1.66359e-08	5.14108e-21	1.58866e-46	6
CANAIOLO NERO	ITAP-center	ITAP-north-center	D'Onofrio et al., 2021	8e-06	0.097799	8e-06	0.111936	8e-06	0.315971	0.402271	0.07199	8e-06	9.55023e-10	0.00032433	1.68915e-13	3.03925e-06	0.000109985	0.878094	0.121468	5.54759e-16	4.55452e-53	6
CANINA NERA	ITAP-center	ITAP-north-center	D'Onofrio et al., 2021	8e-06	8e-06	8e-06	8e-06	8e-06	8e-06	0.999934	8e-06	8e-06	1.00705e-15	6.15388e-14	1.97011e-18	2.56601e-09	1.1104e-11	9.1522e-12	1	2.26364e-25	3.4737e-60	7
CANNAMELO	ITAP-south	ITAP-south	De Lorenzis et al., 2019	0.177058	8e-06	0.244126	8e-06	8e-06	0.468349	8e-06	0.110426	8e-06	2.59469e-11	0.000360211	6.92984e-08	7.0581e-10	0.000329226	0.999298	1.21154e-05	1.11714e-14	1.26095e-37	6
CANNELLA NERA	ITAP-south	ITAP-south	D'Onofrio et al., 2021	8e-06	0.232175	8e-06	0.074	8e-06	0.693776	8e-06	8e-06	8e-06	4.1609e-14	0.000191242	1.36276e-10	4.6378e-14	5.1241e-09	0.999809	1.32472e-09	3.55364e-20	4.19467e-49	6
CANNONAU (GARNACHA TINTA)	ESP	IBER	D'Onofrio et al., 2021	8e-06	8e-06	8e-06	0.052639	8e-06	0.089998	8e-06	0.857313	8e-06	5.80174e-15	9.19353e-15	6.96172e-18	1.10639e-13	0.00527966	4.91731e-12	1.11635e-12	0.99472	1.18861e-49	8
Canocazo	ESP	IBER	Laucou et al., 2018	8e-06	8e-06	8e-06	8e-06	8e-06	8e-06	8e-06	0.999934	8e-06	3.71069e-24	1.87727e-18	8.4029e-21	5.08296e-23	4.7099e-10	2.89109e-20	5.65618e-22	1	1.19101e-51	8
Canorroyo	ESP	IBER	Laucou et al., 2018	8e-06	0.057349	0.110548	8e-06	8e-06	8e-06	8e-06	0.832054	8e-06	8.79959e-10	7.25447e-07	8.28451e-11	6.38563e-10	0.449797	7.29444e-09	1.21181e-09	0.550202	1.82693e-51	8
CAPRETTA	ITAP-center	ITAP-north-center	D'Onofrio et al., 2021	0.139071	0.054451	0.10374	8e-06	8e-06	0.304752	0.306618	0.091342	8e-06	9.81781e-08	0.032979	3.00406e-10	0.000236952	0.00355534	0.423698	0.53953	1.23269e-15	1.24182e-44	7
CAPRUGNONE	ITAP-center	ITAP-north-center	Laucou et al., 2018	8e-06	8e-06	0.183307	0.118958	8e-06	0.552546	8e-06	0.145149	8e-06	8.8818e-13	8.34944e-06	3.28437e-12	3.94088e-09	3.79336e-05	0.999954	1.3876e-07	6.10704e-18	3.11404e-48	6
Carcajolo	PRT	IBER	Laucou et al., 2018	0.308602	8e-06	8e-06	8e-06	0.027836	8e-06	8e-06	0.663512	8e-06	2.13991e-12	3.76002e-09	9.82154e-15	2.57801e-06	0.999997	1.17129e-10	1.53896e-09	4.77072e-11	4.91482e-57	5
CARDIN	ITAP-north	ITAP-north-center	D'Onofrio et al., 2021	8e-06	8e-06	8e-06	0.063481	0.021403	0.075442	0.839633	8e-06	8e-06	1.25954e-14	2.87455e-12	2.79469e-15	3.89001e-09	1.30087e-09	1.33237e-09	1	4.5679e-24	8.60692e-55	7
CARI 2	ITAP-north	ITAP-north-center	AGER collection	0.098578	0.176647	8e-06	0.117268	0.124527	8e-06	0.482948	8e-06	8e-06	1.1271e-10	4.78843e-05	4.18781e-16	6.47084e-05	7.96084e-06	2.71137e-05	0.999852	1.86539e-18	6.56107e-54	7
CARICAGIOLA (AUBUN)	FRA	WCEUR	D'Onofrio et al., 2021	8e-06	8e-06	0.112619	0.230089	0.040256	0.21611	0.157592	0.24331	8e-06	0.000164031	9.83969e-06	1.21411e-08	0.000422829	0.999283	2.46681e-05	9.51993e-05	1.94298e-12	2.49995e-38	5
CARIGNAN (MAZUELO)	FRA	WCEUR	D'Onofrio et al., 2021	8e-06	0.17615	8e-06	8e-06	8e-06	0.23604	8e-06	0.587761	8e-06	1.45714e-10	2.01195e-05	1.20035e-14	1.21221e-10	0.99998	1.61977e-07	3.94424e-08	3.3026e-12	4.2724e-59	5
CARMENERE	FRA	WCEUR	CREA collection	0.665476	0.151802	8e-06	8e-06	8e-06	8e-06	8e-06	0.182673	8e-06	2.33589e-11	6.44396e-11	1.06698e-16	1	2.27695e-08	6.24884e-12	7.7094e-09	2.10258e-21	3.53188e-45	4
CARRARESA	ITAP-center	ITAP-north-center	D'Onofrio et al., 2021	8e-06	8e-06	8e-06	8e-06	8e-06	8e-06	0.882957	0.055972	0.061022	9.94682e-19	8.91632e-12	9.48919e-17	1.63279e-13	8.68949e-10	2.04452e-08	1	5.412e-26	1.00489e-46	7
Carrasquin	ESP	IBER	Laucou et al., 2018	8e-06	8e-06	8e-06	0.682592	8e-06	8e-06	8e-06	0.317351	8e-06	1	1.26831e-11	1.79428e-20	1.20406e-08	1.98824e-09	1.45355e-14	1.39031e-13	3.28887e-20	4.66467e-53	1
CARRICANTE	ITAP-south	ITAP-south	D'Onofrio et al., 2021	8e-06	8e-06	8e-06	8e-06	8e-06	0.999934	8e-06	8e-06	8e-06	3.10258e-23	4.2659e-10	7.98539e-16	3.15693e-19	1.65004e-14	1	5.86393e-15	2.74229e-29	6.92374e-55	6
CASAVECCHIA	ITAP-south	ITAP-south	De Lorenzis et al., 2019	0.103746	8e-06	0.220644	8e-06	0.048534	0.495047	8e-06	0.075799	0.056206	7.5814e-16	4.74049e-09	4.1492e-10	2.98799e-12	1.66914e-08	1	1.48638e-08	2.35748e-18	2.81592e-45	6
CASCAROLO	ITAP-north	ITAP-north-center	D'Onofrio et al., 2021	0.237539	8e-06	8e-06	0.125851	0.117224	0.161883	0.357471	8e-06	8e-06	4.60628e-07	9.49835e-08	3.9326e-16	0.00234299	2.33022e-05	3.56355e-05	0.997598	2.17684e-19	1.92599e-45	7
CASETTA	ITAP-north	ITAP-north-center	Laucou et al., 2018	0.521647	8e-06	8e-06	8e-06	8e-06	8e-06	0.478296	8e-06	8e-06	1.24155e-12	3.24421e-10	3.29625e-18	0.00427429	1.614e-08	1.67169e-09	0.995726	4.06412e-22	2.03027e-48	7
Castanal	PRT	IBER	Laucou et al., 2018	0.802112	8e-06	8e-06	0.047358	8e-06	8e-06	0.150481	8e-06	8e-06	5.96889e-11	1.88065e-12	1.8167e-18	0.999991	8.70951e-09	3.06238e-08	8.7597e-06	1.77902e-19	6.58851e-55	4
Castelao	PRT	IBER	Laucou et al., 2018	8e-06	8e-06	8e-06	0.310483	8e-06	8e-06	8e-06	0.68946	8e-06	2.82606e-11	2.36842e-14	1.33681e-20	8.02674e-17	9.18464e-10	7.28751e-16	2.3643e-17	1	3.47566e-62	8
Castellana blanca	ESP	IBER	Laucou et al., 2018	8e-06	8e-06	8e-06	0.110806	8e-06	0.091182	8e-06	0.797962	8e-06	4.81717e-08	1.82938e-10	3.05371e-19	6.70448e-11	1	2.04679e-12	4.10133e-11	6.59326e-12	1.16819e-57	5
Castets/Maturana tinta de Navarrete	FRA	WCEUR	Laucou et al., 2018	0.525978	8e-06	8e-06	0.298401	8e-06	8e-06	8e-06	0.175571	8e-06	0.0440403	3.78846e-12	3.56692e-18	0.955959	5.24356e-07	6.68985e-13	1.73115e-10	1.51662e-22	1.33484e-46	4
CASTIGLIONE	ITAP-south	ITAP-south	De Lorenzis et al., 2019	0.156268	8e-06	8e-06	8e-06	8e-06	0.843674	8e-06	8e-06	8e-06	1.08867e-13	1.77099e-05	1.02261e-12	1.52996e-08	5.61335e-05	0.999926	1.11052e-07	4.96494e-22	5.6662e-41	6
Castillo de arcos	ESP	IBER	Laucou et al., 2018	8e-06	8e-06	8e-06	8e-06	8e-06	8e-06	8e-06	0.999934	8e-06	5.62473e-36	7.27113e-29	4.6879e-29	2.10185e-32	5.13561e-20	1.15717e-29	3.91725e-31	1	2.5928e-63	8
CATALANESCA	ITAP-south	ITAP-south	Laucou et al., 2018	8e-06	8e-06	0.372408	8e-06	0.077134	0.364241	8e-06	0.186176	8e-06	6.96657e-09	6.25334e-05	3.32934e-05	1.20218e-07	0.919702	0.0801167	8.5351e-05	1.93666e-12	1.17936e-41	5
CATARRATTO BIANCO COMUNE	ITAP-south	ITAP-south	D'Onofrio et al., 2021	8e-06	8e-06	8e-06	8e-06	0.049982	0.797788	8e-06	0.15218	8e-06	1.76967e-20	1.90313e-09	2.01635e-17	2.71502e-15	7.13607e-11	1	1.85155e-11	1.21304e-23	7.90465e-53	6
CAVRARA	ITAP-north	ITAP-north-center	D'Onofrio et al., 2021	0.101076	8e-06	0.249353	8e-06	8e-06	0.12636	0.523169	8e-06	8e-06	1.4051e-10	3.71575e-06	7.09285e-11	8.23901e-07	8.71972e-05	0.000669981	0.999238	8.07826e-11	8.83517e-49	7
Cayam	FRA	WCEUR	Laucou et al., 2018	8e-06	0.141659	8e-06	0.045234	0.180155	8e-06	0.176599	0.45632	8e-06	1.60346e-12	2.54924e-07	8.93986e-13	6.67746e-08	0.999999	1.61128e-08	3.76711e-07	4.27814e-14	9.71759e-49	5
Cayetana blanca	ESP	IBER	Laucou et al., 2018	8e-06	8e-06	8e-06	8e-06	8e-06	8e-06	8e-06	0.999934	8e-06	1.20063e-27	1.35184e-20	7.30652e-27	6.65796e-24	6.16448e-15	9.63746e-23	5.84101e-24	1	2.45602e-56	8
Cayetana blanca/Jaen blanco	ESP	IBER	Laucou et al., 2018	8e-06	8e-06	8e-06	8e-06	8e-06	8e-06	8e-06	0.999934	8e-06	9.08106e-39	1.48338e-31	1.75662e-34	9.5692e-35	1.03599e-24	8.12688e-32	1.92944e-34	1	3.20069e-71	8
CELLERINA	ITAP-north	ITAP-north-center	AGER collection	0.203319	0.180921	8e-06	0.065859	0.1035	8e-06	0.248922	0.197454	8e-06	1.76268e-08	0.00848135	4.43601e-10	0.00447019	0.0208139	6.69118e-07	0.966234	6.89408e-13	7.00299e-51	7
CENERENTE	ITAP-north	ITAP-north-center	CREA collection	0.293499	8e-06	8e-06	8e-06	8e-06	8e-06	0.706443	8e-06	8e-06	8.14182e-16	6.76381e-12	1.24414e-18	4.98415e-06	3.65163e-10	9.38958e-10	0.999995	1.39922e-21	7.32466e-58	7
CENTESIMINO	ITAP-center	ITAP-north-center	D'Onofrio et al., 2021	8e-06	8e-06	8e-06	8e-06	0.281531	0.718412	8e-06	8e-06	8e-06	2.92791e-21	3.57613e-09	5.07745e-18	3.15602e-16	1.19372e-09	1	6.34017e-10	9.07653e-24	2.89325e-55	6
Cercial du Dao	PRT	IBER	Laucou et al., 2018	0.077792	8e-06	8e-06	0.288346	8e-06	8e-06	8e-06	0.633813	8e-06	1.02404e-13	2.42403e-14	3.04939e-20	3.77859e-15	2.21659e-11	6.60065e-16	2.80808e-16	1	6.72658e-48	8
CESANESE COMUNE	ITAP-center	ITAP-north-center	D'Onofrio et al., 2021	8e-06	0.121645	8e-06	8e-06	0.093132	0.785173	8e-06	8e-06	8e-06	1.10954e-17	7.16867e-08	6.3981e-13	8.05198e-16	2.09518e-11	1	1.16953e-10	1.4089e-23	4.5392e-53	6
CESANESE D'AFFILE	ITAP-center	ITAP-north-center	D'Onofrio et al., 2021	0.218698	8e-06	8e-06	8e-06	8e-06	0.562328	0.19138	0.027552	8e-06	1.49061e-12	6.26992e-09	6.39248e-16	2.14411e-08	1.21416e-05	0.999511	0.000476497	5.71511e-17	7.46161e-54	6
Cesar	FRA	WCEUR	Laucou et al., 2018	8e-06	0.328555	8e-06	0.547122	0.124273	8e-06	8e-06	8e-06	8e-06	0.999007	0.000735858	1.13896e-14	0.000254172	2.45369e-06	1.44493e-09	2.40506e-07	8.39421e-19	7.34854e-42	1
Chahnani	LBN	EMCA-MFEAS-RUUK	Laucou et al., 2018	8e-06	8e-06	0.785181	8e-06	0.045287	8e-06	8e-06	0.169483	8e-06	1.80203e-16	3.42237e-08	0.999995	9.63285e-14	4.62033e-06	7.8542e-09	2.67065e-10	3.68264e-16	1.011e-31	3
Chami abiad	SYR	EMCA-MFEAS-RUUK	Laucou et al., 2018	8e-06	8e-06	0.907763	8e-06	0.09218	8e-06	8e-06	8e-06	8e-06	1.58263e-21	2.80149e-11	1	8.39075e-20	2.13332e-12	6.91002e-14	6.76771e-16	4.14499e-25	1.53337e-39	3
Chaouch blanc	TUR	EMCA-MFEAS-RUUK	Laucou et al., 2018	8e-06	0.08676	0.913183	8e-06	8e-06	8e-06	8e-06	8e-06	8e-06	1.50066e-21	1.91157e-11	1	2.95979e-22	8.34149e-14	1.59348e-15	1.20654e-18	8.08121e-25	6.65939e-36	3
Chaouch rose	TUR	EMCA-MFEAS-RUUK	Laucou et al., 2018	8e-06	0.423193	0.520931	8e-06	0.027643	0.028192	8e-06	8e-06	8e-06	2.20041e-13	0.976694	0.0232947	5.02016e-12	1.13936e-05	9.73394e-08	2.22976e-09	5.1217e-21	1.65316e-35	2
Chaptal	FRA	WCEUR	Laucou et al., 2018	8e-06	8e-06	0.928285	8e-06	8e-06	8e-06	8e-06	8e-06	0.071657	1.38689e-21	4.21544e-13	1	1.60757e-21	2.89872e-14	1.14065e-15	2.30367e-19	1.74679e-22	6.55513e-36	3
CHARDONNAY	FRA	WCEUR	D'Onofrio et al., 2021	8e-06	0.350864	8e-06	0.649079	8e-06	8e-06	8e-06	8e-06	8e-06	0.999997	9.81829e-10	4.52647e-20	3.0679e-06	4.92542e-10	6.61326e-16	2.062e-12	1.06841e-18	4.0543e-48	1
CHASSELAS	FRA	WCEUR	D'Onofrio et al., 2021	0.462693	8e-06	8e-06	0.2767	0.260558	8e-06	8e-06	8e-06	8e-06	2.21429e-13	2.89516e-18	1.68179e-28	1	1.85462e-14	3.86124e-16	2.60843e-11	8.94526e-26	2.99873e-58	4
CHATUS	ITAP-north	ITAP-north-center	D'Onofrio et al., 2021	0.43454	8e-06	8e-06	0.225979	8e-06	8e-06	0.339432	8e-06	8e-06	1.39991e-07	8.19733e-13	9.48001e-20	1	1.07907e-07	2.63483e-13	5.98245e-08	1.60364e-19	5.5556e-47	4
Chenin	FRA	WCEUR	Laucou et al., 2018	0.066421	8e-06	0.038723	0.650905	8e-06	8e-06	8e-06	0.24391	8e-06	1	2.62657e-15	1.04084e-19	2.17992e-08	2.48417e-11	2.22898e-14	1.15939e-13	4.23727e-20	1.31684e-52	1
Chirai obak	TJK	EMCA-MFEAS-RUUK	Laucou et al., 2018	8e-06	8e-06	0.894104	8e-06	8e-06	0.105838	8e-06	8e-06	8e-06	7.96988e-22	3.36867e-09	1	1.59504e-20	4.55351e-12	6.13772e-13	5.0813e-16	6.22541e-24	1.35445e-38	3
Chouchillon	FRA	WCEUR	Laucou et al., 2018	0.640244	8e-06	8e-06	0.075379	0.252971	0.031365	8e-06	8e-06	8e-06	2.30151e-12	3.68131e-13	7.06196e-21	1	7.07062e-10	5.15075e-11	6.00095e-09	2.11082e-22	2.38059e-49	4
CILIEGIOLO	ITAP-center	ITAP-north-center	D'Onofrio et al., 2021	8e-06	8e-06	8e-06	8e-06	0.279427	0.720515	8e-06	8e-06	8e-06	2.32332e-19	1.57011e-09	8.32127e-17	8.78316e-15	1.93544e-10	1	1.22658e-10	3.68893e-24	3.69747e-59	6
Cinsaut	FRA	WCEUR	Laucou et al., 2018	0.250219	8e-06	8e-06	0.103745	0.20952	8e-06	0.103455	0.333029	8e-06	1.44786e-08	1.78734e-08	3.20201e-13	7.3733e-05	0.999926	2.61493e-07	2.96621e-07	1.14327e-15	5.53104e-46	5
CIVIDIN	ITAP-north	ITAP-north-center	D'Onofrio et al., 2021	0.043595	8e-06	8e-06	8e-06	8e-06	8e-06	0.956347	8e-06	8e-06	4.99535e-16	2.52737e-12	6.565e-20	2.72738e-12	7.8981e-13	1.48137e-12	1	1.61948e-24	1.55485e-63	7
CJANORIE	ITAP-north	ITAP-north-center	D'Onofrio et al., 2021	0.20172	0.37464	8e-06	0.046709	0.062992	0.313905	8e-06	8e-06	8e-06	7.4787e-10	0.943244	2.21203e-11	1.23561e-06	3.35711e-05	0.017351	0.0393702	4.06841e-17	1.03973e-36	2
CLAIRETTE	FRA	WCEUR	D'Onofrio et al., 2021	0.31761	0.05487	8e-06	8e-06	8e-06	0.270418	0.077727	0.279341	8e-06	1.83245e-10	1.58807e-06	2.87507e-12	0.00111251	0.998762	9.2801e-07	0.000123209	1.04378e-16	4.40192e-46	5
Claverie coulard	FRA	WCEUR	Laucou et al., 2018	0.733193	8e-06	8e-06	0.26675	8e-06	8e-06	8e-06	8e-06	8e-06	2.72508e-07	1.22119e-16	3.858e-24	1	1.35339e-10	3.32785e-15	1.66838e-10	2.86094e-24	1.7952e-59	4
Coada vulpii	ROU	BALK	Laucou et al., 2018	8e-06	8e-06	0.916894	8e-06	8e-06	8e-06	0.083048	8e-06	8e-06	1.06678e-17	2.52363e-07	0.999999	5.80215e-15	1.82456e-07	6.27062e-08	1.7699e-08	4.19116e-19	6.60903e-43	3
Coarna alba	ROU	BALK	Laucou et al., 2018	8e-06	0.511603	0.370663	8e-06	8e-06	0.117685	8e-06	8e-06	8e-06	3.37098e-14	0.999999	3.32144e-07	3.1279e-12	7.38144e-07	2.98595e-09	6.63881e-12	5.60054e-26	8.00405e-32	2
COCOCCIOLA	ITAP-center	ITAP-north-center	Laucou et al., 2018	8e-06	0.133267	8e-06	8e-06	0.151779	0.581467	8e-06	0.133446	8e-06	6.82026e-12	5.81212e-06	3.08608e-14	3.16388e-12	1.12882e-05	0.999983	5.975e-08	2.56512e-20	8.27195e-51	6
CODA DI PECORA	ITAP-south	ITAP-south	De Lorenzis et al., 2019	0.136592	0.122342	0.119643	8e-06	8e-06	0.621381	8e-06	8e-06	8e-06	3.53452e-08	0.0117576	1.53122e-08	2.03147e-08	3.72077e-06	0.988235	3.54438e-06	8.36815e-18	4.14134e-51	6
CODA DI VOLPE BIANCA	ITAP-south	ITAP-south	D'Onofrio et al., 2021	0.176527	0.226803	8e-06	8e-06	0.088191	0.432025	8e-06	0.076421	8e-06	2.07357e-12	2.88042e-05	1.71329e-12	2.6525e-09	2.13801e-06	0.999912	5.73106e-05	3.89384e-19	1.33508e-45	6
Codivarta	FRA	WCEUR	Laucou et al., 2018	8e-06	8e-06	0.157562	8e-06	8e-06	8e-06	0.562277	0.280111	8e-06	1.19881e-11	0.000961329	5.20508e-14	5.23846e-06	0.0507028	0.806909	0.141422	2.96288e-16	1.03107e-45	6
COGLIONARA	ITAP-south	ITAP-south	De Lorenzis et al., 2019	0.091363	8e-06	0.386673	0.044831	0.142025	0.335074	8e-06	8e-06	8e-06	4.38781e-09	0.0322039	2.10451e-07	1.17647e-05	0.0651509	0.902621	1.17522e-05	9.39946e-15	1.79155e-37	6
Cojonata	ESP	IBER	Laucou et al., 2018	8e-06	8e-06	0.192659	8e-06	0.064903	8e-06	8e-06	0.742389	8e-06	1.2091e-25	3.08954e-19	5.8895e-24	2.11512e-23	2.31927e-13	3.67321e-19	2.6145e-20	1	1.70507e-66	8
COLATAMURRO	ITAP-south	ITAP-south	De Lorenzis et al., 2019	8e-06	8e-06	8e-06	8e-06	0.097241	0.883875	0.018835	8e-06	8e-06	9.77819e-21	1.27379e-10	2.6981e-18	1.45367e-16	3.7057e-12	1	5.34545e-11	6.15492e-26	3.41989e-59	6
COLOMBANA B	ITAP-center	ITAP-north-center	AGER collection	8e-06	8e-06	0.062559	8e-06	0.064564	0.872828	8e-06	8e-06	8e-06	1.45091e-18	2.01708e-08	2.12551e-15	1.95458e-16	3.06799e-11	1	7.43844e-12	2.21e-22	2.23828e-51	6
COLOMBANA NERA	ITAP-center	ITAP-north-center	D'Onofrio et al., 2021	8e-06	8e-06	8e-06	8e-06	8e-06	0.49691	0.396684	0.106356	8e-06	5.33007e-14	3.04518e-08	7.37689e-14	9.45457e-11	1.53778e-07	0.999996	3.3211e-06	3.68445e-16	1.78227e-42	6
COLORINO (ABRUSCO)	ITAP-center	ITAP-north-center	D'Onofrio et al., 2021	0.323999	0.094185	8e-06	8e-06	8e-06	0.229027	0.352749	8e-06	8e-06	2.30542e-10	2.32402e-05	5.75003e-15	2.85522e-05	9.72724e-06	0.0241715	0.975767	6.60808e-17	4.93235e-53	7
Completer	CHE	WCEUR	Laucou et al., 2018	0.189188	8e-06	8e-06	0.320405	8e-06	8e-06	0.490358	8e-06	8e-06	1.84024e-06	5.81288e-11	4.60426e-19	0.174469	3.04631e-09	2.55378e-08	0.825529	1.49236e-20	2.80817e-43	7
CONCA D'ORO	ITAP-south	ITAP-south	Laucou et al., 2018	8e-06	8e-06	0.791506	8e-06	0.031656	0.176789	8e-06	8e-06	8e-06	5.61423e-14	2.79877e-07	0.999999	1.28464e-13	1.05984e-06	3.45187e-10	1.06091e-11	1.4359e-22	3.26112e-37	3
Corason de Kabritte blanc	ESP	IBER	Laucou et al., 2018	0.053394	0.211687	8e-06	0.495037	0.239841	8e-06	8e-06	8e-06	8e-06	0.999949	4.91893e-09	3.77673e-16	5.11296e-05	3.10594e-09	1.34568e-11	6.95536e-10	6.245e-19	2.36624e-43	1
Corazon de cabrito	ESP	IBER	Laucou et al., 2018	8e-06	8e-06	0.121539	8e-06	8e-06	8e-06	8e-06	0.878404	8e-06	1.34704e-29	4.50699e-24	4.44811e-26	1.01074e-27	1.08783e-17	1.72896e-25	1.13727e-27	1	1.32805e-61	8
CORBINA VICENTINA	ITAP-north	ITAP-north-center	Laucou et al., 2018	0.361343	8e-06	8e-06	8e-06	8e-06	8e-06	0.6386	8e-06	8e-06	1.64757e-14	4.3693e-10	5.38654e-14	5.96432e-07	3.12985e-08	1.57691e-09	0.999999	6.52834e-22	2.77507e-52	7
CORINTO N	GRC	BALK	De Lorenzis et al., 2019	8e-06	0.164583	0.141357	8e-06	8e-06	0.39295	0.038399	0.262678	8e-06	7.47936e-12	0.929886	1.83136e-05	8.7633e-08	0.00698322	0.0631106	1.58746e-06	3.75557e-09	5.39188e-36	2
CORNACCHIA	ITAP-center	ITAP-north-center	D'Onofrio et al., 2021	8e-06	8e-06	8e-06	8e-06	8e-06	8e-06	0.999934	8e-06	8e-06	2.18924e-14	1.06092e-12	7.20531e-17	8.50071e-10	1.48285e-11	3.47558e-10	1	7.42965e-24	4.92317e-58	7
CORNALLIN	ITAP-north	ITAP-north-center	D'Onofrio et al., 2021	0.182917	8e-06	0.183156	0.078501	8e-06	8e-06	0.413165	0.142228	8e-06	4.5352e-10	5.20527e-08	2.40533e-14	3.9731e-05	0.000214228	6.40551e-09	0.999746	7.9785e-18	1.30409e-53	7
Cornichon blanc (non identified)	CHE	WCEUR	Laucou et al., 2018	8e-06	8e-06	8e-06	0.379458	0.620485	8e-06	8e-06	8e-06	8e-06	1.65797e-08	3.53367e-10	1.93084e-16	0.999913	8.68877e-05	1.60081e-11	1.54899e-09	3.7719e-17	1.17333e-46	4
Cornifesto	PRT	IBER	Laucou et al., 2018	8e-06	8e-06	8e-06	0.283806	8e-06	0.097204	8e-06	0.618941	8e-06	6.16578e-14	7.28978e-15	1.64414e-19	5.92973e-16	2.30616e-10	1.70381e-14	8.65685e-15	1	5.33374e-52	8
CORNIOLA	ITAP-south	ITAP-south	De Lorenzis et al., 2019	8e-06	8e-06	0.999934	8e-06	8e-06	8e-06	8e-06	8e-06	8e-06	2.99098e-26	2.04272e-16	1	2.04236e-24	4.7907e-18	3.38664e-19	5.58478e-21	4.09181e-30	7.79605e-40	3
CORTESE	ITAP-north	ITAP-north-center	D'Onofrio et al., 2021	0.142893	0.159754	0.133981	8e-06	0.063369	0.391117	8e-06	0.108861	8e-06	6.70843e-09	0.000385437	1.43744e-09	5.46651e-07	0.00358547	0.995957	7.13629e-05	9.01969e-17	1.11706e-49	6
CORVINA	ITAP-north	ITAP-north-center	D'Onofrio et al., 2021	0.180956	0.066306	9e-06	9e-06	0.093592	0.306792	0.245155	0.107173	9e-06	1.75425e-09	0.00386494	2.50523e-08	0.000250388	0.00033778	0.6519	0.343647	1.51232e-13	3.3808e-47	6
CORVINONE	ITAP-north	ITAP-north-center	D'Onofrio et al., 2021	0.02445	0.169707	8e-06	8e-06	8e-06	8e-06	0.664328	0.141473	8e-06	1.73131e-14	1.7095e-06	8.55554e-14	3.05064e-10	2.97174e-07	2.63314e-06	0.999995	1.17155e-15	1.12468e-45	7
Courbu	FRA	WCEUR	Laucou et al., 2018	0.626121	8e-06	8e-06	0.373822	8e-06	8e-06	8e-06	8e-06	8e-06	6.75198e-06	2.88905e-17	1.62469e-24	0.999993	2.54138e-13	1.41736e-17	2.94973e-13	2.82933e-27	6.55623e-53	4
COVRA	ITAP-center	ITAP-north-center	D'Onofrio et al., 2021	0.083201	8e-06	8e-06	8e-06	8e-06	8e-06	0.916742	8e-06	8e-06	2.00012e-12	6.4008e-11	4.14841e-15	9.63093e-07	6.1274e-10	8.32339e-07	0.999998	5.29578e-24	1.72636e-52	7
Crimposie	ROU	BALK	Laucou et al., 2018	8e-06	0.999934	8e-06	8e-06	8e-06	8e-06	8e-06	8e-06	8e-06	2.20285e-15	1	4.14881e-14	2.07815e-16	5.40084e-11	1.42248e-10	4.64286e-14	3.70015e-24	5.01307e-59	2
CROATINA	ITAP-north	ITAP-north-center	D'Onofrio et al., 2021	0.152397	8e-06	8e-06	8e-06	0.167511	0.32675	0.353301	8e-06	8e-06	1.45673e-13	6.43131e-06	9.90513e-13	0.000120302	1.06784e-06	0.607029	0.392843	1.68472e-18	5.58381e-53	6
CROVASSA	ITAP-north	ITAP-north-center	D'Onofrio et al., 2021	0.135065	8e-06	0.173328	0.117895	0.177258	8e-06	0.321357	0.075073	8e-06	1.92468e-09	0.000136583	2.66187e-11	0.398259	0.00129559	0.0271565	0.573153	2.30204e-12	4.72174e-53	7
Cruixen/Pampolat girat	ESP	IBER	Laucou et al., 2018	8e-06	8e-06	0.037494	0.09692	8e-06	8e-06	0.101089	0.764456	8e-06	5.1356e-13	2.66533e-09	1.2531e-11	2.13009e-08	0.99864	1.1728e-10	2.77144e-10	0.00136004	1.27794e-43	5
Cuatendra	ESP	IBER	Laucou et al., 2018	0.388032	0.042734	8e-06	0.028949	0.077322	8e-06	8e-06	0.46293	8e-06	3.92262e-10	2.00595e-07	1.81985e-14	0.00373121	0.996268	1.68614e-08	1.92306e-07	3.18737e-13	2.9493e-46	5
Cuelga	ESP	IBER	Laucou et al., 2018	8e-06	8e-06	8e-06	0.099751	8e-06	0.35152	8e-06	0.548679	8e-06	4.24995e-06	2.08621e-05	8.53953e-12	6.22341e-09	0.999974	7.61016e-07	5.33382e-09	2.47987e-09	1.67323e-46	5
CUNEUTE	ITAP-north	ITAP-north-center	D'Onofrio et al., 2021	0.020234	8e-06	8e-06	8e-06	0.085745	8e-06	0.893972	8e-06	8e-06	1.248e-13	1.36712e-11	1.96988e-18	4.68187e-13	3.42072e-11	7.33364e-09	1	1.41158e-19	5.64104e-57	7
Dabouki	ISR	EMCA-MFEAS-RUUK	Laucou et al., 2018	8e-06	8e-06	0.999934	8e-06	8e-06	8e-06	8e-06	8e-06	8e-06	3.70494e-22	3.32744e-14	1	4.89909e-22	2.17415e-14	8.47848e-17	2.62302e-19	4.39221e-25	4.20939e-40	3
DAMASCHINO	ESP	IBER	De Lorenzis et al., 2019	8e-06	8e-06	8e-06	8e-06	8e-06	8e-06	8e-06	0.999934	8e-06	8.19271e-32	3.62843e-25	6.94823e-29	4.05738e-29	7.77347e-18	4.51198e-25	2.41231e-27	1	1.30104e-59	8
Danugue	FRA	WCEUR	Laucou et al., 2018	8e-06	8e-06	0.373306	8e-06	0.030615	8e-06	8e-06	0.59603	8e-06	2.96423e-14	3.93838e-11	9.32537e-11	7.40368e-12	0.999968	4.73594e-11	1.33684e-11	3.19178e-05	1.6656e-45	5
De cilindro	ESP	IBER	Laucou et al., 2018	8e-06	8e-06	0.654577	8e-06	8e-06	8e-06	8e-06	0.345366	8e-06	2.27091e-12	9.37982e-07	0.997577	3.98994e-12	0.00242248	1.94926e-10	9.59654e-11	5.82162e-09	7.03763e-32	3
Dedo de Dama	PRT	IBER	Laucou et al., 2018	8e-06	0.035325	0.669567	8e-06	8e-06	8e-06	8e-06	0.295058	8e-06	2.57994e-11	5.66729e-05	0.00648722	1.44806e-10	0.993456	2.83445e-07	1.3205e-10	2.95035e-09	7.32741e-37	5
Derechero	ESP	IBER	Laucou et al., 2018	8e-06	8e-06	8e-06	0.045833	8e-06	8e-06	8e-06	0.95411	8e-06	1.14816e-25	2.31062e-22	3.16425e-28	2.27182e-22	2.77613e-14	9.73527e-24	3.66713e-25	1	1.98997e-66	8
Dermatas	GRC	BALK	Laucou et al., 2018	8e-06	0.117376	0.305536	8e-06	0.081401	8e-06	8e-06	0.495646	8e-06	4.73983e-11	2.44052e-06	2.01303e-10	1.52716e-11	0.999998	1.5852e-09	2.91785e-10	1.1459e-13	4.76962e-43	5
Diagalves	PRT	IBER	Laucou et al., 2018	8e-06	8e-06	0.247329	8e-06	8e-06	8e-06	8e-06	0.752614	8e-06	3.05305e-20	2.69576e-17	1.16746e-18	6.11679e-20	6.32975e-10	2.67902e-19	1.1212e-20	1	3.17242e-55	8
Didshavi	GEO	EMCA-MFEAS-RUUK	De Lorenzis et al., 2015	8e-06	0.095964	8e-06	8e-06	8e-06	8e-06	8e-06	8e-06	0.903979	7.80445e-53	1.43877e-47	6.37136e-40	8.7963e-52	1.43083e-46	7.03857e-50	3.82923e-52	8.46385e-60	1	9
Dili kaftar	TJK	EMCA-MFEAS-RUUK	Laucou et al., 2018	8e-06	8e-06	0.999934	8e-06	8e-06	8e-06	8e-06	8e-06	8e-06	6.15248e-22	1.47049e-12	1	2.03044e-21	1.33566e-13	1.15399e-16	3.05381e-18	4.03142e-28	1.42797e-42	3
Dimiat	BGR	BALK	Laucou et al., 2018	8e-06	0.930501	0.069442	8e-06	8e-06	8e-06	8e-06	8e-06	8e-06	1.07719e-12	1	2.56012e-12	6.95441e-13	3.61954e-08	5.6037e-09	8.43733e-11	2.69646e-24	1.81497e-43	2
Dimrit	TUR	EMCA-MFEAS-RUUK	Laucou et al., 2018	8e-06	0.21429	0.467383	8e-06	8e-06	0.272861	8e-06	0.045425	8e-06	2.24303e-13	0.0436523	0.951572	8.3331e-12	0.000263795	0.00451238	1.59352e-08	1.45436e-14	4.96967e-39	3
DINDARELLA	ITAP-north	ITAP-north-center	D'Onofrio et al., 2021	0.21838	0.087241	0.330772	8e-06	0.015528	8e-06	0.348046	8e-06	8e-06	8.7206e-10	0.000341423	1.19675e-08	5.23672e-06	8.66893e-05	9.59315e-05	0.999471	2.61777e-14	1.05221e-43	7
Dinka zold	HUN	BALK	Laucou et al., 2018	0.042077	0.879442	8e-06	8e-06	8e-06	0.078432	8e-06	8e-06	8e-06	3.39111e-15	1	6.54886e-16	1.00435e-14	4.89577e-10	1.00705e-08	7.7894e-12	1.1039e-19	2.18956e-48	2
Djandjal kara	UZB	EMCA-MFEAS-RUUK	Laucou et al., 2018	8e-06	0.02347	0.976473	8e-06	8e-06	8e-06	8e-06	8e-06	8e-06	6.26519e-27	1.85156e-14	1	8.4332e-25	4.11569e-18	1.15954e-19	3.08908e-22	6.67758e-29	3.52524e-45	3
Doight du neigne	SYR	EMCA-MFEAS-RUUK	Laucou et al., 2018	8e-06	8e-06	0.999934	8e-06	8e-06	8e-06	8e-06	8e-06	8e-06	2.90647e-19	1.80612e-10	1	7.58848e-18	4.71947e-11	2.7259e-11	9.80993e-14	1.91525e-25	1.64236e-41	3
DOLCETTO	ITAP-north	ITAP-north-center	D'Onofrio et al., 2021	8e-06	8e-06	0.270493	0.161881	0.108691	8e-06	0.458893	8e-06	8e-06	1.05761e-10	0.000104736	2.95453e-06	3.18193e-06	6.39916e-07	3.75654e-06	0.999885	2.50832e-19	5.08438e-45	7
DOLCIAME	ITAP-north	ITAP-north-center	D'Onofrio et al., 2021	0.108418	0.276834	8e-06	8e-06	8e-06	0.523834	0.090873	8e-06	8e-06	8.32248e-17	4.47458e-06	3.93339e-18	3.74614e-10	3.73266e-09	0.999995	3.82521e-08	3.5412e-24	6.95976e-52	6
Dominga	ESP	IBER	Laucou et al., 2018	8e-06	8e-06	0.767058	8e-06	0.078369	8e-06	8e-06	0.154524	8e-06	1.23374e-16	6.58678e-09	1	7.02381e-14	2.71428e-07	1.33998e-12	5.32396e-12	3.32181e-17	8.94863e-45	3
Dongine	FRA	WCEUR	Laucou et al., 2018	0.577974	8e-06	8e-06	0.191933	0.215821	8e-06	0.01423	8e-06	8e-06	2.10262e-08	5.51033e-14	1.76096e-18	1	1.32589e-09	6.53471e-13	5.60191e-09	3.63855e-21	1.44142e-45	4
Donzelinho branco	PRT	IBER	Laucou et al., 2018	0.072776	8e-06	0.05566	0.526195	8e-06	8e-06	8e-06	0.345328	8e-06	1	3.86586e-14	9.87426e-21	1.49059e-07	5.69555e-08	6.19598e-17	7.24645e-14	1.38586e-21	7.59429e-61	1
Donzelinho tinto	PRT	IBER	Laucou et al., 2018	0.046845	8e-06	8e-06	0.636955	8e-06	8e-06	8e-06	0.31615	8e-06	1	4.52031e-18	1.86688e-22	1.36289e-08	4.40363e-11	2.29472e-19	3.88308e-17	8.87111e-23	2.84031e-64	1
Doppel Augen	AZE	EMCA-MFEAS-RUUK	Laucou et al., 2018	8e-06	0.082879	0.557407	8e-06	8e-06	0.103076	8e-06	8e-06	0.256596	1.44984e-20	7.88409e-08	1	5.49692e-18	1.46999e-11	3.28317e-11	1.71116e-12	9.63019e-25	5.13317e-22	3
Doradilla	ESP	IBER	Laucou et al., 2018	8e-06	8e-06	0.245386	8e-06	8e-06	8e-06	8e-06	0.754556	8e-06	7.13452e-21	1.84082e-14	1.21526e-15	3.56631e-20	3.9807e-10	3.14781e-17	6.38311e-19	1	9.39392e-55	8
DORATA DI MONTERICCO	ITAP-center	ITAP-north-center	AGER collection	8e-06	8e-06	8e-06	8e-06	0.193913	0.163832	0.484564	0.15765	8e-06	2.61855e-09	1.2361e-05	4.62902e-13	3.70237e-08	0.00386538	0.0155351	0.980587	2.86236e-15	3.53343e-40	7
DORONA DI VENEZIA	ITAP-north	ITAP-north-center	D'Onofrio et al., 2021	8e-06	0.193793	0.211222	8e-06	0.15702	0.357784	8e-06	0.080149	8e-06	1.35994e-15	3.3342e-06	2.58758e-10	1.13148e-12	2.64781e-06	0.999994	2.53394e-08	4.45953e-18	4.5719e-41	6
Douradinha	PRT	IBER	Laucou et al., 2018	0.423742	8e-06	8e-06	0.424316	8e-06	8e-06	8e-06	0.151893	8e-06	0.00055999	1.01332e-11	1.82013e-18	0.99944	3.60271e-08	3.71689e-12	4.59796e-11	9.51561e-20	3.1509e-50	4
DOUX D'HENRY	ITAP-north	ITAP-north-center	D'Onofrio et al., 2021	0.059131	8e-06	8e-06	0.150417	0.216321	8e-06	0.57409	8e-06	8e-06	2.31614e-10	1.26803e-06	4.38787e-14	0.000300576	4.16558e-08	7.63787e-05	0.999622	1.26503e-20	7.34323e-57	7
DURELLA GENTILE	ITAP-north	ITAP-north-center	De Lorenzis et al., 2019	8e-06	8e-06	8e-06	8e-06	8e-06	0.191905	0.769549	0.038497	8e-06	7.75454e-17	3.34374e-09	7.09465e-21	4.12276e-12	3.29039e-09	1.79311e-06	0.999998	4.34686e-23	4.06123e-54	7
Dureza	FRA	WCEUR	Laucou et al., 2018	0.431671	8e-06	8e-06	0.399442	8e-06	8e-06	0.168837	8e-06	8e-06	8.15818e-11	1.24363e-18	4.89218e-25	1	5.95413e-14	1.68405e-16	4.5225e-10	1.25349e-29	3.242e-54	4
Dziganidzis Shavi	GEO	EMCA-MFEAS-RUUK	De Lorenzis et al., 2015	0.098475	8e-06	8e-06	8e-06	8e-06	8e-06	8e-06	8e-06	0.901468	5.37443e-51	4.9324e-46	3.89128e-39	1.29981e-49	3.95026e-47	2.07959e-49	2.35222e-50	1.44578e-59	1	9
Elbling	DEU	WCEUR	Laucou et al., 2018	0.09176	0.527842	8e-06	0.380349	8e-06	8e-06	8e-06	8e-06	8e-06	0.999987	9.65746e-06	2.33719e-16	3.72489e-06	6.54149e-09	3.7165e-10	1.10693e-09	3.49492e-21	1.23326e-50	1
Epero de Gall	ESP	IBER	Laucou et al., 2018	8e-06	8e-06	8e-06	0.067958	8e-06	8e-06	8e-06	0.931984	8e-06	2.18834e-31	5.29974e-28	3.45961e-35	3.92442e-26	2.12547e-20	1.04235e-27	3.78132e-29	1	1.79615e-75	8
Epinou	FRA	WCEUR	Laucou et al., 2018	0.268573	0.500542	8e-06	0.230835	8e-06	8e-06	8e-06	8e-06	8e-06	0.995353	0.000247683	5.67857e-12	0.00439088	8.6638e-06	2.04826e-11	1.61821e-07	1.79017e-19	1.28495e-46	1
ERBALUCE	ITAP-north	ITAP-north-center	D'Onofrio et al., 2021	0.167213	8e-06	2.6e-05	8e-06	0.182678	0.204269	0.445781	8e-06	8e-06	1.36301e-08	7.94699e-07	2.59901e-15	5.61658e-05	9.54943e-05	0.00018134	0.999666	4.27915e-19	7.66185e-50	7
ERBAMAT (VERDEALBARA)	ITAP-north	ITAP-north-center	D'Onofrio et al., 2021	0.129446	0.082651	8e-06	8e-06	0.124675	8e-06	0.663187	8e-06	8e-06	2.50188e-15	1.44324e-08	6.66087e-16	8.75453e-10	7.4308e-09	2.22548e-08	1	1.88526e-22	4.96016e-47	7
ERBISEDDA (CARCAJOLO BLANC)	FRA	WCEUR	D'Onofrio et al., 2021	8e-06	8e-06	8e-06	0.127681	8e-06	0.872262	8e-06	8e-06	8e-06	6.28103e-15	0.000147769	7.18197e-11	4.81104e-11	1.28074e-09	0.999852	3.92088e-08	1.31281e-18	5.12235e-46	6
Espadeiro tinto	PRT	IBER	Laucou et al., 2018	0.462917	8e-06	0.050197	8e-06	8e-06	0.132087	0.075946	0.27882	8e-06	2.00667e-07	1.53581e-07	2.62275e-14	0.480683	0.517805	3.28471e-07	0.00151139	8.03623e-16	1.71825e-47	5
Estaca saouma	FRA	WCEUR	Laucou et al., 2018	8e-06	0.093129	8e-06	0.285217	8e-06	0.345029	8e-06	0.276584	8e-06	3.20524e-07	2.34588e-05	6.89999e-10	3.67092e-07	0.999933	4.25578e-05	8.56452e-08	3.92864e-17	6.52572e-37	5
Fahri kalamak	AFG	EMCA-MFEAS-RUUK	Laucou et al., 2018	8e-06	8e-06	0.999934	8e-06	8e-06	8e-06	8e-06	8e-06	8e-06	5.32875e-25	9.30014e-16	1	7.37628e-25	2.80545e-16	4.39696e-19	2.67226e-20	3.4901e-28	8.30352e-44	3
FALANGHINA	ITAP-south	ITAP-south	Laucou et al., 2018	0.389894	8e-06	8e-06	8e-06	8e-06	0.493864	0.116193	8e-06	8e-06	1.64646e-09	1.31253e-05	7.86136e-14	0.00512514	8.32389e-05	0.856301	0.138478	1.03685e-20	7.27732e-52	6
FALANGHINA (FAUX)	ITAP-south	ITAP-south	D'Onofrio et al., 2021	0.190318	8e-06	0.060456	0.048822	8e-06	0.475765	0.224605	8e-06	8e-06	3.11033e-11	8.77646e-07	1.18473e-12	1.28419e-07	1.70432e-06	0.999813	0.000184308	1.53054e-21	1.94219e-49	6
FAMOSO	ITAP-center	ITAP-north-center	D'Onofrio et al., 2021	8e-06	0.521259	8e-06	0.074271	0.084678	0.180959	0.1388	8e-06	8e-06	1.55925e-08	0.660464	8.80208e-12	3.56956e-07	0.000320599	0.339106	0.000109176	1.17433e-14	1.38421e-52	2
Fer	FRA	WCEUR	Laucou et al., 2018	0.415792	0.154743	8e-06	0.429416	8e-06	8e-06	8e-06	8e-06	8e-06	0.0141385	4.36205e-12	1.0238e-18	0.985861	1.39517e-09	2.15935e-13	1.44441e-08	1.14084e-23	1.31202e-55	4
Fernandella	ESP	IBER	Laucou et al., 2018	8e-06	8e-06	0.252687	8e-06	0.092467	0.097649	8e-06	0.557156	8e-06	3.19048e-13	6.49171e-12	2.2054e-12	4.79274e-11	1	1.56287e-09	9.12306e-12	3.66317e-13	6.55222e-45	5
Fernao Pires	PRT	IBER	Laucou et al., 2018	8e-06	8e-06	8e-06	0.32037	8e-06	0.129126	8e-06	0.550455	8e-06	0.000824406	4.05648e-07	2.07458e-14	6.85599e-06	0.00701651	7.93808e-07	1.32568e-09	0.992151	7.82378e-51	8
Ferral (Spain)/Uvallon	ESP	IBER	Laucou et al., 2018	8e-06	8e-06	8e-06	8e-06	0.042504	8e-06	8e-06	0.957438	8e-06	7.82801e-28	9.6073e-24	1.58584e-24	4.79263e-26	3.73764e-14	9.59937e-25	1.41597e-25	1	1.50304e-58	8
Feteasca alba	ROU	BALK	Laucou et al., 2018	0.121137	0.747696	8e-06	8e-06	0.0463	8e-06	8e-06	8e-06	0.084826	3.09506e-11	0.999998	1.85996e-09	7.51203e-10	2.15618e-06	7.23906e-10	5.27178e-08	1.55808e-22	8.27457e-35	2
Feteasca regala	ROU	BALK	Laucou et al., 2018	8e-06	0.936602	8e-06	0.06334	8e-06	8e-06	8e-06	8e-06	8e-06	3.49637e-14	1	5.14122e-14	4.13773e-13	4.32495e-10	1.34524e-09	1.17334e-10	5.17263e-24	8.10086e-45	2
FIANO	ITAP-south	ITAP-south	D'Onofrio et al., 2021	0.264399	8e-06	8e-06	8e-06	8e-06	0.474943	0.209818	0.050799	8e-06	4.18957e-11	1.73088e-07	4.34375e-15	5.11859e-09	7.35451e-07	0.989743	0.0102562	3.19169e-16	9.93548e-56	6
FILUCCA	ITAP-center	ITAP-north-center	D'Onofrio et al., 2021	8e-06	0.146719	0.042834	8e-06	8e-06	8e-06	0.765756	0.04465	8e-06	1.44621e-14	1.27499e-06	3.0587e-12	2.29883e-10	6.48457e-08	1.54856e-05	0.999983	5.25299e-17	4.01565e-42	7
FIORELLA	ITAP-south	ITAP-south	De Lorenzis et al., 2019	0.049818	8e-06	0.227021	8e-06	8e-06	0.382245	0.340875	8e-06	8e-06	2.39289e-14	0.00134795	1.19831e-10	1.8157e-09	2.85036e-05	0.857049	0.141575	5.92163e-18	4.81632e-44	6
FOGARINA	ITAP-center	ITAP-north-center	D'Onofrio et al., 2021	0.298814	0.07627	8e-06	8e-06	8e-06	0.179072	0.445803	8e-06	8e-06	4.43794e-13	5.25296e-07	4.38894e-15	3.47643e-06	2.84617e-08	3.95349e-05	0.999956	3.31436e-25	2.61252e-52	7
Fogoneu	ESP	IBER	Laucou et al., 2018	0.126782	8e-06	0.126182	8e-06	8e-06	0.245637	8e-06	0.501358	8e-06	9.6584e-11	6.39274e-08	8.65081e-14	6.65499e-06	0.999985	8.62358e-06	1.05142e-07	1.63382e-09	8.57813e-44	5
Fokiano	GRC	BALK	Laucou et al., 2018	8e-06	0.218674	0.365405	8e-06	0.012353	0.209802	8e-06	0.193734	8e-06	1.03743e-13	0.907578	0.087745	4.3456e-11	0.00303271	0.00162957	1.47193e-05	2.85733e-11	1.2519e-42	2
Folgasao	PRT	IBER	Laucou et al., 2018	8e-06	8e-06	8e-06	0.560428	8e-06	8e-06	8e-06	0.439514	8e-06	0.999975	1.43743e-10	1.4721e-15	2.08425e-08	2.48589e-05	4.22079e-11	4.8945e-10	1.06866e-18	6.03052e-49	1
Fondo de Orza	ESP	IBER	Laucou et al., 2018	8e-06	0.133411	8e-06	8e-06	0.602684	8e-06	8e-06	0.263856	8e-06	1.83516e-09	0.00447104	2.85028e-08	2.01038e-07	0.995527	1.88452e-06	4.69165e-08	2.60595e-12	2.92439e-46	5
FORASTERA	ITAP-south	ITAP-south	D'Onofrio et al., 2021	8e-06	8e-06	0.223248	8e-06	0.049493	0.411197	0.184293	0.05632	0.075425	5.76637e-13	0.000347139	5.44195e-08	1.68756e-08	5.04569e-05	0.999485	0.000117132	5.31255e-15	2.79767e-38	6
Forastera (Spain)	ESP	IBER	Laucou et al., 2018	0.018415	8e-06	0.146616	0.231949	8e-06	8e-06	8e-06	0.602979	8e-06	0.00015533	5.44964e-07	8.11798e-12	1.96119e-06	0.999838	5.50023e-09	2.42305e-09	4.23241e-06	5.1106e-48	5
Forcallat tinta	ESP	IBER	Laucou et al., 2018	8e-06	8e-06	8e-06	8e-06	8e-06	8e-06	0.010126	0.989817	8e-06	2.16991e-27	5.88456e-23	5.84996e-31	1.98209e-25	3.27529e-16	1.69228e-22	7.23319e-24	1	1.90104e-63	8
FORGIARIN	ITAP-north	ITAP-north-center	D'Onofrio et al., 2021	0.600831	8e-06	8e-06	8e-06	8e-06	8e-06	0.119838	0.279282	8e-06	2.70888e-07	3.58789e-09	4.12692e-18	0.994734	0.00220697	1.81961e-07	0.00305853	1.85457e-13	1.15957e-50	4
FORSELLINA	ITAP-north	ITAP-north-center	D'Onofrio et al., 2021	0.279211	8e-06	8e-06	8e-06	8e-06	8e-06	0.720732	8e-06	8e-06	2.39961e-15	1.36793e-10	1.6251e-18	1.73445e-06	1.00478e-09	1.95226e-08	0.999998	1.0088e-20	2.68324e-52	7
FORTANA	ITAP-center	ITAP-north-center	D'Onofrio et al., 2021	8e-06	0.119763	0.050913	0.080344	8e-06	0.220022	0.528926	8e-06	8e-06	3.32103e-09	0.000220022	1.88664e-12	7.13208e-09	3.0822e-05	0.093943	0.905806	6.59816e-18	3.90994e-49	7
Fortunato	ESP	IBER	Laucou et al., 2018	8e-06	8e-06	0.27188	8e-06	8e-06	8e-06	8e-06	0.728063	8e-06	1.1888e-23	1.396e-17	6.19593e-17	2.04694e-21	1.35941e-10	2.11327e-19	2.31327e-20	1	4.89488e-54	8
FRAPPATO	ITAP-south	ITAP-south	D'Onofrio et al., 2021	8e-06	8e-06	8e-06	8e-06	8e-06	0.830214	8e-06	0.169729	8e-06	3.26655e-15	1.09497e-07	1.81438e-14	5.83039e-13	7.17316e-06	0.999993	6.40238e-10	7.29277e-18	3.81311e-57	6
FREDIANA BIANCA	ITAP-center	ITAP-north-center	D'Onofrio et al., 2021	0.207652	9e-06	9e-06	0.256786	0.154698	0.064865	0.315964	9e-06	9e-06	2.96966e-06	4.40113e-08	1.88578e-17	0.978343	3.19985e-06	3.45074e-07	0.0216508	1.41002e-15	9.45195e-54	4
FREISA	ITAP-north	ITAP-north-center	D'Onofrio et al., 2021	0.241301	8e-06	8e-06	0.059932	8e-06	8e-06	0.698718	8e-06	8e-06	1.02073e-15	1.98732e-13	1.13422e-23	1.62323e-08	2.40068e-13	9.38921e-12	1	6.311e-24	1.35837e-52	7
Fuella nera	FRA	WCEUR	Laucou et al., 2018	0.109295	8e-06	0.101573	8e-06	0.035381	8e-06	8e-06	0.753709	8e-06	6.01918e-13	1.08913e-07	3.86235e-10	4.20059e-09	0.999959	5.66048e-09	3.6991e-09	4.05753e-05	1.865e-53	5
FUMIN	ITAP-north	ITAP-north-center	D'Onofrio et al., 2021	0.255259	8e-06	8e-06	0.101483	0.143182	8e-06	0.500035	8e-06	8e-06	1.75354e-12	1.82332e-09	1.56532e-13	0.00294765	4.93164e-09	3.38984e-07	0.997052	1.31424e-22	3.85103e-50	7
Furmint	HUN	BALK	Laucou et al., 2018	8e-06	0.999934	8e-06	8e-06	8e-06	8e-06	8e-06	8e-06	8e-06	1.64394e-15	1	2.94543e-16	1.06764e-16	1.29662e-11	4.26966e-10	2.41018e-13	9.72383e-25	1.13088e-52	2
GABBA VOLPE	ITAP-center	ITAP-north-center	D'Onofrio et al., 2021	8e-06	0.392656	0.291401	8e-06	8e-06	0.315893	8e-06	8e-06	8e-06	7.35323e-14	0.999768	8.14515e-06	1.36531e-12	4.01413e-07	0.000223139	1.19522e-09	7.55781e-19	1.30862e-45	2
Gabekhouri tsiteli	GEO	EMCA-MFEAS-RUUK	De Lorenzis et al., 2015	0.199662	8e-06	8e-06	8e-06	8e-06	8e-06	8e-06	8e-06	0.80028	2.39239e-61	5.28416e-58	4.14801e-52	4.94094e-58	4.35829e-57	3.28946e-59	1.48507e-59	3.2506e-70	1	9
Gabriella	ESP	IBER	Laucou et al., 2018	8e-06	8e-06	0.048335	8e-06	8e-06	8e-06	8e-06	0.951608	8e-06	1.74114e-29	2.56574e-22	5.47243e-27	5.31374e-27	9.37597e-15	5.28556e-24	1.05523e-24	1	2.77671e-62	8
GAGLIOPPO	ITAP-south	ITAP-south	D'Onofrio et al., 2021	8e-06	8e-06	8e-06	8e-06	8e-06	0.999934	8e-06	8e-06	8e-06	7.57155e-18	4.7732e-09	8.67852e-17	2.82998e-14	4.56925e-09	1	1.29614e-10	3.68877e-23	1.41847e-49	6
Galbena de Odobesti	ROU	BALK	Laucou et al., 2018	8e-06	0.993065	8e-06	8e-06	8e-06	0.006877	8e-06	8e-06	8e-06	1.57502e-15	1	4.11114e-14	5.20934e-17	8.5518e-13	1.24732e-08	3.53547e-14	2.62577e-22	2.4832e-55	2
Galbena uriasa	ROU	BALK	Laucou et al., 2018	8e-06	0.818803	0.075948	8e-06	8e-06	8e-06	8e-06	0.1052	8e-06	7.6825e-14	0.999994	3.41263e-13	2.38316e-14	8.87346e-08	5.77654e-06	1.0806e-10	1.09519e-19	1.61503e-52	2
GALLETTO ROSA	ITAP-south	ITAP-south	De Lorenzis et al., 2019	8e-06	0.286039	0.512824	8e-06	0.054322	0.146774	8e-06	8e-06	8e-06	8.98433e-12	0.99797	7.47946e-06	3.47415e-10	0.00202168	5.10625e-07	2.05924e-07	8.17151e-21	2.23538e-41	2
Galotta	CHE	WCEUR	Laucou et al., 2018	0.221871	0.142008	8e-06	0.30711	8e-06	8e-06	0.328971	8e-06	8e-06	0.00697774	1.74741e-06	1.64012e-18	0.956493	1.97394e-07	5.65293e-09	0.036527	1.04823e-16	1.19663e-53	4
GAMAY	FRA	WCEUR	D'Onofrio et al., 2021	8e-06	0.43112	8e-06	0.568823	8e-06	8e-06	8e-06	8e-06	8e-06	0.999983	3.75796e-08	4.74858e-21	1.68637e-05	5.6586e-08	1.10139e-14	7.72744e-10	2.8881e-20	2.19658e-52	1
GAMBA DI PERNICE (GAMBAROSSA)	ITAP-north	ITAP-north-center	D'Onofrio et al., 2021	8e-06	0.085555	0.241354	0.092615	0.133234	8e-06	0.447209	8e-06	8e-06	4.40139e-11	3.48297e-05	1.75349e-08	2.64434e-05	0.000271415	2.21302e-05	0.999645	2.46627e-17	1.26044e-45	7
GAMBUGLIANA	ITAP-north	ITAP-north-center	D'Onofrio et al., 2021	0.263618	8e-06	0.065194	8e-06	8e-06	0.358509	0.312638	8e-06	8e-06	2.2525e-14	0.00350427	1.79821e-11	1.64008e-05	6.57089e-06	0.0203477	0.976125	3.08877e-16	1.07546e-49	7
Gantziandan	ARM	EMCA-MFEAS-RUUK	Laucou et al., 2018	8e-06	0.085449	0.33611	8e-06	8e-06	8e-06	8e-06	0.044862	0.533537	7.36645e-18	4.90612e-11	0.000585498	8.36664e-17	3.51534e-11	1.22711e-12	3.40924e-15	5.22697e-23	0.999415	9
GARGANEGA faux	ITAP-north	ITAP-north-center	Laucou et al., 2018	8e-06	8e-06	8e-06	0.063161	8e-06	8e-06	0.936782	8e-06	8e-06	2.06218e-21	1.3694e-09	1.90521e-16	1.08996e-15	1.38849e-10	1	2.82854e-14	1.38285e-24	3.31209e-53	6
GARGANEGA (GRECANICO)	ITAP-north	ITAP-north-center	D'Onofrio et al., 2021	8e-06	0.365255	8e-06	8e-06	0.006657	0.515914	8e-06	0.112132	8e-06	2.54564e-17	2.60239e-14	1.65554e-19	1.30939e-12	2.87045e-14	5.92363e-12	1	4.22603e-27	7.27458e-56	7
GARGOLA	ITAP-center	ITAP-north-center	D'Onofrio et al., 2021	0.211577	0.301039	8e-06	8e-06	8e-06	8e-06	0.436787	8e-06	0.050555	1.49739e-11	0.000912846	7.57694e-12	5.3197e-06	3.91604e-06	1.77754e-05	0.99906	3.3319e-22	3.84991e-40	7
GAROFANA	ITAP-center	ITAP-north-center	D'Onofrio et al., 2021	8e-06	0.085867	8e-06	8e-06	0.466941	0.447143	8e-06	8e-06	8e-06	3.57445e-18	1.57652e-08	8.18028e-17	9.34207e-14	3.42334e-09	1	2.50593e-09	6.84285e-24	5.69446e-54	6
Garrido macho	ESP	IBER	Laucou et al., 2018	8e-06	8e-06	8e-06	8e-06	8e-06	8e-06	8e-06	0.999934	8e-06	6.02492e-26	4.43947e-19	3.81139e-24	1.29315e-23	2.95005e-14	5.10486e-20	7.98787e-22	1	1.13204e-65	8
Garro	ESP	IBER	Laucou et al., 2018	8e-06	8e-06	8e-06	8e-06	8e-06	8e-06	0.039978	0.959964	8e-06	1.23881e-23	1.27769e-19	1.89649e-27	1.27221e-19	1.52244e-12	2.88676e-22	1.59756e-20	1	3.90062e-70	8
Gascon	FRA	WCEUR	Laucou et al., 2018	0.269899	0.060705	8e-06	0.449051	8e-06	8e-06	0.110753	0.109558	8e-06	0.024066	1.0189e-11	4.71771e-18	0.975933	7.24914e-07	8.60953e-13	3.90232e-09	9.94036e-21	2.56016e-52	4
Gateta	ESP	IBER	Laucou et al., 2018	8e-06	0.051837	0.239799	8e-06	8e-06	8e-06	8e-06	0.708314	8e-06	7.4229e-11	1.94557e-08	1.19118e-09	6.84085e-10	0.999993	1.73465e-08	1.40491e-11	7.178e-06	4.37982e-45	5
Geisdutte blau	FRA	WCEUR	Laucou et al., 2018	8e-06	0.084335	0.837955	8e-06	8e-06	8e-06	8e-06	8e-06	0.077661	2.06066e-18	1.10386e-09	1	1.657e-18	4.64931e-12	1.18395e-11	2.94563e-14	1.60235e-23	2.41637e-34	3
Gelbholzer blau	DEU	WCEUR	Laucou et al., 2018	0.210434	0.46945	8e-06	0.320066	8e-06	8e-06	8e-06	8e-06	8e-06	0.999683	4.83635e-06	5.81893e-14	0.000312578	7.41212e-08	1.07358e-12	7.11169e-09	6.96642e-21	7.29324e-48	1
Genk Uzum	TUR	EMCA-MFEAS-RUUK	Laucou et al., 2018	8e-06	0.353473	0.362324	8e-06	8e-06	0.155051	8e-06	0.129111	8e-06	1.56268e-15	0.99998	1.34427e-07	3.4999e-12	4.02272e-06	1.61239e-05	8.6553e-11	6.82834e-21	1.39032e-43	2
Gharbi	SYR	EMCA-MFEAS-RUUK	Laucou et al., 2018	8e-06	0.107512	0.797244	8e-06	8e-06	0.095195	8e-06	8e-06	8e-06	5.59552e-18	2.97199e-08	1	1.71259e-17	1.39417e-10	7.61933e-12	3.43312e-14	1.78272e-22	6.46e-40	3
Ghemera	GRC	BALK	Laucou et al., 2018	8e-06	0.16238	0.482652	8e-06	8e-06	0.221031	8e-06	0.133895	8e-06	1.8058e-11	0.982611	0.0081375	8.88333e-10	0.00854876	0.000702835	6.53764e-08	1.49999e-16	1.42459e-46	2
Ghvinis tsiteli	GEO	EMCA-MFEAS-RUUK	De Lorenzis et al., 2015	8e-06	8e-06	8e-06	8e-06	8e-06	8e-06	8e-06	8e-06	0.999934	2.50642e-50	5.5261e-46	1.73417e-40	2.02931e-49	6.41195e-46	4.33287e-47	2.62451e-50	5.53022e-58	1	9
Gibert	FRA	WCEUR	Laucou et al., 2018	0.245092	8e-06	8e-06	0.310874	8e-06	0.139589	0.11922	0.185192	8e-06	0.244203	1.06066e-08	6.91259e-14	0.741716	0.0138378	5.04211e-07	0.000242519	5.5896e-17	1.51269e-49	4
Gibi/Heben	ESP	IBER	Laucou et al., 2018	8e-06	8e-06	8e-06	8e-06	8e-06	8e-06	8e-06	0.999934	8e-06	2.26308e-45	1.18209e-39	1.39405e-45	6.37921e-44	1.88162e-33	1.08315e-40	6.08123e-42	1	1.65586e-82	8
GLERA	ITAP-north	ITAP-north-center	D'Onofrio et al., 2021	8e-06	0.333388	8e-06	8e-06	8e-06	0.341048	0.325515	8e-06	8e-06	1.84548e-11	0.895758	3.05937e-11	1.76803e-09	3.55608e-05	0.00539583	0.0988101	6.09029e-17	5.08976e-47	2
Glycostaphyllo	TUR	EMCA-MFEAS-RUUK	Laucou et al., 2018	8e-06	0.120674	0.172646	8e-06	0.046587	0.295458	8e-06	0.364603	8e-06	1.71476e-12	0.00216735	6.96121e-13	3.25196e-11	0.997831	5.45693e-07	1.10323e-06	7.75908e-20	6.77584e-49	5
Goher	HUN	BALK	Laucou et al., 2018	8e-06	0.711902	8e-06	8e-06	8e-06	0.224767	8e-06	0.063282	8e-06	7.13892e-18	0.999999	3.04987e-14	2.91465e-14	6.00673e-09	8.2543e-07	2.58816e-11	5.40069e-20	1.07409e-58	2
Golodan	AFG	EMCA-MFEAS-RUUK	Laucou et al., 2018	8e-06	8e-06	0.987365	8e-06	8e-06	8e-06	8e-06	8e-06	0.012577	1.99184e-22	1.08076e-13	1	4.51878e-20	4.21056e-13	1.42756e-17	1.40638e-17	1.0064e-22	1.79407e-43	3
Gorgollasa	ESP	IBER	Laucou et al., 2018	0.108906	8e-06	8e-06	8e-06	8e-06	8e-06	8e-06	0.891037	8e-06	6.25575e-23	4.37332e-18	1.37134e-23	3.65619e-19	3.996e-12	1.30706e-20	4.99071e-20	1	2.74965e-56	8
Gorula	GEO	EMCA-MFEAS-RUUK	De Lorenzis et al., 2015	8e-06	8e-06	0.243744	8e-06	8e-06	8e-06	8e-06	8e-06	0.756199	2.22675e-47	1.86818e-42	1.96119e-29	1.93721e-47	5.21858e-43	2.40012e-47	2.68944e-48	2.54933e-55	1	9
GOUAIS BLANC	FRA	WCEUR	AGER collection	8e-06	0.999934	8e-06	8e-06	8e-06	8e-06	8e-06	8e-06	8e-06	1.57436e-06	0.999998	1.02237e-11	5.93074e-11	3.31781e-07	2.78627e-10	1.83649e-10	7.96831e-19	5.3154e-46	2
Grain	FRA	WCEUR	Laucou et al., 2018	0.43744	8e-06	8e-06	0.077848	8e-06	0.075857	0.029089	0.379734	8e-06	3.34523e-09	7.79054e-09	2.09316e-14	0.224341	0.775651	9.77871e-09	8.01503e-06	1.09598e-16	3.40844e-46	5
Grand Noir de la Calmette	FRA	WCEUR	Laucou et al., 2018	8e-06	0.205007	0.115024	0.374495	8e-06	8e-06	8e-06	0.305433	8e-06	0.00799372	2.72108e-06	1.26597e-09	3.71989e-05	0.991966	2.21152e-08	6.56187e-09	6.9656e-15	8.68742e-46	5
GRAPARIOL	ITAP-north	ITAP-north-center	D'Onofrio et al., 2021	0.249435	8e-06	8e-06	8e-06	8e-06	8e-06	0.671547	0.078969	8e-06	1.09436e-11	3.38421e-10	1.77409e-14	1.50306e-06	1.36339e-07	7.74223e-11	0.999998	2.2699e-19	1.18035e-45	7
Grappenoux	FRA	WCEUR	Laucou et al., 2018	0.145421	8e-06	8e-06	0.685686	8e-06	0.168844	8e-06	8e-06	8e-06	1	1.31134e-17	7.26687e-19	4.32643e-08	7.85301e-15	5.88788e-13	3.71153e-14	8.80318e-26	5.36654e-48	1
Grassen	FRA	WCEUR	Laucou et al., 2018	8e-06	0.191524	8e-06	0.112465	8e-06	0.294224	0.117931	0.283823	8e-06	1.02024e-07	0.000885608	1.95658e-13	6.33632e-07	0.995027	0.00407197	1.47487e-05	1.87895e-14	6.33822e-45	5
Grec rouge	FRA	WCEUR	Laucou et al., 2018	8e-06	0.088663	8e-06	0.197243	0.238716	8e-06	8e-06	0.475337	8e-06	2.62451e-09	3.43447e-09	1.64209e-16	2.02813e-08	1	2.05813e-09	1.49565e-08	1.42341e-18	1.48777e-54	5
GRECA	ITAP-south	ITAP-south	De Lorenzis et al., 2019	8e-06	8e-06	0.767603	8e-06	0.055337	8e-06	8e-06	0.177011	8e-06	4.15187e-16	9.66288e-10	0.999999	8.3424e-15	5.81801e-07	4.84962e-11	1.66176e-13	9.52689e-18	7.67275e-40	3
GRECHETTO (di ORVIETO)	ITAP-center	ITAP-north-center	D'Onofrio et al., 2021	0.15405	8e-06	0.226997	8e-06	8e-06	0.618903	8e-06	8e-06	8e-06	1.3063e-13	1.12612e-06	1.51958e-10	8.35257e-09	1.04024e-07	0.999998	3.67601e-07	6.11699e-19	2.35751e-43	6
GRECO (di TUFO)	ITAP-south	ITAP-south	D'Onofrio et al., 2021	0.422798	8e-06	8e-06	8e-06	8e-06	0.216347	0.360805	8e-06	8e-06	2.48572e-15	1.29743e-08	1.00638e-16	2.43649e-08	6.13797e-10	0.000179103	0.999821	6.83297e-18	1.78311e-51	7
GRECO NERO (di VERBICARO)	ITAP-south	ITAP-south	D'Onofrio et al., 2021	8e-06	8e-06	0.158956	8e-06	8e-06	0.731975	8e-06	0.10902	8e-06	1.51714e-16	7.48072e-07	1.3417e-10	2.95123e-13	4.62517e-07	0.999999	3.41222e-08	7.58605e-20	6.19968e-48	6
Greg	ESP	IBER	Laucou et al., 2018	8e-06	0.130647	0.137611	8e-06	8e-06	0.079509	8e-06	0.652192	8e-06	2.29118e-11	1.82851e-06	1.53456e-12	1.52151e-08	0.999998	3.6707e-09	4.93164e-11	2.5243e-08	1.21365e-46	5
GRIGNOLINO	ITAP-north	ITAP-north-center	D'Onofrio et al., 2021	0.079525	0.10099	8e-06	8e-06	0.109347	8e-06	0.710096	8e-06	8e-06	2.47126e-17	7.78137e-09	4.26709e-16	3.21879e-10	2.17582e-10	2.84531e-08	1	1.0258e-20	1.41584e-47	7
GRILLA	ITAP-south	ITAP-south	De Lorenzis et al., 2019	8e-06	8e-06	8e-06	8e-06	8e-06	0.999934	8e-06	8e-06	8e-06	1.52853e-17	1.20767e-07	1.36058e-13	4.48838e-14	9.0625e-11	1	3.60434e-12	4.87414e-24	1.46065e-55	6
GRILLO	ITAP-south	ITAP-south	D'Onofrio et al., 2021	8e-06	8e-06	0.269062	8e-06	0.393799	0.337089	8e-06	8e-06	8e-06	5.60296e-14	0.000106417	3.22277e-06	4.58038e-11	4.99984e-08	0.99989	1.97023e-08	9.57258e-21	1.59945e-56	6
GRILLO faux	ITAP-south	ITAP-south	De Lorenzis et al., 2019	8e-06	8e-06	0.999934	8e-06	8e-06	8e-06	8e-06	8e-06	8e-06	4.45837e-21	9.56643e-11	1	5.14727e-20	1.71883e-12	2.28536e-14	2.15573e-14	4.32647e-23	9.28393e-43	3
GROPPELLO B	ITAP-center	ITAP-north-center	AGER collection	8e-06	8e-06	8e-06	8e-06	8e-06	0.508722	0.49122	8e-06	8e-06	1.52297e-11	7.77574e-05	2.26007e-15	1.74815e-07	6.80937e-06	0.911745	0.0881698	5.28905e-23	5.3636e-52	6
GROPPELLO di MOCASINA	ITAP-north	ITAP-north-center	D'Onofrio et al., 2021	0.157724	0.179254	8e-06	8e-06	0.075196	0.14428	0.443513	8e-06	8e-06	1.46029e-17	0.000127484	6.45078e-15	3.68893e-08	2.82147e-07	3.30141e-06	0.999869	1.55525e-22	7.0669e-60	7
GROPPELLO GENTILE	ITAP-center	ITAP-north-center	AGER collection	0.144505	8e-06	8e-06	8e-06	8e-06	8e-06	0.698354	0.157091	8e-06	2.98576e-16	2.61748e-11	1.73616e-17	1.18858e-06	6.28854e-08	2.45845e-10	0.999999	1.44285e-20	7.50767e-48	7
Gros Bourgogne	FRA	WCEUR	Laucou et al., 2018	8e-06	0.925172	0.07477	8e-06	8e-06	8e-06	8e-06	8e-06	8e-06	6.61498e-14	1	1.03185e-12	4.21997e-15	1.12678e-09	3.55765e-08	3.36569e-12	8.94228e-21	6.99276e-54	2
Gros Cabernet	FRA	WCEUR	Laucou et al., 2018	0.826732	0.032936	8e-06	8e-06	8e-06	8e-06	8e-06	0.140283	8e-06	3.48005e-13	1.07945e-16	7.20486e-24	1	1.03218e-12	7.39023e-17	1.23795e-12	3.0455e-27	4.53088e-51	4
Gros Colman	RUS	EMCA-MFEAS-RUUK	Laucou et al., 2018	8e-06	0.520969	0.388	8e-06	0.032665	0.058325	8e-06	8e-06	8e-06	3.3555e-14	0.998925	0.00107316	2.52795e-14	1.93073e-06	1.13427e-07	4.28574e-08	1.47572e-18	3.51079e-41	2
Gros Manseng	FRA	WCEUR	Laucou et al., 2018	0.780725	8e-06	8e-06	0.219218	8e-06	8e-06	8e-06	8e-06	8e-06	8.00225e-06	3.20254e-20	1.38475e-28	0.999992	4.01953e-16	3.23043e-17	3.1526e-10	1.15473e-27	1.85445e-58	4
Grosse Merille	FRA	WCEUR	Laucou et al., 2018	8e-06	8e-06	8e-06	0.50829	8e-06	8e-06	0.181988	0.235393	0.074288	0.999882	3.18476e-07	2.3641e-13	0.00011646	1.03082e-06	6.08881e-09	1.82467e-07	9.28392e-17	3.10439e-46	1
GRUAIO	ITAP-north	ITAP-north-center	D'Onofrio et al., 2021	0.281275	8e-06	8e-06	8e-06	0.039454	8e-06	0.679221	8e-06	8e-06	2.85258e-16	3.75295e-10	4.15259e-17	4.81585e-07	2.67507e-09	9.71167e-09	1	8.32796e-21	1.98208e-51	7
GUARDAVALLE	ITAP-south	ITAP-south	De Lorenzis et al., 2019	0.029372	8e-06	0.189129	8e-06	8e-06	0.572995	8e-06	0.208463	8e-06	7.98847e-14	7.34249e-06	1.52957e-14	2.29369e-09	1.88616e-05	0.999973	3.5781e-07	1.09871e-13	3.45896e-55	6
GUARNACCIA (BIANCA)	ITAP-south	ITAP-south	D'Onofrio et al., 2021	0.148731	8e-06	8e-06	8e-06	8e-06	0.851211	8e-06	8e-06	8e-06	1.2464e-14	3.1868e-08	1.05545e-12	1.90895e-11	1.51734e-07	1	4.4787e-08	7.25752e-20	9.372e-46	6
GUARNACCIA OMONIMO	ITAP-south	ITAP-south	De Lorenzis et al., 2019	0.132478	8e-06	0.245799	8e-06	8e-06	0.527798	8e-06	0.051444	0.042449	3.81298e-13	4.55901e-06	4.19378e-08	6.78276e-11	1.23379e-06	0.999993	7.87545e-07	6.20978e-20	2.33189e-43	6
GUARNACCINO	ITAP-south	ITAP-south	De Lorenzis et al., 2019	0.103409	8e-06	0.193864	8e-06	0.031425	0.588921	8e-06	0.082348	8e-06	2.35893e-10	6.30373e-06	2.08481e-07	6.37484e-09	0.00128648	0.998706	1.30743e-06	4.55297e-18	1.58277e-41	6
Hagnos Zold	HUN	BALK	Laucou et al., 2018	8e-06	0.448176	0.356646	8e-06	8e-06	0.121833	8e-06	0.073304	8e-06	7.99983e-13	0.999989	5.60697e-09	8.80676e-11	2.61368e-06	8.42056e-06	1.01215e-10	6.37356e-20	7.81086e-47	2
Halholyag	UKR	EMCA-MFEAS-RUUK	Laucou et al., 2018	8e-06	0.260082	0.690384	8e-06	0.049484	8e-06	8e-06	8e-06	8e-06	3.83939e-14	0.00630833	0.993686	2.2662e-13	5.74836e-06	6.32689e-09	7.04111e-11	1.35805e-15	3.52459e-30	3
Hangling spanischer/Tauberschwarz	DEU	WCEUR	Laucou et al., 2018	0.188344	0.603418	8e-06	0.208189	8e-06	8e-06	8e-06	8e-06	8e-06	0.999984	7.99815e-06	1.34052e-15	4.01468e-06	3.56483e-06	4.54486e-11	1.71586e-10	1.54143e-23	8.2267e-52	1
Harslevelu	HUN	BALK	Laucou et al., 2018	8e-06	0.900243	8e-06	8e-06	8e-06	0.099699	8e-06	8e-06	8e-06	2.80685e-15	0.999994	1.95202e-13	1.3685e-15	5.51271e-10	6.47582e-06	4.97596e-11	8.59288e-21	3.27178e-49	2
Henab turki	TUR	EMCA-MFEAS-RUUK	Laucou et al., 2018	8e-06	8e-06	0.942439	8e-06	0.057504	8e-06	8e-06	8e-06	8e-06	4.85636e-22	1.24522e-11	1	3.28385e-18	1.33255e-11	1.28371e-14	8.52769e-16	4.20984e-21	1.79384e-39	3
HEPTAKILO	GRC	BALK	D'Onofrio et al., 2021	8e-06	8e-06	0.999934	8e-06	8e-06	8e-06	8e-06	8e-06	8e-06	1.88248e-24	3.52484e-17	1	5.50676e-24	8.84266e-19	1.11929e-19	1.27614e-20	4.14464e-34	3.94398e-47	3
Heunisch schwarz	DEU	WCEUR	Laucou et al., 2018	0.352542	8e-06	8e-06	0.247729	8e-06	8e-06	0.083958	0.31573	8e-06	0.00248825	1.22496e-08	5.69294e-14	0.99737	0.000135603	1.62416e-08	6.06047e-06	2.79618e-12	7.10716e-44	4
Heunish rot n?1	AUT	WCEUR	Laucou et al., 2018	0.135796	8e-06	8e-06	8e-06	0.04399	8e-06	0.742632	8e-06	0.077541	5.46262e-18	1.06565e-10	1.11427e-14	7.25539e-10	1.41386e-08	3.27174e-13	1	2.26585e-20	4.35587e-47	7
Heunish rotgestreift/mutation Gouais	AUT	WCEUR	Laucou et al., 2018	8e-06	0.843523	8e-06	0.085873	8e-06	8e-06	0.018771	0.051792	8e-06	1.88298e-07	0.999985	7.35711e-08	1.02077e-11	1.43454e-05	7.42442e-08	1.42961e-08	5.73676e-17	5.97227e-49	2
Hoertling weiss	DEU	WCEUR	Laucou et al., 2018	8e-06	0.270068	0.240842	8e-06	0.300226	8e-06	0.188823	8e-06	8e-06	1.18874e-08	0.0318102	6.92038e-08	2.21379e-06	0.95302	0.000194942	0.0149728	1.0337e-09	1.68693e-49	5
Houssein rouge	UZB	EMCA-MFEAS-RUUK	Laucou et al., 2018	8e-06	8e-06	0.999934	8e-06	8e-06	8e-06	8e-06	8e-06	8e-06	2.98445e-24	1.50847e-14	1	2.88635e-24	1.89493e-15	2.16744e-18	6.65975e-21	7.50469e-31	2.73986e-44	3
Humagne blanc	CHE	WCEUR	Laucou et al., 2018	0.178666	8e-06	0.261434	0.373915	8e-06	8e-06	8e-06	0.185944	8e-06	0.75473	6.1353e-07	5.42429e-09	0.207392	0.0378066	7.31652e-09	7.09183e-05	3.30354e-16	7.5682e-51	1
Hunisa	IRN	EMCA-MFEAS-RUUK	Laucou et al., 2018	8e-06	8e-06	0.908523	8e-06	0.078439	8e-06	0.012988	8e-06	8e-06	2.25464e-19	1.23354e-09	1	1.53627e-15	1.63326e-09	1.32846e-10	4.1556e-14	1.18313e-23	8.58151e-41	3
Hweidi	SYR	EMCA-MFEAS-RUUK	Laucou et al., 2018	8e-06	8e-06	0.999934	8e-06	8e-06	8e-06	8e-06	8e-06	8e-06	4.89181e-21	1.40542e-10	1	1.87716e-19	6.07895e-10	2.24349e-11	5.05713e-14	3.3691e-22	5.45007e-40	3
Ichkimar	UZB	EMCA-MFEAS-RUUK	Laucou et al., 2018	8e-06	8e-06	0.999934	8e-06	8e-06	8e-06	8e-06	8e-06	8e-06	6.99534e-24	4.54801e-14	1	1.1594e-22	5.04324e-14	2.44632e-17	3.56815e-19	1.17561e-24	3.26788e-47	3
Ichkimar biely faux (Collection Kichinev)	UZB	EMCA-MFEAS-RUUK	Laucou et al., 2018	8e-06	8e-06	0.939024	8e-06	8e-06	8e-06	8e-06	8e-06	0.060918	5.29309e-19	2.3845e-10	1	3.32564e-18	2.32566e-11	3.16604e-14	1.85972e-15	2.99354e-25	1.6722e-44	3
Icod de los Vinos	ESP	IBER	Laucou et al., 2018	8e-06	0.11408	0.129705	8e-06	8e-06	8e-06	8e-06	0.756166	8e-06	3.45194e-16	5.19312e-09	7.94659e-14	3.09038e-15	8.62024e-06	6.26888e-13	2.94828e-13	0.999991	1.37705e-48	8
IMPIGNO	ITAP-south	ITAP-south	De Lorenzis et al., 2019	8e-06	8e-06	8e-06	8e-06	0.287481	0.629466	8e-06	0.083003	8e-06	3.96549e-15	1.20694e-09	2.87319e-14	1.84275e-11	2.10569e-05	0.999979	2.14412e-08	3.64997e-23	1.79352e-45	6
Institutis grozelmtevana	GEO	EMCA-MFEAS-RUUK	Laucou et al., 2018	8e-06	0.167153	0.218905	8e-06	8e-06	0.300225	8e-06	8e-06	0.313676	1.84881e-10	0.754668	0.233059	2.83434e-08	0.0107027	0.0015699	1.17557e-07	3.18252e-18	3.93664e-22	2
INVERNENGA	ITAP-north	ITAP-north-center	D'Onofrio et al., 2021	0.098896	8e-06	8e-06	8e-06	0.142257	0.361343	8e-06	0.397463	8e-06	4.6641e-10	2.03354e-05	1.01768e-12	1.65603e-06	0.997962	0.00194342	7.21415e-05	4.82628e-11	3.69e-50	5
IUSANA	ITAP-south	ITAP-south	De Lorenzis et al., 2019	8e-06	8e-06	8e-06	8e-06	8e-06	0.999934	8e-06	8e-06	8e-06	2.05711e-18	1.94667e-07	3.80364e-14	2.34542e-14	3.26857e-12	1	1.15543e-11	1.3812e-26	4.66372e-59	6
Izsaki sarfeher	HUN	BALK	Laucou et al., 2018	8e-06	0.911099	0.021792	8e-06	8e-06	8e-06	8e-06	0.067059	8e-06	1.09469e-13	1	3.87134e-10	6.14978e-13	2.61034e-08	2.44923e-09	1.05285e-11	2.43335e-19	1.31212e-48	2
Jani bakhvis	GEO	EMCA-MFEAS-RUUK	De Lorenzis et al., 2015	0.214287	8e-06	8e-06	8e-06	8e-06	8e-06	8e-06	8e-06	0.785656	4.7874e-50	1.8681e-45	1.51757e-36	1.27763e-47	3.9379e-45	2.21975e-47	4.67111e-47	2.21708e-57	1	9
Jaoumet	FRA	WCEUR	Laucou et al., 2018	8e-06	0.279036	0.014249	0.223281	0.111971	8e-06	8e-06	0.37143	8e-06	5.14412e-05	0.149513	7.63414e-08	2.66988e-05	0.00560784	9.40156e-05	0.811498	0.0332084	7.79441e-39	7
Javor weiss	SVN	BALK	Laucou et al., 2018	8e-06	0.999934	8e-06	8e-06	8e-06	8e-06	8e-06	8e-06	8e-06	1.88236e-13	1	3.80929e-13	6.02422e-14	4.91781e-10	1.58033e-10	5.52549e-12	7.00605e-20	1.11708e-51	2
Jeronimo	ESP	IBER	Laucou et al., 2018	8e-06	8e-06	0.1917	8e-06	8e-06	8e-06	8e-06	0.808243	8e-06	4.85875e-23	1.0229e-18	4.85625e-20	5.72419e-23	2.34378e-10	5.14282e-20	3.56734e-20	1	6.81302e-48	8
Joubertin	FRA	WCEUR	Laucou et al., 2018	0.316228	8e-06	8e-06	0.683715	8e-06	8e-06	8e-06	8e-06	8e-06	0.999989	6.92346e-19	4.98297e-26	1.05037e-05	2.32637e-14	3.4132e-17	1.3724e-16	6.28234e-25	5.01765e-56	1
Juan Garcia	ESP	IBER	Laucou et al., 2018	8e-06	8e-06	8e-06	0.369388	8e-06	8e-06	8e-06	0.630554	8e-06	1.30371e-14	1.0365e-17	5.16885e-23	1.02259e-18	8.62357e-14	1.04782e-21	8.64579e-22	1	8.48031e-59	8
Kadarka	HUN	BALK	Laucou et al., 2018	8e-06	0.925526	8e-06	8e-06	8e-06	0.043323	8e-06	0.031102	8e-06	1.27241e-20	1	9.16084e-15	1.31257e-18	3.80288e-11	5.39952e-10	2.38003e-12	1.68562e-20	5.12302e-47	2
Kakotryghis	GRC	BALK	Laucou et al., 2018	8e-06	0.6663	0.055191	8e-06	8e-06	0.204906	8e-06	0.073563	8e-06	4.22191e-10	0.999996	1.43053e-10	1.60315e-11	2.12806e-06	2.01274e-06	2.15441e-10	1.78151e-20	4.86273e-56	2
Kamuri shavi	GEO	EMCA-MFEAS-RUUK	De Lorenzis et al., 2015	0.145903	8e-06	8e-06	8e-06	8e-06	8e-06	8e-06	8e-06	0.854039	3.41519e-47	3.96899e-40	8.76764e-34	2.45502e-44	1.4992e-39	4.17695e-44	2.89295e-45	4.26558e-55	1	9
Kandahari siah	AFG	EMCA-MFEAS-RUUK	Laucou et al., 2018	8e-06	8e-06	0.98389	0.016053	8e-06	8e-06	8e-06	8e-06	8e-06	1.64909e-21	8.26703e-15	1	1.51731e-22	6.70909e-15	2.9788e-17	7.37132e-20	6.07148e-30	8.43979e-43	3
Kapistroni tetri hermaphrodite (Coll. Kichinev)	MDA	EMCA-MFEAS-RUUK	Laucou et al., 2018	8e-06	8e-06	8e-06	8e-06	8e-06	0.071025	8e-06	8e-06	0.928917	1.17115e-52	2.07212e-47	1.04042e-39	1.52233e-51	3.0123e-48	2.54756e-50	1.14261e-52	6.57716e-63	1	9
Kara oglan faux	TUR	EMCA-MFEAS-RUUK	Laucou et al., 2018	8e-06	8e-06	0.32284	8e-06	8e-06	0.394661	8e-06	0.059568	0.22289	2.01468e-13	0.99816	0.0002708	8.43287e-10	0.00075212	0.000816557	1.09447e-07	1.47097e-18	2.38498e-24	2
Kara ouzume Aschkhabadsky	TKM	EMCA-MFEAS-RUUK	Laucou et al., 2018	8e-06	0.154984	0.844958	8e-06	8e-06	8e-06	8e-06	8e-06	8e-06	3.93625e-21	2.4768e-10	1	3.74006e-22	1.34271e-14	5.83179e-14	8.33921e-17	6.27006e-26	2.73012e-38	3
Kartsiotis	GRC	BALK	Laucou et al., 2018	8e-06	0.802239	8e-06	8e-06	8e-06	0.028058	8e-06	0.148824	0.020838	5.4087e-14	0.999999	3.20871e-11	5.92782e-13	6.80656e-07	2.57921e-07	3.81617e-10	7.98521e-18	5.21802e-39	2
Kasoufi de la Bekaa	LBN	EMCA-MFEAS-RUUK	Laucou et al., 2018	8e-06	8e-06	0.999934	8e-06	8e-06	8e-06	8e-06	8e-06	8e-06	1.49966e-24	1.96631e-15	1	1.98235e-24	5.46614e-18	6.14058e-18	1.74705e-21	2.36644e-32	5.89412e-29	3
Katsakoulias	GRC	BALK	De Lorenzis et al., 2019	8e-06	8e-06	0.526827	8e-06	8e-06	0.299062	8e-06	0.174062	8e-06	1.67164e-10	0.11785	0.124921	7.73554e-11	0.745461	0.0117369	3.08514e-05	1.76194e-15	1.78266e-46	5
Katta-kourgan	UZB	EMCA-MFEAS-RUUK	Laucou et al., 2018	8e-06	8e-06	0.999934	8e-06	8e-06	8e-06	8e-06	8e-06	8e-06	1.82648e-25	1.69814e-17	1	1.4825e-25	5.99084e-18	2.21561e-21	1.51456e-22	1.71237e-28	3.80289e-45	3
Keknyelu	HUN	BALK	Laucou et al., 2018	8e-06	0.511254	0.214271	0.091273	8e-06	0.183161	8e-06	8e-06	8e-06	4.06697e-12	0.999999	1.1373e-09	9.55273e-13	4.43572e-08	5.71383e-07	1.27164e-09	2.02922e-20	2.61054e-40	2
Khalili belyi	IRN	EMCA-MFEAS-RUUK	Laucou et al., 2018	8e-06	8e-06	0.937148	0.062795	8e-06	8e-06	8e-06	8e-06	8e-06	3.60183e-20	2.49761e-12	1	2.85405e-20	2.07176e-13	6.08407e-14	4.33601e-17	2.40704e-25	5.26206e-38	3
Kharistvala meskhuri	GEO	EMCA-MFEAS-RUUK	Laucou et al., 2018	8e-06	8e-06	0.322561	8e-06	8e-06	8e-06	8e-06	8e-06	0.677381	5.78097e-44	6.7161e-37	5.89201e-25	2.03393e-43	8.22565e-38	1.25764e-40	7.53159e-42	1.02921e-48	1	9
Khikhvi	MDA	EMCA-MFEAS-RUUK	Laucou et al., 2018	8e-06	8e-06	8e-06	8e-06	8e-06	8e-06	8e-06	8e-06	0.999934	7.61364e-59	2.17226e-54	4.62742e-45	1.44992e-58	3.62062e-53	5.01013e-57	1.88919e-58	5.71861e-66	1	9
Khikhvi femelle (Collection Kichinev)	GEO	EMCA-MFEAS-RUUK	Laucou et al., 2018	8e-06	8e-06	0.221234	8e-06	8e-06	8e-06	8e-06	8e-06	0.778709	1.02527e-51	3.74364e-45	3.79765e-32	2.13892e-50	9.44893e-46	2.57961e-47	1.35142e-49	1.3253e-60	1	9
Khindogny	IRN	EMCA-MFEAS-RUUK	Laucou et al., 2018	8e-06	0.176068	0.610619	8e-06	8e-06	0.078691	8e-06	8e-06	0.134581	6.37562e-17	1.85637e-07	1	7.3844e-16	6.3039e-09	4.07494e-11	1.88979e-13	1.50576e-22	1.17725e-30	3
Khoussaine blanc	UZB	EMCA-MFEAS-RUUK	Laucou et al., 2018	8e-06	8e-06	0.999934	8e-06	8e-06	8e-06	8e-06	8e-06	8e-06	8.20416e-23	1.10833e-15	1	5.85103e-23	5.40347e-16	1.40194e-19	3.02464e-21	8.52299e-29	8.44376e-47	3
Khushia shavi	GEO	EMCA-MFEAS-RUUK	De Lorenzis et al., 2015	0.109196	8e-06	8e-06	8e-06	8e-06	8e-06	8e-06	8e-06	0.890746	7.28871e-58	2.77745e-50	4.41648e-44	2.74784e-54	2.05066e-51	9.87332e-53	6.18661e-53	7.20471e-64	1	9
Kichmich tcherni	TUR	EMCA-MFEAS-RUUK	Laucou et al., 2018	8e-06	8e-06	0.999934	8e-06	8e-06	8e-06	8e-06	8e-06	8e-06	9.68591e-26	2.75988e-16	1	3.15133e-23	4.81465e-16	6.28969e-19	1.61347e-20	5.91942e-31	7.96846e-45	3
Kizil sapak faux	RUS	EMCA-MFEAS-RUUK	Laucou et al., 2018	8e-06	0.129268	0.870674	8e-06	8e-06	8e-06	8e-06	8e-06	8e-06	1.01719e-20	9.64004e-12	1	8.54764e-22	5.44458e-15	4.18672e-16	2.10308e-18	2.79661e-27	1.63805e-29	3
Kizil Yakdona	UKR	EMCA-MFEAS-RUUK	Laucou et al., 2018	8e-06	8e-06	0.999934	8e-06	8e-06	8e-06	8e-06	8e-06	8e-06	4.19136e-24	2.86844e-15	1	3.75157e-24	4.14896e-15	6.15457e-18	2.10708e-19	7.88777e-31	1.57503e-51	3
Kokurdes belyi	UKR	EMCA-MFEAS-RUUK	Laucou et al., 2018	8e-06	8e-06	0.588694	8e-06	8e-06	0.332102	8e-06	8e-06	0.079155	5.44593e-16	6.87101e-05	0.999855	4.575e-14	2.12482e-07	7.56704e-05	4.53414e-10	1.54669e-19	3.41717e-29	3
Kolliniatiko	GRC	BALK	Laucou et al., 2018	8e-06	0.636891	0.088943	8e-06	0.090423	0.061403	8e-06	0.122307	8e-06	1.38718e-15	1	3.36846e-11	3.34819e-13	1.52042e-08	1.10925e-07	4.18211e-10	6.97647e-21	2.44755e-51	2
Kolontar	HUN	BALK	Laucou et al., 2018	8e-06	0.558089	0.020357	8e-06	8e-06	0.324308	8e-06	0.097206	8e-06	9.9454e-14	0.99989	1.95433e-11	1.06312e-10	9.29779e-07	0.000108999	9.76677e-10	1.40321e-16	9.75503e-41	2
Kolossie gebirgig	UKR	EMCA-MFEAS-RUUK	Laucou et al., 2018	8e-06	0.12564	0.643487	8e-06	8e-06	8e-06	0.063457	8e-06	0.167375	4.68355e-16	7.35777e-09	1	1.29826e-16	1.65202e-10	3.64235e-14	2.44235e-13	5.69063e-22	5.06428e-31	3
Konigstraube	TCH	WCEUR	Laucou et al., 2018	8e-06	0.569281	0.151497	0.012965	8e-06	8e-06	0.060807	0.205417	8e-06	4.53625e-13	0.999991	6.55145e-09	1.51462e-12	8.00352e-06	7.88509e-07	1.26735e-09	1.59342e-17	9.77894e-41	2
Kontegalo	GRC	BALK	Laucou et al., 2018	8e-06	8e-06	0.999934	8e-06	8e-06	8e-06	8e-06	8e-06	8e-06	4.07999e-22	3.062e-13	1	3.74978e-21	4.54062e-14	1.07883e-15	1.47106e-16	2.29348e-27	1.21217e-36	3
KORINTHIAKI	GRC	BALK	D'Onofrio et al., 2021	8e-06	0.23002	0.712683	8e-06	8e-06	8e-06	8e-06	8e-06	0.057248	3.53868e-22	2.40363e-09	1	4.62778e-22	1.70929e-13	1.81127e-14	1.25664e-17	1.40705e-23	3.16828e-29	3
Korintos	GRC	BALK	De Lorenzis et al., 2019	8e-06	8e-06	8e-06	0.597184	8e-06	0.003966	8e-06	0.398801	8e-06	1	6.27177e-16	9.45943e-22	3.95167e-11	2.2069e-09	5.54838e-18	5.18841e-16	1.06735e-21	2.00809e-64	1
KORITHI ASPRO	GRC	BALK	Laucou et al., 2018	8e-06	8e-06	0.999934	8e-06	8e-06	8e-06	8e-06	8e-06	8e-06	2.47364e-27	1.02833e-14	1	2.69276e-25	2.0375e-17	7.52003e-18	1.15193e-20	1.16624e-28	7.20624e-33	3
Korza erevani	ARM	EMCA-MFEAS-RUUK	Laucou et al., 2018	8e-06	8e-06	0.999934	8e-06	8e-06	8e-06	8e-06	8e-06	8e-06	9.99899e-23	2.67188e-12	1	3.06584e-21	1.69849e-12	2.04395e-13	8.3486e-17	3.16926e-25	6.0383e-45	3
KOSINJOT	ALB	BALK	D'Onofrio et al., 2021	8e-06	0.817304	8e-06	8e-06	0.018721	0.085041	8e-06	0.078893	8e-06	3.8562e-07	0.993829	4.24358e-09	1.14378e-10	0.00616149	9.19227e-06	1.31582e-09	4.12661e-19	1.94989e-43	2
Kotsifali	GRC	BALK	De Lorenzis et al., 2019	0.004962	8e-06	0.287763	8e-06	8e-06	0.472755	8e-06	0.234479	8e-06	1.54781e-12	0.000839436	5.01529e-12	2.24041e-09	0.850242	0.148706	0.00021258	8.94733e-15	1.59023e-50	5
Kouroupitsa	GRC	BALK	Laucou et al., 2018	8e-06	0.336883	8e-06	8e-06	0.082203	0.107845	8e-06	0.473028	8e-06	2.32631e-11	0.0737413	2.52612e-13	5.12015e-10	0.926259	1.60421e-07	3.02114e-09	1.17414e-13	8.06423e-55	5
Koutlaksky belyi	UKR	EMCA-MFEAS-RUUK	Laucou et al., 2018	8e-06	0.083581	0.916361	8e-06	8e-06	8e-06	8e-06	8e-06	8e-06	3.13827e-19	4.30791e-10	1	9.82417e-20	1.64821e-11	1.0231e-13	3.13484e-15	2.39025e-26	1.59344e-38	3
Kovidinka	HRV	BALK	Laucou et al., 2018	8e-06	0.951806	8e-06	8e-06	8e-06	8e-06	8e-06	0.048137	8e-06	1.2993e-15	1	2.54512e-15	1.0749e-14	3.84868e-10	1.20858e-09	1.78179e-12	3.37786e-20	1.7152e-53	2
Koz ouzioum	RUS	EMCA-MFEAS-RUUK	Laucou et al., 2018	8e-06	0.1831	0.816843	8e-06	8e-06	8e-06	8e-06	8e-06	8e-06	4.44179e-18	2.07225e-10	1	1.33227e-19	8.76867e-14	2.51696e-15	6.49682e-18	5.70101e-25	1.91366e-35	3
Krakhouna	GEO	EMCA-MFEAS-RUUK	Laucou et al., 2018	0.034453	8e-06	8e-06	8e-06	8e-06	8e-06	8e-06	8e-06	0.965489	2.14538e-65	4.99138e-58	4.04731e-51	4.66608e-63	1.09459e-59	1.28302e-61	1.68039e-62	5.21806e-72	1	9
Kvelouri	GEO	EMCA-MFEAS-RUUK	De Lorenzis et al., 2015	8e-06	8e-06	8e-06	8e-06	8e-06	8e-06	8e-06	8e-06	0.999934	6.57749e-60	2.0157e-55	2.92181e-48	2.21574e-59	2.66276e-55	1.50461e-59	5.82272e-60	9.38328e-68	1	9
Labrusco	PRT	IBER	Laucou et al., 2018	0.558154	8e-06	8e-06	8e-06	8e-06	8e-06	0.441789	8e-06	8e-06	5.78312e-08	2.10974e-09	2.98969e-13	0.202337	6.27683e-08	2.56029e-09	0.797663	4.61983e-22	8.76236e-47	7
LACRIMA (di MORRO D'ALBA)	ITAP-center	ITAP-north-center	D'Onofrio et al., 2021	8e-06	8e-06	8e-06	8e-06	0.393322	0.46021	8e-06	0.051935	0.094492	1.5541e-12	0.0217486	6.97212e-10	1.98928e-07	0.000398927	0.977802	4.99682e-05	8.32945e-17	1.94084e-44	6
Ladikino/Psarossyriko	GRC	BALK	Laucou et al., 2018	8e-06	0.193396	0.634382	8e-06	8e-06	0.129103	8e-06	8e-06	0.043078	3.18322e-15	0.000156765	0.999843	9.17193e-14	5.12074e-08	1.7678e-08	2.22884e-10	2.72256e-20	9.06267e-31	3
Lado	ESP	IBER	Laucou et al., 2018	8e-06	8e-06	8e-06	0.696096	8e-06	0.038749	8e-06	0.265106	8e-06	1	1.68877e-15	3.12978e-20	1.97177e-09	2.14472e-09	1.86702e-16	3.7412e-15	1.86047e-21	3.99588e-56	1
LAGORTHI	GRC	BALK	AGER collection	8e-06	0.352976	0.293019	8e-06	8e-06	0.353955	8e-06	8e-06	8e-06	1.90882e-15	0.999861	2.9998e-06	1.21125e-12	2.22036e-07	0.00013541	9.09384e-11	2.01308e-18	1.79624e-43	2
LAGREIN	ITAP-north	ITAP-north-center	D'Onofrio et al., 2021	0.232436	8e-06	8e-06	8e-06	0.116992	8e-06	0.650522	8e-06	8e-06	1.10229e-13	1.77028e-13	1.52156e-18	7.44068e-08	5.292e-09	4.25068e-10	1	2.55237e-26	3.84387e-54	7
LAMBRUSCA DI ALESSANDRIA	ITAP-north	ITAP-north-center	D'Onofrio et al., 2021	8e-06	0.320186	0.238808	0.224743	0.062297	8e-06	0.153932	8e-06	8e-06	2.48742e-07	0.995943	3.10958e-06	0.000200048	0.000626846	2.86392e-07	0.00322637	6.0469e-15	1.27883e-50	2
LAMBRUSCO A FOGLIA FRASTAGLIATA	ITAP-center	ITAP-north-center	D'Onofrio et al., 2021	0.580341	8e-06	8e-06	8e-06	8e-06	8e-06	0.419601	8e-06	8e-06	3.36242e-14	2.579e-14	1.90459e-19	0.000511048	5.44927e-10	4.58925e-11	0.999489	8.77778e-24	1.14376e-48	7
LAMBRUSCO BENETTI	ITAP-center	ITAP-north-center	D'Onofrio et al., 2021	0.526144	0.074789	8e-06	8e-06	8e-06	8e-06	0.399018	8e-06	8e-06	3.94278e-13	7.6485e-10	9.12746e-16	0.00027908	2.00505e-09	4.08231e-09	0.999721	3.84226e-24	5.39006e-42	7
LAMBRUSCO d'GERMAN	ITAP-center	ITAP-north-center	D'Onofrio et al., 2021	0.175001	8e-06	8e-06	8e-06	8e-06	8e-06	0.824942	8e-06	8e-06	1.53723e-12	1.03601e-12	2.96783e-17	4.35825e-09	5.05465e-10	2.80619e-12	1	6.54137e-22	6.23285e-49	7
LAMBRUSCO di FIORANO	ITAP-center	ITAP-north-center	D'Onofrio et al., 2021	8e-06	8e-06	0.197252	8e-06	8e-06	8e-06	0.802691	8e-06	8e-06	1.2499e-13	1.09846e-08	1.61256e-13	1.06426e-08	9.98956e-08	6.60988e-06	0.999993	6.77822e-21	3.65748e-46	7
LAMBRUSCO di SORBARA	ITAP-center	ITAP-north-center	D'Onofrio et al., 2021	0.383737	8e-06	8e-06	8e-06	8e-06	8e-06	0.616206	8e-06	8e-06	2.70543e-15	8.65399e-14	1.44361e-21	8.12796e-08	4.71178e-12	8.41435e-13	1	5.67015e-25	2.70589e-51	7
LAMBRUSCO MAESTRI	ITAP-center	ITAP-north-center	D'Onofrio et al., 2021	0.452475	8e-06	8e-06	8e-06	8e-06	8e-06	0.547468	8e-06	8e-06	1.64155e-12	1.92599e-10	8.72465e-17	3.83041e-06	7.0974e-10	2.59668e-06	0.999994	8.38173e-23	5.53636e-44	7
LAMBRUSCO MARANI	ITAP-center	ITAP-north-center	D'Onofrio et al., 2021	0.542151	0.067485	8e-06	8e-06	8e-06	8e-06	0.390315	8e-06	8e-06	3.86827e-12	1.01222e-10	1.42961e-16	0.000543978	1.80114e-09	5.24089e-10	0.999456	2.43227e-21	7.73906e-47	7
LAMBRUSCO MONTERICCO	ITAP-center	ITAP-north-center	D'Onofrio et al., 2021	8e-06	0.078128	8e-06	0.12028	0.08825	8e-06	0.7133	8e-06	8e-06	2.50864e-13	4.28177e-08	2.51567e-15	2.31895e-11	1.98935e-10	2.23841e-07	1	3.76651e-16	1.13538e-56	7
LAMBRUSCO OLIVA	ITAP-center	ITAP-north-center	D'Onofrio et al., 2021	0.611578	8e-06	8e-06	8e-06	8e-06	8e-06	0.388365	8e-06	8e-06	4.37351e-15	1.27735e-11	1.16407e-17	0.000955417	1.44095e-10	2.94459e-09	0.999045	3.78666e-26	3.06381e-47	7
LAMBRUSCO RUOZZI	ITAP-center	ITAP-north-center	D'Onofrio et al., 2021	0.404374	0.309661	8e-06	8e-06	8e-06	0.026835	0.259088	8e-06	8e-06	2.68284e-13	0.00350237	3.0134e-15	0.000104932	2.64331e-06	6.6059e-06	0.996383	6.81315e-20	2.84994e-49	7
LAMBRUSCO SALAMINO	ITAP-center	ITAP-north-center	D'Onofrio et al., 2021	0.535079	8e-06	8e-06	8e-06	8e-06	8e-06	0.464864	8e-06	8e-06	6.29886e-14	5.53112e-11	2.12835e-17	8.04781e-05	3.16832e-09	1.29079e-08	0.99992	2.08399e-23	7.301e-49	7
Lameiro	PRT	IBER	Laucou et al., 2018	0.523321	8e-06	8e-06	0.175069	8e-06	8e-06	8e-06	0.301561	8e-06	0.000136996	6.53242e-09	4.58057e-17	0.997697	0.00216542	1.34495e-11	5.51613e-07	3.31855e-12	2.83196e-52	4
LAMPANZONA	ITAP-south	ITAP-south	De Lorenzis et al., 2019	8e-06	8e-06	8e-06	8e-06	0.207307	0.353045	8e-06	0.439599	8e-06	3.76273e-10	2.59389e-08	6.46386e-12	2.87699e-10	0.99997	2.98486e-05	1.47701e-08	9.86105e-14	9.29208e-51	5
Landroter/Cornalin du Valais	CHE	WCEUR	Laucou et al., 2018	0.18562	8e-06	8e-06	8e-06	0.120701	8e-06	0.693629	8e-06	8e-06	4.7979e-16	2.40033e-11	8.40751e-22	6.77464e-10	8.2354e-11	6.43598e-13	1	5.58758e-18	2.06901e-59	7
LANZESA	ITAP-center	ITAP-north-center	D'Onofrio et al., 2021	0.046026	0.217408	8e-06	8e-06	0.097585	8e-06	0.544939	0.094009	8e-06	1.27093e-13	0.000525504	1.92574e-11	6.8059e-06	5.10189e-05	0.00707263	0.992344	1.33019e-17	3.61289e-42	7
lapithiothico	GRC	BALK	CREA collection	8e-06	0.053851	0.946091	8e-06	8e-06	8e-06	8e-06	8e-06	8e-06	1.32016e-23	1.11865e-11	1	3.67942e-21	3.21219e-14	1.14172e-12	9.27205e-16	1.08938e-30	6.41852e-44	3
Lauzet	FRA	WCEUR	Laucou et al., 2018	0.583694	8e-06	8e-06	0.363606	8e-06	8e-06	8e-06	0.05265	8e-06	0.0178125	1.8633e-09	1.81454e-16	0.982175	9.17423e-07	9.66544e-12	1.18485e-05	3.45666e-16	2.4131e-47	4
Len de l'El	FRA	WCEUR	Laucou et al., 2018	0.206417	8e-06	8e-06	0.415486	8e-06	0.130297	0.068766	0.179001	8e-06	0.868816	4.89125e-08	1.56014e-16	0.130564	0.000491783	1.78672e-08	0.00012784	3.62713e-16	1.47086e-56	1
Lialmigui	MDA	EMCA-MFEAS-RUUK	Laucou et al., 2018	8e-06	0.152426	0.721364	8e-06	8e-06	8e-06	8e-06	0.126161	8e-06	6.95987e-13	1.92958e-06	0.999989	8.86095e-14	8.66628e-06	2.68956e-10	8.13469e-13	1.07592e-15	1.27751e-38	3
Liatiko	GRC	BALK	De Lorenzis et al., 2019	8e-06	0.267775	0.68324	8e-06	8e-06	0.048936	8e-06	8e-06	8e-06	4.01312e-19	8.31515e-07	0.999999	7.72952e-18	2.53575e-11	1.07915e-11	8.76438e-15	6.44959e-21	1.00407e-35	3
LIEVUSO	ITAP-south	ITAP-south	De Lorenzis et al., 2019	0.0169	8e-06	8e-06	8e-06	8e-06	0.983043	8e-06	8e-06	8e-06	2.79091e-20	1.70919e-09	1.66582e-18	6.00389e-16	8.88894e-12	1	3.83549e-11	4.64093e-22	3.85591e-51	6
Limnio	GRC	BALK	De Lorenzis et al., 2019	8e-06	0.830605	0.085103	8e-06	8e-06	0.0174	8e-06	0.06685	8e-06	1.06021e-15	1	2.68628e-12	2.50842e-14	4.40183e-10	8.12182e-09	8.74081e-13	3.72977e-22	2.23285e-52	2
Listan del condado	ESP	IBER	Laucou et al., 2018	8e-06	8e-06	0.159212	8e-06	8e-06	8e-06	8e-06	0.84073	8e-06	9.63482e-23	1.0625e-15	7.58744e-21	7.70389e-22	2.86638e-12	1.00838e-17	2.85413e-19	1	1.54482e-58	8
Lisztes feher	HUN	BALK	Laucou et al., 2018	0.054111	0.661756	8e-06	8e-06	8e-06	0.18329	8e-06	0.100802	8e-06	3.45098e-15	0.999999	2.61142e-14	2.04461e-11	1.78362e-07	1.01246e-06	9.27727e-10	8.15826e-21	2.50737e-57	2
Loureiro	PRT	IBER	Laucou et al., 2018	0.617524	8e-06	0.190767	0.062484	8e-06	8e-06	8e-06	0.129185	8e-06	2.11837e-10	1.50419e-12	2.72986e-17	1	1.79431e-07	2.57747e-13	2.91916e-10	1.71967e-22	7.67445e-51	4
LUADCA	ITAP-center	ITAP-north-center	D'Onofrio et al., 2021	8e-06	8e-06	8e-06	0.035793	0.13897	0.194354	0.525591	0.105259	8e-06	4.08308e-14	4.80976e-08	1.94869e-16	0.00027194	9.41459e-06	0.00154892	0.99817	1.66282e-13	7.80817e-52	7
LUCIGNOLA	ITAP-south	ITAP-south	De Lorenzis et al., 2019	8e-06	8e-06	8e-06	8e-06	8e-06	0.999934	8e-06	8e-06	8e-06	1.22633e-17	3.56138e-10	7.72418e-18	4.51019e-13	2.52304e-08	1	3.45723e-11	4.01308e-23	5.96085e-51	6
LUGLIENGA BIANCA (LIGNAN)	ITAP-north	ITAP-north-center	D'Onofrio et al., 2021	8e-06	8e-06	0.093312	0.316182	0.313394	0.205924	8e-06	0.071155	8e-06	2.71645e-05	3.4451e-06	1.11173e-10	3.03795e-07	0.0144774	0.00141954	0.984072	4.97041e-16	1.91731e-41	7
Luisa blanca	ESP	IBER	Laucou et al., 2018	8e-06	8e-06	0.439672	8e-06	8e-06	8e-06	8e-06	0.56027	8e-06	2.80793e-12	1.41616e-10	1.2184e-10	3.9346e-11	0.999773	1.48611e-12	7.11507e-12	0.000227404	2.6255e-43	5
LUPECCIO	ITAP-center	ITAP-north-center	D'Onofrio et al., 2021	8e-06	0.196534	0.176707	8e-06	8e-06	0.62671	8e-06	8e-06	8e-06	2.9056e-12	8.4377e-05	1.32194e-12	2.13522e-12	2.60563e-06	0.999913	2.38541e-09	6.53885e-20	7.5591e-51	6
Macabeu	ESP	IBER	Laucou et al., 2018	8e-06	0.127426	8e-06	8e-06	8e-06	8e-06	8e-06	0.872517	8e-06	1.7078e-17	8.23139e-11	4.94592e-20	4.57088e-17	1.69942e-06	9.71789e-11	1.48945e-13	0.999998	5.64838e-50	8
Madeleine de Clermont	FRA	WCEUR	Laucou et al., 2018	8e-06	8e-06	8e-06	0.315762	0.51897	8e-06	0.165219	8e-06	8e-06	1.16407e-06	1.0038e-07	2.17189e-12	0.999984	2.73864e-06	2.9401e-08	1.15799e-05	6.34644e-20	2.48624e-42	4
Magdeleine noire des Charentes	FRA	WCEUR	Laucou et al., 2018	0.22263	0.057143	8e-06	0.658832	8e-06	0.061355	8e-06	8e-06	8e-06	1	1.75591e-15	1.80011e-23	1.24474e-07	6.1813e-14	4.77768e-16	3.83488e-12	1.61051e-24	9.00948e-58	1
MAGLIOCCO DOLCE	ITAP-south	ITAP-south	De Lorenzis et al., 2019	0.120131	8e-06	0.139241	8e-06	8e-06	0.740578	8e-06	8e-06	8e-06	2.67014e-16	2.50329e-05	1.49392e-10	9.32651e-11	6.26919e-07	0.999974	1.79513e-07	2.56776e-19	4.00789e-49	6
MAIOLICA	ITAP-center	ITAP-north-center	D'Onofrio et al., 2021	0.09765	8e-06	8e-06	8e-06	8e-06	0.902292	8e-06	8e-06	8e-06	6.43114e-18	2.07125e-05	8.82615e-16	1.7167e-13	2.06453e-10	0.999979	7.88981e-09	2.2732e-21	1.95114e-56	6
MAIOLINA	ITAP-north	ITAP-north-center	D'Onofrio et al., 2021	0.069659	8e-06	8e-06	8e-06	0.057032	8e-06	0.87326	8e-06	8e-06	1.67135e-13	2.17543e-09	1.96899e-15	2.6521e-09	1.09809e-07	1.33012e-08	1	2.04364e-21	6.80529e-49	7
Malagouzia	GRC	BALK	De Lorenzis et al., 2019	8e-06	0.296882	0.158277	8e-06	8e-06	0.121459	8e-06	0.423341	8e-06	3.51844e-08	0.000200086	1.28837e-09	7.24454e-09	0.9998	4.05158e-08	2.49052e-10	3.167e-12	8.12275e-50	5
MALBECH (COT)	FRA	WCEUR	D'Onofrio et al., 2021	0.27935	8e-06	8e-06	0.53196	8e-06	0.059305	0.129345	8e-06	8e-06	0.998606	5.28893e-13	1.21153e-19	0.00139367	1.12484e-09	1.34722e-09	4.14959e-08	2.99104e-19	3.54978e-53	1
MALBO GENTILE	ITAP-north	ITAP-north-center	D'Onofrio et al., 2021	0.283174	8e-06	8e-06	8e-06	0.028224	0.177895	0.436984	0.07369	8e-06	9.63567e-12	2.22338e-08	3.59085e-17	1.20126e-05	4.39001e-06	0.00755702	0.992427	5.82322e-14	1.02349e-48	7
Malvar	ESP	IBER	Laucou et al., 2018	8e-06	8e-06	8e-06	8e-06	8e-06	8e-06	8e-06	0.999934	8e-06	1.09423e-24	8.22499e-21	1.53976e-24	1.06778e-23	1.13166e-12	2.08389e-24	3.15761e-23	1	1.66896e-54	8
MALVASIA ACINO PICCOLO	ITAP-south	ITAP-south	De Lorenzis et al., 2019	8e-06	8e-06	8e-06	8e-06	8e-06	0.999934	8e-06	8e-06	8e-06	3.44476e-15	2.59752e-06	1.5953e-12	2.2225e-12	1.0908e-09	0.999997	8.86907e-12	7.66712e-23	4.95692e-53	6
MALVASIA BIANCA	ITAP-north	ITAP-north-center	D'Onofrio et al., 2021	8e-06	0.030654	8e-06	8e-06	0.1469	0.484133	0.338272	8e-06	8e-06	9.75352e-18	7.47345e-09	1.27013e-17	2.71895e-13	1.26226e-08	0.999995	5.2113e-06	1.3153e-20	4.80399e-51	6
MALVASIA BIANCA DEL PIEMONTE	ITAP-north	ITAP-north-center	CREA collection	8e-06	8e-06	8e-06	8e-06	0.613832	8e-06	0.386111	8e-06	8e-06	1.58485e-10	0.0055506	1.06704e-12	1.67739e-05	0.0136501	0.000245614	0.980537	9.40827e-16	5.18597e-49	7
MALVASIA BIANCA DI CANDIA	ITAP-north	ITAP-north-center	D'Onofrio et al., 2021	8e-06	0.125475	8e-06	8e-06	0.100447	0.504572	0.269466	8e-06	8e-06	2.53608e-17	7.09433e-08	1.56348e-12	5.53374e-12	1.74722e-08	0.999996	3.83124e-06	7.59319e-21	2.14829e-47	6
MALVASIA BIANCA LUNGA	ITAP-center	ITAP-north-center	D'Onofrio et al., 2021	8e-06	0.279094	0.250924	8e-06	8e-06	0.206395	8e-06	0.222867	0.040687	1.66595e-13	0.999155	3.37453e-05	4.90786e-11	0.000803665	7.52245e-06	2.32136e-07	1.33816e-13	1.05784e-41	2
MALVASIA CASALINI	ITAP-center	ITAP-north-center	AGER collection	8e-06	8e-06	8e-06	8e-06	0.543667	8e-06	0.456276	8e-06	8e-06	5.05541e-16	2.55958e-07	3.53816e-15	5.20736e-11	1.06709e-08	9.80207e-09	1	2.78523e-21	1.66535e-46	7
MALVASIA DEL LAZIO	ITAP-center	ITAP-north-center	D'Onofrio et al., 2021	0.061121	0.143189	8e-06	8e-06	0.054468	0.74118	8e-06	8e-06	8e-06	3.60139e-14	2.69459e-07	1.20012e-12	2.16199e-11	1.60142e-09	1	6.67724e-11	2.9241e-20	5.18836e-53	6
MALVASIA DI CANDIA AROMATICA	ITAP-center	ITAP-north-center	D'Onofrio et al., 2021	0.962842	8e-06	8e-06	8e-06	8e-06	8e-06	0.0371	8e-06	8e-06	9.69382e-12	1.90546e-15	2.36385e-21	0.99993	1.04943e-11	1.62362e-10	7.03383e-05	5.93195e-25	1.21633e-46	4
MALVASIA DI CASORZO	ITAP-north	ITAP-north-center	D'Onofrio et al., 2021	8e-06	0.273403	0.070837	0.087393	0.293683	8e-06	0.274651	8e-06	8e-06	7.22384e-09	0.506636	4.43321e-08	2.89542e-07	0.000382323	1.77648e-05	0.492963	2.85565e-18	5.87439e-48	2
MALVASIA DI LIPARI	ITAP-south	ITAP-south	D'Onofrio et al., 2021	0.18578	8e-06	0.389432	8e-06	8e-06	0.203464	8e-06	0.221283	8e-06	2.66811e-09	4.66828e-06	1.17271e-08	5.1317e-06	0.999987	1.56748e-06	1.61173e-06	1.61838e-15	2.36606e-44	5
MALVASIA DI SCHIERANO	ITAP-north	ITAP-north-center	D'Onofrio et al., 2021	8e-06	8e-06	8e-06	8e-06	0.637919	8e-06	0.362024	8e-06	8e-06	1.12109e-10	2.52333e-06	5.32784e-10	2.15194e-08	4.97985e-06	0.000820563	0.999172	1.31561e-17	8.55382e-48	7
MALVASIA ISTRIANA	ITAP-north	ITAP-north-center	D'Onofrio et al., 2021	0.061323	0.601278	8e-06	8e-06	8e-06	0.286748	0.050611	8e-06	8e-06	5.51195e-10	0.999902	8.32989e-09	1.42178e-09	7.66121e-05	2.06393e-05	3.53948e-07	3.99998e-16	1.70126e-44	2
MALVASIA N DI LUCANIA	ITAP-south	ITAP-south	De Lorenzis et al., 2019	8e-06	0.238044	0.148397	8e-06	8e-06	0.450824	8e-06	0.162694	8e-06	5.00057e-14	0.000511773	1.0789e-10	5.62512e-13	0.00112448	0.998364	7.33688e-09	1.21364e-15	6.61371e-50	6
MALVASIA NERA di BOLZANO	ITAP-north	ITAP-north-center	D'Onofrio et al., 2021	0.269565	0.19103	8e-06	8e-06	0.177829	8e-06	0.361535	8e-06	8e-06	8.75255e-08	0.000449436	1.69334e-08	0.000267697	4.50074e-05	0.00124951	0.997988	8.30037e-19	1.25548e-37	7
MALVASIA NERA di LECCE	ITAP-south	ITAP-south	D'Onofrio et al., 2021	8e-06	0.287765	0.150762	0.048085	8e-06	0.513346	8e-06	8e-06	8e-06	4.09974e-12	0.724616	1.49819e-08	1.27915e-09	4.13364e-06	0.275361	1.92588e-05	4.45311e-13	6.66705e-45	2
Malvasia volcanica	ESP	IBER	Laucou et al., 2018	0.032738	8e-06	0.159582	0.115183	8e-06	0.133945	8e-06	0.55852	8e-06	4.42626e-10	1.36918e-08	6.01257e-13	5.10286e-10	0.0105074	2.3983e-08	8.91976e-09	0.989493	2.65191e-51	8
Malvoisie de Lasseraz	FRA	WCEUR	Laucou et al., 2018	0.334308	0.088468	8e-06	8e-06	8e-06	0.19963	0.075599	0.301963	8e-06	4.85232e-09	5.45269e-07	8.33758e-13	0.000852245	0.999076	4.18138e-06	6.72809e-05	1.64106e-14	2.61813e-46	5
MAMMOLO clone I-MAM-PA-1	ITAP-center	ITAP-north-center	D'Onofrio et al., 2021	8e-06	8e-06	8e-06	0.020467	0.05728	0.513392	0.347608	0.061221	8e-06	3.05635e-14	1.28391e-07	5.97704e-19	1.33725e-10	1.78975e-07	0.99996	3.98888e-05	7.72422e-17	1.10431e-53	6
Mancens/Giro de Baleares	ESP	IBER	Laucou et al., 2018	0.198988	8e-06	8e-06	8e-06	0.117904	0.352708	0.053961	0.276406	8e-06	4.42093e-12	7.87959e-09	9.79954e-12	5.94345e-05	0.999926	1.20659e-05	2.22691e-06	6.32939e-16	1.81602e-46	5
Mancin	FRA	WCEUR	Laucou et al., 2018	0.846149	8e-06	8e-06	0.10209	8e-06	0.04423	0.00749	8e-06	8e-06	3.92812e-12	4.44981e-15	5.89284e-22	0.999999	2.10723e-11	7.53196e-14	6.83054e-07	7.22618e-25	8.97362e-56	4
Mandilari	GRC	BALK	De Lorenzis et al., 2019	8e-06	0.258666	0.358373	8e-06	8e-06	8e-06	0.046705	0.336216	8e-06	5.16058e-11	0.517485	0.000714394	2.38611e-07	0.481765	3.37067e-05	1.11999e-06	5.40681e-10	7.41099e-33	2
Manseng noir	FRA	WCEUR	Laucou et al., 2018	0.814387	8e-06	8e-06	0.185556	8e-06	8e-06	8e-06	8e-06	8e-06	8.58554e-11	1.46908e-16	4.55548e-25	0.999999	2.4732e-14	5.71783e-14	1.40694e-06	1.32649e-25	5.66095e-55	4
Manses de Tibbus	ESP	IBER	Laucou et al., 2018	8e-06	8e-06	0.172055	8e-06	8e-06	0.161523	0.094458	0.571922	8e-06	6.20267e-11	3.26127e-07	6.00211e-09	1.55546e-07	0.94745	4.18676e-08	9.06052e-09	0.0525494	1.89232e-48	5
Manteudo	ESP	IBER	Laucou et al., 2018	8e-06	8e-06	0.153798	8e-06	8e-06	8e-06	8e-06	0.846144	8e-06	2.74372e-17	2.39139e-11	7.39315e-17	2.55937e-15	0.00152835	1.88301e-12	1.07035e-11	0.998472	4.98048e-51	8
MANTONICO BIANCO	ITAP-south	ITAP-south	De Lorenzis et al., 2019	0.063765	8e-06	0.083365	8e-06	8e-06	0.85282	8e-06	8e-06	8e-06	1.06834e-17	6.96116e-08	2.08126e-16	4.43946e-13	5.21063e-09	1	3.87674e-07	4.0033e-21	4.37167e-49	6
MANTONICO NERO	ITAP-south	ITAP-south	D'Onofrio et al., 2021	0.224684	8e-06	0.163671	8e-06	8e-06	0.611596	8e-06	8e-06	8e-06	1.74744e-11	2.55505e-05	3.54556e-11	1.64858e-07	7.03133e-06	0.999684	0.000282955	1.31467e-19	1.0117e-43	6
MANTONICO NIGRA	ITAP-south	ITAP-south	De Lorenzis et al., 2019	8e-06	8e-06	0.809074	8e-06	0.190868	8e-06	8e-06	8e-06	8e-06	1.29872e-12	3.27269e-08	0.999424	2.26192e-12	0.000575605	3.2704e-08	7.61721e-09	3.40812e-17	3.25966e-44	3
MANTONICO PINTO	ITAP-south	ITAP-south	De Lorenzis et al., 2019	0.085565	8e-06	8e-06	8e-06	8e-06	0.914378	8e-06	8e-06	8e-06	3.04983e-18	4.10318e-09	1.05078e-13	5.0796e-13	5.00808e-10	1	2.40752e-11	3.05327e-26	1.35958e-51	6
MAOR	ITAP-north	ITAP-north-center	D'Onofrio et al., 2021	8e-06	8e-06	8e-06	0.146538	8e-06	8e-06	0.821701	8e-06	0.031712	3.96232e-12	1.09799e-10	3.41482e-17	6.46309e-11	3.86414e-10	1.56974e-09	1	1.71626e-26	1.09787e-51	7
Maratheftiko	CYP	BALK	Laucou et al., 2018	8e-06	0.139742	0.8602	8e-06	8e-06	8e-06	8e-06	8e-06	8e-06	4.89882e-23	1.96925e-11	1	3.82284e-23	6.08507e-15	7.20373e-16	8.59527e-18	2.46427e-25	4.10294e-36	3
MARCHIONE	ITAP-south	ITAP-south	De Lorenzis et al., 2019	8e-06	0.215789	8e-06	8e-06	0.139821	0.604001	8e-06	0.040348	8e-06	7.64548e-16	2.47187e-05	1.39247e-12	2.07782e-12	3.42573e-09	0.999975	7.82058e-11	2.54079e-18	3.27241e-50	6
MARIA	ITAP-south	ITAP-south	De Lorenzis et al., 2019	8e-06	8e-06	8e-06	8e-06	0.094442	0.9055	8e-06	8e-06	8e-06	7.55491e-19	4.5458e-10	6.66477e-14	2.36054e-15	9.27947e-10	1	7.67958e-12	4.01052e-28	1.15521e-54	6
MARSANNE	FRA	WCEUR	D'Onofrio et al., 2021	0.488624	8e-06	0.133587	0.085785	8e-06	0.224994	0.066977	8e-06	8e-06	5.90176e-09	3.89922e-08	6.90333e-13	0.999636	0.000287377	1.83697e-06	7.49348e-05	9.48322e-16	2.26753e-47	4
MARZEMINA BIANCA	ITAP-north	ITAP-north-center	D'Onofrio et al., 2021	8e-06	0.208716	8e-06	8e-06	0.088406	0.366407	0.308682	0.027756	8e-06	7.18358e-17	3.18576e-05	2.39078e-12	1.43751e-10	7.08168e-07	0.999721	0.000246632	7.2554e-20	7.52916e-55	6
MARZEMINA GROSSA	ITAP-north	ITAP-north-center	D'Onofrio et al., 2021	8e-06	0.112964	0.229111	8e-06	0.05496	8e-06	0.477942	0.124991	8e-06	8.34891e-13	0.00015316	4.65458e-08	2.2754e-10	0.0646419	0.000658941	0.934546	4.78299e-14	4.54897e-42	7
MARZEMINO	ITAP-north	ITAP-north-center	D'Onofrio et al., 2021	0.11329	8e-06	8e-06	8e-06	8e-06	8e-06	0.886652	8e-06	8e-06	1.36626e-17	2.55278e-11	9.58495e-17	1.19604e-11	5.47982e-11	3.46341e-09	1	5.16872e-23	5.81676e-50	7
Massirart	FRA	WCEUR	Laucou et al., 2018	0.259798	0.122616	8e-06	0.488393	8e-06	0.129152	8e-06	8e-06	8e-06	0.929927	4.57983e-10	9.42281e-15	0.0700716	1.06177e-06	1.11457e-09	3.02771e-08	2.3486e-22	4.76778e-52	1
Matrassa	RUS	EMCA-MFEAS-RUUK	Laucou et al., 2018	0.021408	8e-06	0.448219	8e-06	0.080208	8e-06	8e-06	0.106235	0.343896	5.94585e-15	1.3205e-05	0.999985	1.05991e-12	1.96048e-06	8.63009e-09	1.46525e-10	1.18157e-21	1.56678e-24	3
Matrassa blanc faux	AZE	EMCA-MFEAS-RUUK	Laucou et al., 2018	8e-06	8e-06	0.919002	8e-06	8e-06	0.080941	8e-06	8e-06	8e-06	1.21708e-18	2.28671e-08	1	9.28268e-20	1.85054e-11	4.41265e-11	1.20591e-15	2.06792e-24	4.84968e-37	3
Maturana blanca	ESP	IBER	Laucou et al., 2018	8e-06	8e-06	8e-06	0.679147	8e-06	8e-06	8e-06	0.320796	8e-06	1	5.1335e-18	1.82087e-24	8.98101e-12	1.73235e-11	4.99979e-20	1.43464e-16	1.22181e-23	1.23136e-62	1
MATURANO	ITAP-center	ITAP-north-center	D'Onofrio et al., 2021	8e-06	0.30266	0.171465	8e-06	8e-06	0.236747	0.218187	0.070908	8e-06	1.61349e-12	0.993233	1.49587e-08	1.67391e-10	3.18776e-05	0.00668921	4.63818e-05	7.16106e-16	2.93665e-43	2
Mauzac	FRA	WCEUR	Laucou et al., 2018	0.302794	8e-06	8e-06	0.440188	8e-06	0.170483	0.086493	8e-06	8e-06	0.881448	1.13115e-08	2.46987e-14	0.118544	7.60631e-06	1.20375e-10	1.3501e-07	5.57219e-23	4.46574e-47	1
MAYOLET	ITAP-north	ITAP-north-center	D'Onofrio et al., 2021	0.084434	8e-06	0.198171	8e-06	0.004772	8e-06	0.712581	8e-06	8e-06	9.79696e-21	2.55645e-11	1.44975e-19	2.46294e-13	6.24929e-11	3.43397e-12	1	3.05618e-22	1.00192e-56	7
Mecle	FRA	WCEUR	Laucou et al., 2018	0.397985	8e-06	8e-06	0.382919	8e-06	0.108706	8e-06	0.110349	8e-06	0.958016	2.42185e-12	4.13517e-15	0.0419835	8.4578e-07	1.17773e-09	9.97382e-09	2.8349e-17	5.61123e-55	1
Medouar	ISR	EMCA-MFEAS-RUUK	Laucou et al., 2018	8e-06	8e-06	0.999934	8e-06	8e-06	8e-06	8e-06	8e-06	8e-06	3.72908e-26	6.17361e-16	1	2.69143e-24	3.6964e-18	2.43253e-18	3.76163e-21	1.16044e-28	2.90536e-46	3
Mencia	ESP	IBER	Laucou et al., 2018	8e-06	8e-06	8e-06	0.40008	8e-06	0.092572	8e-06	0.507298	8e-06	0.994852	9.7579e-08	3.81421e-17	4.34076e-07	0.00513868	3.04869e-08	8.72624e-10	9.02564e-06	6.1339e-51	1
MENNAVO'	ITAP-south	ITAP-south	De Lorenzis et al., 2019	8e-06	0.143798	0.17331	8e-06	8e-06	0.682843	8e-06	8e-06	8e-06	8.73472e-15	4.32018e-06	5.35509e-13	1.66187e-12	1.73829e-06	0.999994	7.60291e-10	2.20483e-21	1.37733e-41	6
MERLOT	FRA	WCEUR	CREA collection	0.518412	0.073189	8e-06	0.175184	8e-06	0.139933	8e-06	0.093249	8e-06	0.000163693	7.30379e-10	8.98243e-19	0.999836	2.27412e-08	6.12162e-10	1.39048e-08	3.96791e-20	9.63617e-55	4
Merseguera	ESP	IBER	Laucou et al., 2018	8e-06	8e-06	8e-06	8e-06	8e-06	8e-06	8e-06	0.999934	8e-06	9.52237e-26	4.33482e-24	3.14487e-27	1.47461e-25	2.13456e-15	7.11774e-27	2.07594e-26	1	2.84882e-63	8
Meslier Saint-Francois	FRA	WCEUR	Laucou et al., 2018	8e-06	0.601636	8e-06	0.398307	8e-06	8e-06	8e-06	8e-06	8e-06	0.999998	2.43411e-06	4.7042e-16	1.41625e-09	3.76764e-08	4.00117e-12	4.31753e-12	4.64738e-19	7.35732e-49	1
Mgaloblishvili	GEO	EMCA-MFEAS-RUUK	De Lorenzis et al., 2015	0.111214	8e-06	8e-06	8e-06	8e-06	8e-06	8e-06	8e-06	0.888728	2.12944e-45	5.4386e-39	5.95683e-34	1.14754e-42	1.27186e-39	1.86325e-41	6.55188e-43	2.14885e-51	1	9
Miguel de Arco	ESP	IBER	Laucou et al., 2018	8e-06	8e-06	8e-06	8e-06	8e-06	8e-06	0.039162	0.96078	8e-06	3.2128e-26	5.28488e-22	2.21157e-24	3.69847e-22	7.36714e-15	1.19774e-24	8.05521e-23	1	7.14424e-59	8
Miguel de Arco (Spain)	ESP	IBER	Laucou et al., 2018	8e-06	8e-06	8e-06	0.036739	8e-06	8e-06	8e-06	0.963204	8e-06	9.6784e-29	2.00576e-25	7.31542e-30	3.21604e-26	1.15533e-17	3.70948e-27	2.22605e-26	1	5.67123e-61	8
MINNELLA NERA	ITAP-south	ITAP-south	De Lorenzis et al., 2019	8e-06	0.160166	0.447449	8e-06	8e-06	0.185235	8e-06	0.207109	8e-06	1.6183e-12	0.0588203	0.941094	2.58788e-12	6.60301e-05	1.95014e-05	9.22402e-09	6.05522e-09	4.8442e-36	3
MINUTOLO	ITAP-south	ITAP-south	D'Onofrio et al., 2021	8e-06	0.25342	8e-06	0.046503	8e-06	0.700028	8e-06	8e-06	8e-06	3.83855e-12	0.172796	1.70114e-09	1.19557e-09	1.69068e-07	0.827204	7.51506e-07	2.40264e-20	2.05942e-46	6
MOLINARA	ITAP-north	ITAP-north-center	D'Onofrio et al., 2021	8e-06	0.165718	0.175801	8e-06	8e-06	0.377199	0.097707	0.183542	8e-06	2.24511e-13	0.989362	1.39906e-10	4.10106e-09	0.00132812	0.0091819	0.000128363	1.56626e-13	2.86781e-45	2
Molinera gorda	ESP	IBER	Laucou et al., 2018	8e-06	8e-06	0.160074	8e-06	8e-06	8e-06	8e-06	0.839869	8e-06	1.45515e-26	3.04788e-21	9.75256e-23	2.64378e-24	4.63521e-14	6.1865e-23	4.57426e-23	1	4.1251e-56	8
Moll	ESP	IBER	Laucou et al., 2018	8e-06	8e-06	0.063464	8e-06	8e-06	8e-06	8e-06	0.936478	8e-06	1.91581e-26	8.17875e-19	3.59388e-23	3.82674e-23	1.16913e-11	1.01838e-18	1.00956e-20	1	4.11088e-53	8
Mondeuse	FRA	WCEUR	Laucou et al., 2018	0.736538	0.07591	8e-06	0.187503	8e-06	8e-06	8e-06	8e-06	8e-06	1.11156e-10	6.57182e-16	4.44009e-21	1	9.1399e-12	1.3691e-13	4.60505e-11	4.15188e-25	2.5649e-50	4
Mondeuse blanche	FRA	WCEUR	Laucou et al., 2018	0.54545	0.028024	8e-06	8e-06	8e-06	0.240261	8e-06	0.186224	8e-06	6.05101e-08	1.69518e-07	1.92279e-13	0.998354	0.00164063	2.37703e-06	2.46485e-06	3.05055e-14	1.08249e-41	4
Mondragon	ESP	IBER	Laucou et al., 2018	8e-06	8e-06	0.153638	8e-06	8e-06	8e-06	0.185315	0.660998	8e-06	7.40486e-13	5.83942e-11	2.51358e-15	6.93212e-07	0.999999	1.90709e-09	4.16271e-10	1.73015e-11	3.77107e-52	5
MONICA	ITAP-south	ITAP-south	D'Onofrio et al., 2021	0.117796	8e-06	8e-06	8e-06	8e-06	8e-06	8e-06	0.882147	8e-06	1.38418e-20	8.91998e-16	2.61135e-20	2.46407e-16	2.19184e-09	1.90247e-17	2.33707e-18	1	3.09821e-57	8
Monstruosa	ESP	IBER	Laucou et al., 2018	8e-06	8e-06	0.09357	8e-06	8e-06	8e-06	8e-06	0.906372	8e-06	2.0075e-27	1.41734e-19	1.54397e-24	7.08653e-23	4.64593e-15	2.19637e-21	4.023e-23	1	8.63704e-64	8
MONTEPULCIANO	ITAP-center	ITAP-north-center	D'Onofrio et al., 2021	0.06859	0.043158	8e-06	8e-06	0.095638	0.764477	8e-06	8e-06	0.028104	8.25633e-20	1.06683e-09	8.69894e-17	2.01041e-15	5.0623e-12	1	7.66116e-10	8.79997e-28	1.88393e-42	6
MONTONICO BIANCO	ITAP-south	ITAP-south	D'Onofrio et al., 2021	8e-06	8e-06	8e-06	8e-06	0.209409	0.493258	8e-06	0.297284	8e-06	1.92064e-15	5.37923e-07	4.59651e-12	6.75171e-11	0.000212821	0.999787	2.00974e-09	3.61395e-15	1.00701e-49	6
Morate	ESP	IBER	Laucou et al., 2018	8e-06	0.262485	8e-06	8e-06	8e-06	0.188884	8e-06	0.548582	8e-06	1.27429e-09	0.000111336	7.27083e-14	1.05617e-08	0.999889	1.97985e-08	1.23371e-09	3.03797e-17	2.954e-49	5
Moravia agria	ESP	IBER	Laucou et al., 2018	8e-06	0.097358	0.207567	8e-06	0.09699	8e-06	8e-06	0.598043	8e-06	1.5142e-11	9.19498e-06	2.45049e-10	1.01237e-10	0.999974	1.70601e-05	1.42208e-09	6.19292e-08	1.27157e-46	5
More	ESP	IBER	Laucou et al., 2018	8e-06	8e-06	0.370246	8e-06	8e-06	0.073727	8e-06	0.555978	8e-06	3.39492e-13	5.46092e-11	7.38345e-14	2.93394e-10	1	1.49889e-10	3.26719e-13	4.03931e-10	4.77789e-42	5
Morenillo	ESP	IBER	Laucou et al., 2018	8e-06	8e-06	8e-06	0.127259	8e-06	0.063919	8e-06	0.808772	8e-06	7.89436e-10	6.0546e-11	4.9545e-20	7.53197e-10	1	2.21302e-12	5.64705e-12	1.00154e-07	3.72271e-56	5
Morenzi	BGR	BALK	Laucou et al., 2018	8e-06	0.977402	0.022541	8e-06	8e-06	8e-06	8e-06	8e-06	8e-06	1.93627e-13	1	2.14033e-13	5.99643e-14	8.16704e-08	4.39514e-11	1.59893e-11	1.42717e-23	9.75171e-47	2
Moristel	ESP	IBER	Laucou et al., 2018	8e-06	8e-06	8e-06	8e-06	8e-06	8e-06	8e-06	0.937759	0.062183	2.15746e-14	1.12982e-10	2.99016e-18	3.38092e-14	3.67297e-05	1.80235e-13	3.55451e-14	0.999963	8.37139e-56	8
Morrastel	ESP	IBER	Laucou et al., 2018	0.31468	0.058256	8e-06	0.005839	8e-06	8e-06	8e-06	0.621185	8e-06	9.28068e-13	3.46767e-08	7.18375e-14	4.1763e-06	0.999996	1.61594e-11	5.52781e-10	3.61214e-12	8.74468e-53	5
MOSCATEL BRANCO	ESP	IBER	D'Onofrio et al., 2021	8e-06	8e-06	0.079197	8e-06	8e-06	8e-06	8e-06	0.920745	8e-06	7.95974e-27	2.2849e-23	7.49098e-28	2.0938e-26	2.4715e-16	6.79972e-25	1.2259e-26	1	5.25331e-66	8
Moscatel de angues	ESP	IBER	Laucou et al., 2018	8e-06	8e-06	8e-06	8e-06	0.4422	8e-06	8e-06	0.557742	8e-06	1.843e-20	9.85721e-14	4.21521e-15	1.54839e-19	1.98743e-10	1.12101e-15	2.70153e-16	1	3.93485e-54	8
moscatel de madeira m	ESP	IBER	CREA collection	8e-06	8e-06	0.562913	8e-06	8e-06	8e-06	8e-06	0.437029	8e-06	1.06257e-11	0.000104606	0.980856	3.49309e-09	0.0189782	5.12917e-06	1.36958e-07	5.61486e-05	1.48448e-33	3
MOSCATELLO SELVATICO	ITAP-south	ITAP-south	D'Onofrio et al., 2021	8e-06	8e-06	0.144688	8e-06	0.72854	8e-06	8e-06	0.048993	0.077738	4.34747e-11	7.7879e-05	7.64703e-06	1.82976e-11	8.73091e-05	0.999826	8.72429e-07	3.39501e-20	8.54059e-46	6
MOSCATELLONE BIANCO	ITAP-south	ITAP-south	CREA collection	8e-06	0.282234	8e-06	0.009709	8e-06	0.708008	8e-06	8e-06	8e-06	1.07688e-15	0.0492134	2.13427e-11	1.76548e-12	4.69195e-10	0.950786	4.70659e-07	1.31106e-20	1.22199e-50	6
MOSCATO BIANCO	GRC	BALK	D'Onofrio et al., 2021	8e-06	8e-06	8e-06	8e-06	0.999934	8e-06	8e-06	8e-06	8e-06	3.13821e-09	0.991157	2.21216e-08	4.27147e-08	0.00847006	1.0125e-05	0.000362974	2.3667e-18	1.61334e-48	2
MOSCATO DI CALABRIA	ITAP-south	ITAP-south	De Lorenzis et al., 2019	8e-06	0.093139	8e-06	0.046382	0.86043	8e-06	8e-06	8e-06	8e-06	7.93763e-09	0.0183577	4.93307e-09	0.000192319	0.981275	2.45041e-07	0.000174513	1.36822e-14	4.64043e-44	5
MOSCATO DI SCANZO	ESP	IBER	D'Onofrio et al., 2021	0.274885	8e-06	8e-06	8e-06	0.618979	8e-06	0.106086	8e-06	8e-06	5.69033e-09	4.92157e-05	8.13372e-13	0.00565283	0.0009915	0.000348518	0.992958	2.37184e-16	3.84513e-47	7
MOSCATO DI TERRACINA	ITAP-center	ITAP-north-center	AGER collection	8e-06	8e-06	8e-06	8e-06	0.480734	0.519208	8e-06	8e-06	8e-06	4.23146e-15	2.03437e-06	2.65575e-14	3.1433e-12	3.25651e-07	0.999997	2.94935e-07	3.98492e-18	1.13273e-45	6
MOSCATO GIALLO	ITAP-north	ITAP-north-center	D'Onofrio et al., 2021	8e-06	0.152691	8e-06	8e-06	0.847252	8e-06	8e-06	8e-06	8e-06	3.94774e-11	0.000662479	5.27623e-11	4.606e-07	0.314244	0.594797	0.0902967	4.95881e-16	1.49219e-52	6
moscato lassithiou	GRC	BALK	CREA collection	8e-06	0.123163	0.769444	8e-06	8e-06	8e-06	8e-06	0.107344	8e-06	3.24721e-16	1.45868e-07	1	3.81246e-14	8.78275e-10	5.22099e-10	7.56098e-13	2.17696e-19	5.62394e-54	3
MOSCATO NERO D'ACQUI	ITAP-north	ITAP-north-center	D'Onofrio et al., 2021	8e-06	8e-06	8e-06	8e-06	0.574834	8e-06	0.425108	8e-06	8e-06	2.39745e-12	1.59541e-05	4.7173e-14	2.72298e-09	2.05979e-05	1.06598e-06	0.999962	1.34321e-21	1.18873e-45	7
MOSCATO VIOLETTO (MUSCAT ROUGE DE MADERE)	ITAP-center	ITAP-north-center	D'Onofrio et al., 2021	8e-06	8e-06	8e-06	8e-06	0.677653	0.322289	8e-06	8e-06	8e-06	2.6885e-13	0.000272845	1.65841e-12	3.51744e-11	0.000259677	0.999451	1.60455e-05	5.52386e-21	4.02818e-48	6
MOSCHATO MAVRO	ITAP-center	ITAP-north-center	D'Onofrio et al., 2021	8e-06	0.202218	0.054433	8e-06	0.7433	8e-06	8e-06	8e-06	8e-06	2.76254e-09	0.996608	3.67981e-06	2.91707e-07	0.00337096	1.55324e-05	1.60975e-06	2.55071e-17	1.28107e-46	2
moschofilero	GRC	BALK	CREA collection	8e-06	0.803098	0.134253	8e-06	8e-06	8e-06	8e-06	0.0626	8e-06	4.20675e-12	1	3.42261e-10	2.01403e-13	4.53175e-07	1.08706e-10	7.7947e-11	1.51196e-19	2.98428e-51	2
Moschomavro	GRC	BALK	De Lorenzis et al., 2019	8e-06	0.877093	8e-06	0.025586	8e-06	8e-06	0.097271	8e-06	8e-06	7.5634e-10	0.999929	7.03541e-12	1.03647e-09	3.33636e-05	3.59973e-05	1.91483e-06	3.96169e-19	1.79239e-55	2
moschostafilo	GRC	BALK	CREA collection	8e-06	0.282334	0.56986	8e-06	8e-06	0.079455	8e-06	8e-06	0.068311	5.8008e-18	2.30339e-05	0.999977	4.87258e-17	1.93997e-09	1.03152e-09	1.18268e-13	1.35399e-21	4.52323e-33	3
MOSTOSA	ITAP-south	ITAP-south	D'Onofrio et al., 2021	8e-06	8e-06	0.290518	8e-06	8e-06	0.508373	8e-06	0.20106	8e-06	4.7713e-16	7.34482e-06	4.71266e-09	6.77758e-13	2.0221e-05	0.999961	1.16463e-05	3.00736e-14	1.71507e-54	6
Mourisco tinto/Marufo	PRT	IBER	Laucou et al., 2018	8e-06	8e-06	0.313108	8e-06	8e-06	8e-06	0.122123	0.56472	8e-06	3.33455e-13	9.77838e-09	1.37063e-14	2.30255e-10	1	4.46337e-09	2.48264e-09	9.27933e-12	2.62609e-48	5
Mourtaou	FRA	WCEUR	Laucou et al., 2018	0.358506	8e-06	8e-06	0.064281	0.185884	0.119084	0.087051	0.185169	8e-06	4.32961e-10	1.82051e-10	1.22295e-16	0.999968	2.91538e-05	1.51049e-07	2.84511e-06	1.09935e-18	9.75014e-52	4
MOURVEDRE	ESP	IBER	D'Onofrio et al., 2021	0.278977	8e-06	8e-06	8e-06	8e-06	0.07928	8e-06	0.641694	8e-06	1.31982e-11	4.76344e-09	4.42758e-13	5.67147e-06	0.999994	4.25621e-11	5.80912e-11	5.06772e-12	9.62825e-50	5
Mrgvali Kurdzeni	GEO	EMCA-MFEAS-RUUK	De Lorenzis et al., 2015	8e-06	8e-06	0.308345	8e-06	8e-06	8e-06	8e-06	8e-06	0.691598	7.91291e-46	8.00006e-38	2.58702e-25	1.09453e-44	5.78054e-39	2.09739e-40	1.36058e-42	7.07197e-51	1	9
Mskhali	ARM	EMCA-MFEAS-RUUK	Laucou et al., 2018	8e-06	0.04938	0.791304	8e-06	8e-06	8e-06	8e-06	0.159267	8e-06	1.91571e-16	9.14077e-08	1	2.17741e-16	7.92308e-08	4.36071e-13	5.96389e-15	2.54297e-18	1.52574e-41	3
Mtsklarta	GEO	EMCA-MFEAS-RUUK	Laucou et al., 2018	0.12262	8e-06	8e-06	8e-06	8e-06	8e-06	8e-06	8e-06	0.877323	1.64172e-68	6.68296e-66	4.96883e-57	3.03974e-66	1.91504e-63	8.73739e-69	4.36397e-68	1.9234e-78	1	9
Muradouli	GEO	EMCA-MFEAS-RUUK	Laucou et al., 2018	0.022739	8e-06	0.135484	8e-06	8e-06	8e-06	8e-06	8e-06	0.841728	1.51662e-49	4.14774e-43	4.25267e-35	1.26067e-49	3.91275e-44	4.82439e-46	4.85002e-48	7.22314e-58	1	9
Muradouli 3	GEO	EMCA-MFEAS-RUUK	Laucou et al., 2018	0.064203	8e-06	8e-06	8e-06	8e-06	8e-06	0.034659	8e-06	0.901088	9.81958e-44	2.70268e-36	2.77185e-29	2.07049e-41	8.7234e-38	1.69092e-40	1.20037e-40	1.76243e-49	1	9
Murescu/Escursach	FRA	WCEUR	Laucou et al., 2018	0.098134	0.166918	8e-06	8e-06	8e-06	0.09004	8e-06	0.644867	8e-06	2.50648e-09	3.93043e-06	7.56133e-12	7.63921e-08	0.999995	3.0153e-07	1.05841e-06	5.27508e-08	1.10022e-43	5
Mureto	PRT	IBER	Laucou et al., 2018	8e-06	8e-06	8e-06	0.371682	8e-06	8e-06	8e-06	0.62826	8e-06	8.98537e-13	6.13248e-18	3.93562e-21	8.95714e-17	7.82403e-13	6.13326e-18	3.76626e-18	1	2.21165e-57	8
muscat bifer sieb	FRA	WCEUR	CREA collection	8e-06	0.070736	8e-06	0.042177	0.830231	8e-06	8e-06	0.056816	8e-06	2.50222e-09	0.00194015	2.39951e-11	6.85893e-06	0.998046	1.57951e-07	6.5611e-06	8.69883e-14	5.80078e-47	5
muscat citronelle	FRA	WCEUR	CREA collection	8e-06	8e-06	8e-06	0.058346	0.082369	0.679898	8e-06	0.179346	8e-06	2.5614e-13	6.45152e-06	5.94108e-11	1.90995e-12	3.32006e-06	0.999989	1.1876e-06	1.77764e-15	8.22982e-50	6
muscat de berkeim sca	FRA	WCEUR	CREA collection	8e-06	8e-06	8e-06	0.118666	0.881276	8e-06	8e-06	8e-06	8e-06	8.37557e-10	2.26358e-06	3.54619e-15	0.99891	6.14889e-05	7.1327e-07	0.00102571	1.06751e-18	1.66237e-51	4
muscat de la miaut	TUR	EMCA-MFEAS-RUUK	CREA collection	8e-06	8e-06	0.845784	8e-06	8e-06	0.154159	8e-06	8e-06	8e-06	3.44069e-19	9.7781e-10	1	1.25886e-16	7.60889e-11	2.32002e-12	1.34369e-15	1.09533e-17	3.1997e-38	3
muscat d'espagne	FRA	WCEUR	CREA collection	8e-06	8e-06	8e-06	0.429822	0.393561	0.176567	8e-06	8e-06	8e-06	0.934451	6.14446e-07	1.47512e-13	0.00742679	0.0580869	3.32117e-05	1.31979e-06	2.29948e-14	6.45577e-46	1
Muscate (Collection Ravaz)	ROU	BALK	Laucou et al., 2018	8e-06	0.499361	0.277065	8e-06	8e-06	0.223524	8e-06	8e-06	8e-06	2.94404e-18	0.999999	1.07581e-08	2.76717e-15	2.38045e-09	9.497e-07	5.17595e-10	5.56487e-26	1.46403e-45	2
Muskule	TUR	EMCA-MFEAS-RUUK	Laucou et al., 2018	8e-06	8e-06	0.898456	8e-06	0.018071	8e-06	8e-06	0.083424	8e-06	1.11007e-17	4.91379e-09	1	7.6338e-17	1.48606e-07	1.16708e-08	9.61995e-13	2.0097e-20	3.53174e-40	3
Naose	AFG	EMCA-MFEAS-RUUK	Laucou et al., 2018	8e-06	8e-06	0.95385	8e-06	8e-06	8e-06	8e-06	0.046093	8e-06	1.2866e-22	1.19608e-13	1	8.88748e-21	2.20712e-13	2.18702e-15	8.59994e-18	7.62274e-25	2.60648e-41	3
Napoleon/Don Mariano	ESP	IBER	Laucou et al., 2018	8e-06	8e-06	0.50298	8e-06	0.14859	8e-06	8e-06	0.348381	8e-06	5.60537e-11	2.09465e-09	1.21238e-08	6.3375e-11	1	4.58822e-10	7.04665e-10	9.78347e-11	5.14578e-44	5
NASCETTA	ITAP-north	ITAP-north-center	D'Onofrio et al., 2021	0.255752	8e-06	8e-06	8e-06	0.083619	0.194663	0.465926	8e-06	8e-06	4.05056e-13	2.79229e-09	6.11788e-14	0.00247477	3.02066e-08	2.22647e-06	0.997523	2.85218e-22	4.07507e-48	7
NASCO	ITAP-south	ITAP-south	D'Onofrio et al., 2021	8e-06	8e-06	0.260323	8e-06	0.193898	8e-06	8e-06	0.54573	8e-06	6.69044e-15	1.33387e-10	3.19191e-11	4.86365e-12	1	3.36649e-10	1.962e-09	2.26006e-13	4.52962e-43	5
Nassau	RUS	EMCA-MFEAS-RUUK	Laucou et al., 2018	0.328581	0.173582	8e-06	8e-06	8e-06	0.281231	8e-06	0.058996	0.157577	3.56821e-09	0.93229	3.58609e-08	0.053178	0.00104498	0.0131491	0.00033826	7.61517e-15	6.85773e-34	2
NEBBIOLO	ITAP-north	ITAP-north-center	D'Onofrio et al., 2021	0.297401	8e-06	8e-06	8e-06	8e-06	8e-06	0.702541	8e-06	8e-06	2.94329e-19	1.08389e-13	3.02963e-24	4.08005e-10	1.14576e-13	1.65999e-10	1	1.89625e-24	8.72224e-57	7
NEBBIOLO ROSE' (CHIAVENNASCHINO)	ITAP-north	ITAP-north-center	D'Onofrio et al., 2021	0.244125	8e-06	8e-06	8e-06	8e-06	8e-06	0.755818	8e-06	8e-06	2.20656e-19	3.6547e-15	9.77273e-25	2.82711e-11	2.01349e-14	2.17522e-11	1	3.77051e-29	2.4694e-56	7
Negra dorada	ESP	IBER	Laucou et al., 2018	8e-06	8e-06	0.89272	8e-06	0.014841	8e-06	8e-06	0.092389	8e-06	5.07293e-18	1.2058e-08	1	2.22128e-16	9.80623e-08	1.26401e-10	1.74574e-15	1.42806e-18	2.10748e-43	3
Negra mole	PRT	IBER	Laucou et al., 2018	8e-06	8e-06	0.052822	8e-06	8e-06	8e-06	0.114682	0.832446	8e-06	3.84727e-24	3.80405e-18	3.27629e-25	1.02845e-23	2.71987e-16	6.7401e-21	6.74481e-21	1	1.30899e-62	8
Negra rayada	ESP	IBER	Laucou et al., 2018	8e-06	8e-06	0.34746	8e-06	8e-06	8e-06	8e-06	0.652482	8e-06	3.91848e-13	4.3207e-07	1.2759e-10	8.04517e-11	0.999995	6.97036e-09	3.70319e-09	4.56681e-06	1.14213e-43	5
Negra tardia	ESP	IBER	Laucou et al., 2018	8e-06	8e-06	0.424206	8e-06	0.102973	0.096034	0.06193	0.314824	8e-06	1.92439e-11	5.42642e-07	4.39548e-08	6.70294e-10	0.999944	5.48927e-05	7.84944e-09	3.24854e-08	1.67216e-41	5
NEGRERA GAGGIO	ITAP-north	ITAP-north-center	AGER collection	8e-06	0.036776	8e-06	0.139605	0.157413	8e-06	0.666165	8e-06	8e-06	8.89166e-13	1.09318e-08	4.87775e-17	1.57985e-08	4.07252e-10	9.07899e-07	0.999999	4.73608e-24	2.43465e-57	7
Negret castrais	FRA	WCEUR	Laucou et al., 2018	0.335564	0.073203	8e-06	0.254033	8e-06	0.109989	8e-06	0.227179	8e-06	2.56941e-05	0.00014758	3.1642e-12	0.2788	0.721007	1.69401e-06	1.73724e-05	7.58385e-16	4.84883e-46	5
Negret pounjut	FRA	WCEUR	Laucou et al., 2018	8e-06	8e-06	8e-06	0.428292	8e-06	0.174386	0.286192	0.11109	8e-06	0.10104	5.47224e-07	1.25966e-13	0.858795	0.00980557	2.53392e-05	0.0303333	8.20048e-16	3.26474e-54	4
NEGRETTA	ITAP-center	ITAP-north-center	AGER collection	8e-06	0.570485	8e-06	8e-06	8e-06	8e-06	0.429458	8e-06	8e-06	1.08026e-08	0.996166	2.11714e-08	4.2184e-05	0.000421786	0.000168798	0.00320151	1.50298e-18	1.9416e-41	2
NEGRETTA MEGLIORANDI	ITAP-center	ITAP-north-center	D'Onofrio et al., 2021	8e-06	0.243793	8e-06	8e-06	8e-06	8e-06	0.75615	8e-06	8e-06	1.72516e-09	7.36593e-05	5.35764e-11	0.00734787	0.000163196	0.000705401	0.99171	5.23303e-18	1.6003e-44	7
NEGRETTO	ITAP-center	ITAP-north-center	AGER collection	8e-06	0.13214	8e-06	0.147675	0.197817	0.213467	0.308868	8e-06	8e-06	4.75797e-08	7.64158e-05	1.85028e-10	1.16037e-07	4.9888e-05	0.998223	0.0016503	3.69075e-17	1.98936e-48	6
NEGRO AMARO	ITAP-south	ITAP-south	D'Onofrio et al., 2021	8e-06	8e-06	0.114379	0.121247	8e-06	0.764325	8e-06	8e-06	8e-06	1.14621e-14	0.00088718	1.70178e-12	3.3561e-10	2.62866e-09	0.999113	1.3097e-08	7.78447e-18	9.1488e-46	6
NEGRODOLCE N	ITAP-south	ITAP-south	De Lorenzis et al., 2019	0.211175	8e-06	8e-06	8e-06	0.10576	0.683016	8e-06	8e-06	8e-06	2.92067e-16	1.06535e-07	3.0705e-16	2.12458e-07	1.08565e-07	0.999999	4.23673e-07	1.76423e-20	3.16255e-46	6
Negru de Causani	MDA	EMCA-MFEAS-RUUK	Laucou et al., 2018	0.174335	0.733869	8e-06	0.050306	8e-06	8e-06	8e-06	8e-06	0.041449	3.21454e-10	0.999992	6.03514e-13	2.9042e-08	7.50404e-06	1.33678e-09	3.58062e-08	7.16137e-17	4.24271e-37	2
Negru mare	ROU	BALK	Laucou et al., 2018	8e-06	0.087689	0.912253	8e-06	8e-06	8e-06	8e-06	8e-06	8e-06	5.74593e-23	6.71424e-11	1	9.79652e-23	9.03107e-14	2.71587e-16	1.30444e-18	3.19088e-29	7.49039e-37	3
Negru virtos	ROU	BALK	Laucou et al., 2018	8e-06	0.97741	0.022532	8e-06	8e-06	8e-06	8e-06	8e-06	8e-06	3.31461e-19	1	8.19868e-16	7.66527e-18	2.14797e-11	7.6486e-11	3.26919e-13	5.76e-24	8.2712e-52	2
Nehelescol	ISR	EMCA-MFEAS-RUUK	Laucou et al., 2018	8e-06	0.057767	0.49394	8e-06	0.091991	8e-06	8e-06	0.356261	8e-06	6.62291e-12	0.00356173	2.86081e-08	1.06938e-09	0.98476	0.00668074	0.00499783	3.9174e-11	5.49044e-51	5
NERA DEL CILENTO	ITAP-south	ITAP-south	De Lorenzis et al., 2019	0.187316	8e-06	8e-06	8e-06	0.032775	0.719838	8e-06	0.060031	8e-06	9.98158e-15	2.93309e-09	5.23325e-15	1.68044e-10	3.00939e-08	1	1.9863e-08	5.21758e-20	6.58214e-52	6
NERELLO MASCALESE	ITAP-south	ITAP-south	De Lorenzis et al., 2019	0.045413	8e-06	8e-06	8e-06	8e-06	0.954529	8e-06	8e-06	8e-06	2.52153e-18	2.06065e-10	4.27646e-17	4.52254e-15	1.41086e-10	1	4.1472e-12	1.55398e-22	2.59155e-45	6
NERETTO CUNEESE	ITAP-north	ITAP-north-center	D'Onofrio et al., 2021	8e-06	8e-06	8e-06	0.185329	8e-06	8e-06	0.814614	8e-06	8e-06	2.26975e-12	1.14613e-12	4.60445e-19	1.59148e-09	2.19204e-10	4.68206e-10	1	1.4479e-24	9.09934e-54	7
NERETTO di BAIRO	ITAP-north	ITAP-north-center	D'Onofrio et al., 2021	0.080607	8e-06	8e-06	8e-06	0.044943	8e-06	0.874401	8e-06	8e-06	5.11933e-20	1.37564e-13	1.82912e-19	5.1145e-13	1.4268e-13	1.25217e-11	1	4.47871e-28	1.30212e-49	7
NERETTO di MARENGO	ITAP-north	ITAP-north-center	D'Onofrio et al., 2021	8e-06	0.280387	8e-06	0.160701	0.125536	8e-06	0.203377	0.189542	0.040433	2.02378e-09	0.659324	3.86151e-08	0.000207475	0.0146182	1.03426e-06	0.325849	9.60079e-12	1.22129e-49	2
NERETTO di SALTO	ITAP-north	ITAP-north-center	D'Onofrio et al., 2021	8e-06	8e-06	8e-06	8e-06	0.12391	8e-06	0.780175	8e-06	0.095866	6.85645e-18	3.66453e-10	4.7563e-15	1.75631e-12	7.94356e-13	6.45817e-11	1	1.07527e-24	5.94652e-44	7
NERO di GONZAGA	ITAP-center	ITAP-north-center	D'Onofrio et al., 2021	0.325019	8e-06	8e-06	8e-06	8e-06	8e-06	0.674923	8e-06	8e-06	6.38484e-16	2.41623e-12	4.6527e-18	9.24753e-07	3.30883e-10	1.37233e-10	0.999999	1.84946e-23	7.13077e-56	7
Nevoeira	PRT	IBER	Laucou et al., 2018	0.22332	8e-06	8e-06	0.213509	8e-06	0.157374	8e-06	0.405756	8e-06	0.000397081	1.70639e-07	5.12663e-12	0.000213404	0.999369	6.30912e-08	1.99166e-05	5.73179e-16	8.49617e-46	5
NIEDDERA	ITAP-south	ITAP-south	Laucou et al., 2018	8e-06	0.203207	0.155118	0.055459	8e-06	0.300253	8e-06	0.28593	8e-06	1.41959e-09	0.00425435	7.86397e-12	2.53838e-05	0.995424	0.000266573	2.99742e-05	1.76651e-15	7.65894e-50	5
NIEDDU MANNU	ITAP-south	ITAP-south	D'Onofrio et al., 2021	8e-06	8e-06	8e-06	8e-06	8e-06	8e-06	8e-06	0.999934	8e-06	1.21579e-24	1.73935e-20	2.02276e-28	2.56987e-23	4.19366e-15	5.45632e-23	1.18809e-24	1	5.10513e-64	8
Nimrang rouge	UZB	EMCA-MFEAS-RUUK	Laucou et al., 2018	8e-06	0.061392	0.888127	8e-06	8e-06	8e-06	8e-06	8e-06	0.050432	2.4137e-23	4.2194e-11	1	1.07227e-22	3.63508e-14	8.72493e-16	2.23374e-18	1.13426e-28	8.54806e-43	3
Nincusa	HRV	BALK	Laucou et al., 2018	8e-06	8e-06	8e-06	8e-06	0.191598	0.642031	8e-06	0.166322	8e-06	1.85512e-15	1.50053e-06	8.49608e-14	6.67734e-14	1.80264e-07	0.999998	1.72128e-10	4.34259e-19	1.39243e-45	6
NOSIOLA	ITAP-north	ITAP-north-center	D'Onofrio et al., 2021	0.055289	8e-06	0.242941	8e-06	8e-06	0.05274	0.648989	8e-06	8e-06	4.92121e-17	2.30793e-09	2.96936e-13	2.41162e-11	1.81953e-08	1.00227e-08	1	7.14512e-21	1.19173e-54	7
NOTARDOMENICO	ITAP-south	ITAP-south	D'Onofrio et al., 2021	8e-06	8e-06	8e-06	8e-06	0.029151	0.970792	8e-06	8e-06	8e-06	1.69831e-20	1.88905e-10	1.21533e-17	5.06143e-17	7.3064e-11	1	1.5002e-14	8.31202e-26	6.70004e-60	6
Obeidi	LBN	EMCA-MFEAS-RUUK	Laucou et al., 2018	8e-06	0.092233	0.860962	8e-06	8e-06	8e-06	8e-06	0.046756	8e-06	7.44127e-18	7.39217e-10	1	6.47745e-18	9.23481e-10	1.99107e-13	3.66295e-14	2.10982e-23	1.06523e-35	3
OCCHI DI LEPRE	ITAP-south	ITAP-south	De Lorenzis et al., 2019	0.08818	8e-06	8e-06	8e-06	8e-06	0.911762	8e-06	8e-06	8e-06	3.478e-21	4.55346e-11	2.49547e-18	1.89964e-16	3.68597e-13	1	2.08784e-11	1.50664e-23	3.10916e-50	6
Odjaleschi	GEO	EMCA-MFEAS-RUUK	Laucou et al., 2018	0.182577	8e-06	8e-06	8e-06	8e-06	8e-06	8e-06	8e-06	0.817366	1.10017e-47	6.66242e-42	8.17462e-36	2.31842e-45	5.04297e-42	7.34621e-44	3.61661e-45	4.71007e-55	1	9
Oeillade noire	FRA	WCEUR	Laucou et al., 2018	0.429511	8e-06	8e-06	0.220363	0.101548	8e-06	8e-06	0.248537	8e-06	8.02088e-06	7.34857e-09	6.30239e-15	0.847419	0.152572	1.81729e-10	3.44212e-08	2.82504e-16	2.14161e-39	4
Ohanes	ESP	IBER	Laucou et al., 2018	8e-06	8e-06	0.76422	8e-06	0.235722	8e-06	8e-06	8e-06	8e-06	1.23036e-10	2.13778e-08	1.59256e-07	5.11101e-10	1	7.68009e-09	4.05964e-09	6.86865e-12	3.88731e-36	5
Ojo de Buey	ESP	IBER	Laucou et al., 2018	8e-06	8e-06	0.300405	8e-06	8e-06	8e-06	8e-06	0.699537	8e-06	5.78422e-24	6.28838e-18	5.01451e-18	6.28744e-24	1.08833e-13	1.23315e-20	7.24842e-22	1	7.58771e-59	8
Okhtoura	GEO	EMCA-MFEAS-RUUK	De Lorenzis et al., 2015	8e-06	8e-06	8e-06	8e-06	8e-06	8e-06	8e-06	8e-06	0.999934	8.80884e-63	4.45154e-57	9.64794e-50	2.67706e-60	1.90133e-56	1.86356e-59	3.48809e-61	6.89635e-68	1	9
Okuz gozu faux	TUR	EMCA-MFEAS-RUUK	Laucou et al., 2018	8e-06	0.0662	0.933743	8e-06	8e-06	8e-06	8e-06	8e-06	8e-06	2.1501e-22	7.04214e-12	1	1.50202e-21	1.085e-13	3.86973e-13	1.21925e-16	5.0813e-23	4.08437e-37	3
Okuzgozu	TUR	EMCA-MFEAS-RUUK	Laucou et al., 2018	8e-06	0.038741	0.961202	8e-06	8e-06	8e-06	8e-06	8e-06	8e-06	1.3469e-20	7.26392e-12	1	1.11529e-19	7.46218e-11	2.83412e-15	3.00927e-15	1.4092e-25	5.99929e-34	3
Olasz Korai	HUN	BALK	Laucou et al., 2018	8e-06	0.282306	0.183753	0.533892	8e-06	8e-06	8e-06	8e-06	8e-06	0.999989	2.70085e-08	1.44351e-13	1.04927e-05	5.97237e-08	6.16381e-15	7.94234e-13	2.23013e-25	1.46806e-35	1
Olber weiss	DEU	WCEUR	Laucou et al., 2018	0.14415	8e-06	0.079656	0.441416	8e-06	0.088457	8e-06	0.246288	8e-06	0.997726	4.22458e-11	2.5268e-14	0.00213518	0.000139282	6.1025e-13	1.7913e-09	5.35515e-17	2.7999e-51	1
OLIVELLA DI CAGGIANO	ITAP-south	ITAP-south	De Lorenzis et al., 2019	0.107699	8e-06	8e-06	8e-06	8e-06	0.872522	0.01973	8e-06	8e-06	7.09908e-21	2.0543e-10	4.73665e-17	4.71448e-14	1.57808e-11	1	5.8908e-09	9.4975e-25	1.27567e-55	6
Olivette blanche	FRA	WCEUR	Laucou et al., 2018	8e-06	8e-06	0.538177	8e-06	0.143858	8e-06	8e-06	0.317915	8e-06	9.90141e-13	3.46887e-08	5.25367e-09	3.4953e-11	1	2.88964e-07	5.82106e-10	8.44239e-12	8.04769e-37	5
Olivette rose	FRA	WCEUR	Laucou et al., 2018	8e-06	8e-06	0.329163	8e-06	0.122559	8e-06	8e-06	0.548228	8e-06	1.34903e-09	5.66544e-09	2.04008e-12	6.9955e-10	1	1.24585e-10	1.33815e-11	1.176e-09	5.38712e-48	5
Opsimo Edessis	GRC	BALK	Laucou et al., 2018	8e-06	8e-06	0.36913	8e-06	0.117665	0.211645	8e-06	0.301519	8e-06	2.32714e-12	0.000188271	1.37659e-12	2.32158e-09	0.999792	6.84893e-06	1.29876e-05	1.95124e-15	5.51916e-44	5
Ora	FRA	WCEUR	Laucou et al., 2018	8e-06	0.155736	0.189582	8e-06	0.654633	8e-06	8e-06	8e-06	8e-06	6.70219e-10	0.113482	0.0562912	4.19276e-05	0.82901	0.000411488	0.000762891	2.47583e-13	4.57305e-42	5
Orangetraube	DEU	WCEUR	Laucou et al., 2018	0.365961	8e-06	8e-06	0.633982	8e-06	8e-06	8e-06	8e-06	8e-06	1.49217e-07	5.74257e-19	4.61058e-29	1	9.26195e-15	8.66287e-19	1.93832e-13	2.51491e-26	8.48157e-57	4
Oreg Kadarka	HUN	BALK	Laucou et al., 2018	8e-06	0.915039	8e-06	8e-06	8e-06	8e-06	8e-06	0.084904	8e-06	2.08526e-18	1	1.40714e-16	7.75538e-16	8.59767e-10	4.79728e-11	9.81549e-13	5.39397e-19	2.13111e-51	2
ORISI	ITAP-south	ITAP-south	De Lorenzis et al., 2019	0.081909	8e-06	8e-06	8e-06	8e-06	0.839002	8e-06	0.07904	8e-06	2.55582e-17	3.48183e-08	1.59234e-15	6.71111e-14	8.57069e-08	1	2.2281e-08	1.98195e-20	3.96698e-48	6
Orlovi nokti	ROU	BALK	Laucou et al., 2018	8e-06	0.266704	0.630936	8e-06	0.038097	0.040513	8e-06	8e-06	0.023718	6.05604e-13	0.445519	0.553229	5.61174e-10	0.00125097	3.09581e-07	8.12426e-08	1.71253e-18	5.10737e-32	3
Orona	GEO	EMCA-MFEAS-RUUK	De Lorenzis et al., 2015	0.249227	8e-06	8e-06	8e-06	8e-06	8e-06	8e-06	8e-06	0.750715	2.15174e-48	1.38449e-42	3.77049e-35	3.20517e-44	2.74417e-41	1.00752e-44	1.54083e-46	1.14632e-53	1	9
ORPICCHIO	ITAP-center	ITAP-north-center	D'Onofrio et al., 2021	8e-06	0.32072	8e-06	0.266393	8e-06	0.293904	0.118942	8e-06	8e-06	1.40058e-08	0.671079	6.04493e-11	0.190572	4.53114e-07	0.137393	0.000955468	2.58933e-17	1.20979e-48	2
ORSINA	ITAP-north	ITAP-north-center	D'Onofrio et al., 2021	0.105905	0.158524	8e-06	8e-06	8e-06	0.514155	0.174512	0.046871	8e-06	8.45972e-11	0.0142667	2.26949e-09	7.97754e-08	0.000325016	0.984846	0.0005625	1.85137e-16	1.90749e-43	6
ORSOLINA	ITAP-center	ITAP-north-center	D'Onofrio et al., 2021	8e-06	8e-06	8e-06	8e-06	8e-06	8e-06	0.999934	8e-06	8e-06	9.74724e-17	3.97928e-11	6.8855e-17	1.72102e-13	1.02074e-10	6.71768e-09	1	4.31247e-24	5.80414e-48	7
Ouliven	FRA	WCEUR	Laucou et al., 2018	8e-06	8e-06	0.321859	8e-06	8e-06	0.100168	8e-06	0.577923	8e-06	6.33287e-12	3.91282e-10	1.9064e-12	1.0284e-11	1	1.08712e-10	5.03231e-14	4.7292e-11	3.76964e-45	5
PAGLIONE	ITAP-south	ITAP-south	D'Onofrio et al., 2021	0.032267	0.141837	0.096286	0.04657	8e-06	0.628797	8e-06	0.054218	8e-06	9.83224e-13	0.000240014	2.08033e-11	9.66739e-10	2.43395e-06	0.999757	4.3032e-07	5.94522e-17	1.46497e-43	6
Palestina Oberlin I	FRA	WCEUR	Laucou et al., 2018	8e-06	8e-06	8e-06	0.368098	0.435122	8e-06	8e-06	0.19673	8e-06	9.51117e-06	6.99966e-06	4.34084e-11	1.18824e-05	0.998848	1.88113e-06	0.0011213	4.82777e-16	3.51227e-39	5
PALOMBA (UVA CARRIERI)	ITAP-south	ITAP-south	D'Onofrio et al., 2021	8e-06	0.192001	8e-06	8e-06	0.100359	0.707591	8e-06	8e-06	8e-06	1.81775e-17	1.85368e-07	5.21447e-14	3.12165e-16	1.77105e-10	1	4.37599e-12	4.21639e-23	2.1116e-47	6
Palomino fino/Listan	ESP	IBER	Laucou et al., 2018	8e-06	8e-06	0.126922	8e-06	8e-06	8e-06	8e-06	0.873021	8e-06	3.38689e-12	1.59148e-07	1.32295e-12	2.60294e-11	0.916299	2.42267e-10	1.78741e-11	0.0837012	4.16714e-47	5
Palote	ESP	IBER	Laucou et al., 2018	8e-06	8e-06	0.317404	8e-06	8e-06	8e-06	8e-06	0.682539	8e-06	6.1733e-15	3.77989e-09	1.43834e-09	1.37869e-14	0.00568237	1.08471e-10	1.60392e-12	0.994318	1.48293e-41	8
Pampolat de Sagunto	ESP	IBER	Laucou et al., 2018	8e-06	8e-06	8e-06	0.048583	0.018298	8e-06	8e-06	0.93307	8e-06	1.13331e-18	2.9616e-14	1.26301e-20	1.26584e-14	0.000142703	5.17635e-15	1.54973e-16	0.999857	1.12772e-53	8
Paneshi	GEO	EMCA-MFEAS-RUUK	De Lorenzis et al., 2015	8e-06	8e-06	8e-06	8e-06	8e-06	8e-06	8e-06	8e-06	0.999934	2.56008e-57	2.38145e-53	1.22383e-45	7.02752e-58	3.24575e-53	3.56702e-56	2.92672e-58	5.4323e-67	1	9
Panse precoce	FRA	WCEUR	Laucou et al., 2018	8e-06	8e-06	0.066279	0.261208	0.284192	8e-06	8e-06	0.38828	8e-06	4.67407e-07	5.11157e-08	8.2528e-13	2.55133e-06	0.999997	1.26484e-11	6.88456e-10	1.12938e-14	1.74878e-47	5
Pansera	ESP	IBER	Laucou et al., 2018	8e-06	8e-06	8e-06	0.0156	8e-06	8e-06	8e-06	0.984342	8e-06	3.21109e-28	1.52404e-24	2.51526e-31	1.04182e-23	1.03271e-16	1.55676e-25	1.82896e-25	1	2.05304e-60	8
Papazkarasi	TUR	EMCA-MFEAS-RUUK	Laucou et al., 2018	8e-06	0.925558	8e-06	8e-06	8e-06	8e-06	8e-06	0.074384	8e-06	6.0989e-20	1	2.6087e-14	5.76817e-18	2.22486e-10	2.0061e-08	3.68521e-12	4.79784e-21	1.33796e-50	2
Pardilla	ESP	IBER	Laucou et al., 2018	8e-06	0.080856	0.080667	8e-06	8e-06	0.13727	8e-06	0.701166	8e-06	5.5206e-10	4.52065e-07	2.24322e-11	1.63252e-09	0.999999	1.8765e-08	1.79935e-08	1.597e-08	8.48535e-50	5
Parduca	ESP	IBER	Laucou et al., 2018	8e-06	0.053591	8e-06	0.710368	8e-06	8e-06	8e-06	0.235992	8e-06	1	3.04246e-15	2.42148e-19	5.46046e-10	1.19709e-11	5.90769e-16	3.80433e-16	1.13048e-21	1.70105e-50	1
Parellada	ESP	IBER	Laucou et al., 2018	0.126569	8e-06	8e-06	8e-06	0.048208	8e-06	8e-06	0.825174	8e-06	3.69107e-20	1.89841e-16	8.58492e-22	2.38343e-14	4.78498e-09	3.37688e-15	3.3318e-15	1	2.23813e-56	8
PARMISANA	ITAP-south	ITAP-south	AGER collection	8e-06	8e-06	0.131211	8e-06	8e-06	0.593708	0.103264	0.171775	8e-06	5.23179e-14	9.18071e-06	3.51936e-12	9.15894e-10	0.00027587	0.999687	2.75622e-05	5.85265e-16	8.9762e-44	6
PASSAU	ITAP-north	ITAP-north-center	D'Onofrio et al., 2021	0.266841	8e-06	8e-06	0.194292	0.122359	8e-06	0.416467	8e-06	8e-06	5.79493e-06	1.27509e-07	6.18416e-12	0.996848	7.62354e-06	1.43256e-07	0.00313789	2.22235e-17	1.55501e-38	4
PASSERINA (BOMBINO B)	ITAP-center	ITAP-north-center	D'Onofrio et al., 2021	8e-06	8e-06	8e-06	8e-06	0.174838	0.825105	8e-06	8e-06	8e-06	5.33056e-21	4.79191e-12	3.44844e-18	7.38419e-18	3.50514e-13	1	2.37078e-12	5.23246e-27	7.10943e-52	6
PATTARESCA	ITAP-north	ITAP-north-center	D'Onofrio et al., 2021	8e-06	8e-06	8e-06	8e-06	8e-06	8e-06	0.999934	8e-06	8e-06	2.28226e-19	7.17475e-14	2.54761e-17	3.17206e-16	5.95538e-13	6.11973e-12	1	3.45586e-27	6.48422e-54	7
PAVANA	ITAP-north	ITAP-north-center	D'Onofrio et al., 2021	8e-06	8e-06	8e-06	8e-06	8e-06	8e-06	0.999934	8e-06	8e-06	5.94737e-17	5.12765e-14	2.09848e-18	1.25392e-10	6.38831e-13	6.14444e-12	1	4.37966e-26	1.77921e-56	7
PECORELLO	ITAP-south	ITAP-south	D'Onofrio et al., 2021	0.142164	0.020679	8e-06	0.027503	0.086437	0.651344	8e-06	0.071849	8e-06	1.23185e-13	4.42379e-08	3.19041e-12	3.94748e-11	8.4726e-08	0.999995	5.24031e-06	1.24773e-16	1.18799e-47	6
PECORELLO faux	ITAP-south	ITAP-south	De Lorenzis et al., 2019	8e-06	0.16944	8e-06	8e-06	8e-06	0.830503	8e-06	8e-06	8e-06	1.07324e-16	0.000204257	3.14251e-10	1.15821e-13	1.92807e-08	0.999796	5.00686e-10	1.49931e-21	4.5501e-50	6
PECORINO	ITAP-center	ITAP-north-center	D'Onofrio et al., 2021	0.213825	8e-06	8e-06	8e-06	8e-06	0.350566	0.435559	8e-06	8e-06	4.10434e-15	1.35356e-07	9.84368e-15	1.91415e-09	2.09315e-08	0.0397431	0.960257	2.66379e-20	8.95125e-44	7
Pedral	ESP	IBER	Laucou et al., 2018	0.462254	8e-06	8e-06	0.082705	8e-06	0.13394	8e-06	0.32106	8e-06	9.75612e-07	1.31909e-08	4.05781e-16	0.929651	0.0703364	5.72199e-09	1.17724e-05	4.26118e-17	4.14652e-55	4
Pedro Luis	ESP	IBER	Laucou et al., 2018	8e-06	8e-06	0.308835	8e-06	8e-06	8e-06	8e-06	0.691107	8e-06	6.38376e-12	1.34218e-08	8.22847e-08	1.37169e-09	0.999909	2.85836e-10	1.70957e-12	9.10759e-05	2.7044e-39	5
PEDRO XIMENEZ	ESP	IBER	D'Onofrio et al., 2021	0.056757	8e-06	0.030486	8e-06	8e-06	8e-06	0.056057	0.856659	8e-06	1.59528e-28	9.59062e-23	5.03119e-27	7.57623e-27	6.49173e-19	1.09829e-24	1.00299e-24	1	2.61116e-62	8
Peikani	IRN	EMCA-MFEAS-RUUK	Laucou et al., 2018	8e-06	0.094455	0.905487	8e-06	8e-06	8e-06	8e-06	8e-06	8e-06	3.77403e-18	2.67247e-09	1	1.01714e-19	2.94997e-12	1.14611e-12	1.34974e-16	7.61558e-26	8.72211e-40	3
PELAGOS	ITAP-center	ITAP-north-center	D'Onofrio et al., 2021	0.482901	8e-06	8e-06	8e-06	8e-06	8e-06	0.517041	8e-06	8e-06	9.37355e-18	4.90606e-16	1.48162e-22	4.01513e-07	1.51244e-13	4.29185e-12	1	2.15906e-27	1.84379e-51	7
PELAVERGA	ITAP-north	ITAP-north-center	D'Onofrio et al., 2021	0.315308	8e-06	8e-06	0.195724	0.212815	8e-06	8e-06	0.276113	8e-06	0.00113079	1.97718e-06	9.37065e-10	0.0356153	0.642022	0.0396179	0.281612	5.47506e-13	8.08975e-39	5
Penouille	FRA	WCEUR	Laucou et al., 2018	0.3939	8e-06	8e-06	0.399182	8e-06	0.206869	8e-06	8e-06	8e-06	0.105661	1.28775e-11	1.91584e-15	0.894324	1.53819e-05	3.0635e-10	1.73959e-09	4.65872e-20	3.56086e-41	4
PERLA DEI VIVI	ITAP-center	ITAP-north-center	D'Onofrio et al., 2021	0.561248	8e-06	8e-06	0.00604	8e-06	8e-06	0.327935	0.104736	8e-06	6.17089e-10	5.76397e-09	1.13547e-14	0.761838	2.13478e-06	3.9345e-08	0.23816	4.65532e-14	7.81213e-44	4
Pero Godal	PRT	IBER	Laucou et al., 2018	8e-06	8e-06	8e-06	0.422929	8e-06	8e-06	8e-06	0.577013	8e-06	0.435873	2.86094e-10	2.73541e-14	1.78241e-07	0.564127	2.57955e-10	3.1512e-10	7.06332e-12	1.79886e-52	5
PERRICONE	ITAP-south	ITAP-south	D'Onofrio et al., 2021	8e-06	8e-06	8e-06	8e-06	0.078577	0.800928	8e-06	0.120446	8e-06	1.95818e-12	6.90275e-07	7.85256e-09	2.122e-10	0.000228734	0.999771	4.92384e-08	3.42619e-18	6.44435e-42	6
Perruno	ESP	IBER	Laucou et al., 2018	8e-06	0.15465	0.251605	8e-06	8e-06	8e-06	8e-06	0.593696	8e-06	2.28078e-11	6.79499e-06	3.34931e-09	4.45245e-10	0.999991	4.12746e-07	6.8216e-10	1.5744e-06	7.83724e-36	5
Persan	FRA	WCEUR	Laucou et al., 2018	0.189764	8e-06	8e-06	0.810179	8e-06	8e-06	8e-06	8e-06	8e-06	1	8.32243e-23	5.36741e-28	7.74289e-08	3.39837e-18	1.28284e-20	5.9857e-18	1.15032e-29	1.57769e-59	1
PETIT MANSENG	FRA	WCEUR	D'Onofrio et al., 2021	0.49559	8e-06	8e-06	0.504353	8e-06	8e-06	8e-06	8e-06	8e-06	0.999894	2.55406e-20	1.57033e-25	0.000105588	3.04157e-16	1.37255e-19	1.69917e-12	1.21489e-27	2.22284e-53	1
PETIT ROUGE	ITAP-north	ITAP-north-center	D'Onofrio et al., 2021	0.16087	8e-06	0.21977	8e-06	8e-06	8e-06	0.619311	8e-06	8e-06	1.77643e-16	1.55129e-10	1.99657e-15	6.40863e-08	3.23434e-09	3.86993e-10	1	1.0464e-17	2.88208e-58	7
PETIT VERDOT	FRA	WCEUR	D'Onofrio et al., 2021	0.923065	8e-06	8e-06	0.076878	8e-06	8e-06	8e-06	8e-06	8e-06	1.30394e-11	6.2615e-18	3.72871e-22	1	1.02792e-13	2.72864e-15	1.85266e-08	2.22191e-28	6.97034e-55	4
Peygamber uzumu	TUR	EMCA-MFEAS-RUUK	Laucou et al., 2018	8e-06	8e-06	0.986836	8e-06	8e-06	0.013106	8e-06	8e-06	8e-06	1.3487e-20	3.2528e-10	1	7.14136e-19	1.45996e-10	1.66409e-12	2.21386e-15	3.89994e-21	1.58689e-36	3
PEZZOLA	ITAP-north	ITAP-north-center	D'Onofrio et al., 2021	0.201753	8e-06	0.212617	8e-06	8e-06	0.280054	0.305534	8e-06	8e-06	4.0606e-07	0.000267855	5.93475e-06	0.000702762	0.000402605	0.0747919	0.923829	1.60994e-21	3.59448e-39	7
Picadillo	ESP	IBER	Laucou et al., 2018	8e-06	0.099693	0.159052	8e-06	8e-06	0.07771	8e-06	0.663503	8e-06	2.85112e-10	8.54964e-07	6.35476e-10	8.51175e-11	0.999999	1.32104e-08	6.0246e-09	5.01489e-09	5.98869e-47	5
PICOLIT	ITAP-north	ITAP-north-center	D'Onofrio et al., 2021	0.267099	8e-06	8e-06	8e-06	0.051185	8e-06	0.622234	8e-06	0.059441	2.8173e-13	4.97881e-08	1.32962e-14	9.74399e-06	9.27076e-09	3.031e-08	0.99999	2.96595e-18	1.91716e-47	7
PIEDIROSSO	ITAP-south	ITAP-south	De Lorenzis et al., 2019	0.129761	8e-06	0.110467	8e-06	8e-06	0.46644	0.29329	8e-06	8e-06	1.15665e-12	1.75216e-07	5.46544e-10	1.01829e-08	5.31791e-06	0.993865	0.00612983	7.29125e-20	5.78266e-47	6
PIEDIROSSO faux	ITAP-south	ITAP-south	Laucou et al., 2018	0.188457	0.075109	0.055932	8e-06	8e-06	0.551552	0.091546	0.037379	8e-06	5.43895e-12	0.000136197	3.51796e-10	1.43596e-07	4.54169e-06	0.999823	3.58146e-05	5.72571e-19	6.69275e-43	6
PIGNOLETTO	ITAP-center	ITAP-north-center	D'Onofrio et al., 2021	0.218164	8e-06	0.255227	8e-06	0.066365	0.389958	8e-06	0.070254	8e-06	4.03619e-13	9.97242e-06	2.09726e-11	1.38273e-05	3.02897e-05	0.999459	0.000487245	9.81803e-20	7.40748e-47	6
PIGNOLO	ITAP-north	ITAP-north-center	D'Onofrio et al., 2021	0.185218	8e-06	8e-06	8e-06	8e-06	0.048689	0.742355	8e-06	0.023696	1.56102e-19	1.52609e-12	3.93392e-19	6.33877e-13	5.66732e-13	2.62005e-10	1	3.65253e-25	2.1049e-53	7
PIGNOLO SPANO (PIGNOLA)	ITAP-north	ITAP-north-center	D'Onofrio et al., 2021	0.306647	8e-06	8e-06	8e-06	8e-06	8e-06	0.693295	8e-06	8e-06	3.08767e-17	3.83475e-14	7.85152e-23	1.71662e-09	1.15842e-14	2.27426e-09	1	6.34427e-29	3.45108e-59	7
PINOT	FRA	WCEUR	D'Onofrio et al., 2021	8e-06	8e-06	8e-06	0.999934	8e-06	8e-06	8e-06	8e-06	8e-06	1	5.41198e-23	5.96675e-30	4.85537e-08	8.24766e-18	8.77251e-25	1.12889e-18	1.59494e-29	1.43148e-57	1
Piquepoul noir	FRA	WCEUR	Laucou et al., 2018	0.301277	8e-06	8e-06	0.259488	8e-06	8e-06	0.189746	0.249449	8e-06	0.00202036	4.29464e-08	1.37269e-14	0.992741	0.00522562	1.91864e-09	1.3336e-05	2.29331e-17	2.34821e-52	4
Plant d'Arrat	FRA	WCEUR	Laucou et al., 2018	0.392138	8e-06	8e-06	0.467016	8e-06	8e-06	8e-06	0.140796	8e-06	0.936619	4.73402e-11	9.6624e-16	0.063379	6.50042e-07	2.13791e-13	1.41739e-06	1.18574e-19	1.24729e-46	1
Plant de Chaudefonds 53 (Fardeau)	FRA	WCEUR	Laucou et al., 2018	0.459399	0.112133	8e-06	0.280345	8e-06	8e-06	8e-06	0.148082	8e-06	0.0801132	4.90886e-08	3.89727e-15	0.919876	1.06834e-05	2.14478e-07	2.29998e-07	1.84329e-16	3.06763e-43	4
Plant de Pedebernade 1	FRA	WCEUR	Laucou et al., 2018	0.723127	8e-06	8e-06	0.217569	8e-06	8e-06	0.059255	8e-06	8e-06	5.55165e-09	9.23124e-15	2.44291e-21	1	1.41562e-09	3.26389e-13	5.80878e-08	1.26434e-23	3.13797e-52	4
Plant de Ponteilla (Jaubert)	FRA	WCEUR	Laucou et al., 2018	0.155954	8e-06	8e-06	8e-06	8e-06	8e-06	8e-06	0.843988	8e-06	5.26223e-22	9.80443e-18	2.04788e-26	1.25735e-16	3.21789e-12	1.04368e-17	4.85748e-17	1	1.74151e-72	8
Plant de Roubia (Marre)	FRA	WCEUR	Laucou et al., 2018	0.173896	0.127165	0.115125	8e-06	8e-06	0.175545	8e-06	0.357815	0.050429	1.08148e-12	0.000121959	7.0499e-09	2.60293e-06	0.999855	1.97743e-05	7.72677e-07	1.41471e-17	1.93491e-45	5
Plant de Vic 98-N-3 (Collection Torres S.A.)	ESP	IBER	Laucou et al., 2018	0.246427	0.05108	8e-06	8e-06	8e-06	0.149432	8e-06	0.55302	8e-06	5.1018e-11	2.52121e-07	8.22925e-11	8.5741e-09	1	3.36338e-09	2.81959e-08	2.65115e-13	1.32455e-47	5
Plant droit	FRA	WCEUR	Laucou et al., 2018	0.186741	8e-06	0.339377	0.256232	8e-06	8e-06	8e-06	0.217609	8e-06	3.24138e-05	6.7362e-07	2.68548e-06	0.000840906	0.999123	6.46346e-08	2.96095e-09	5.72241e-12	7.35112e-34	5
Planta mula faux	ESP	IBER	Laucou et al., 2018	8e-06	8e-06	0.220584	8e-06	8e-06	0.060113	8e-06	0.719253	8e-06	6.31039e-12	6.74042e-10	8.69736e-12	2.37982e-11	1	6.9181e-09	1.0443e-10	1.56971e-07	1.24035e-49	5
Planta nova	ESP	IBER	Laucou et al., 2018	8e-06	8e-06	0.595994	8e-06	0.072346	8e-06	8e-06	0.331611	8e-06	1.54443e-10	4.73943e-07	0.687776	8.37462e-10	0.312224	9.16416e-08	5.76727e-10	6.83025e-11	1.21625e-48	3
Platyracho	GRC	BALK	Laucou et al., 2018	8e-06	0.431641	0.175663	8e-06	8e-06	0.26862	8e-06	0.124035	8e-06	1.14926e-11	0.99976	3.833e-09	2.45734e-10	1.4202e-05	0.000225434	1.17757e-09	6.30754e-20	2.52727e-42	2
Plavina	HRV	BALK	De Lorenzis et al., 2019	8e-06	0.5923	0.15	8e-06	8e-06	0.25765	8e-06	8e-06	8e-06	3.79339e-15	0.999985	4.65079e-10	9.74181e-14	5.90524e-07	1.47249e-05	1.64636e-09	1.10779e-17	1.05678e-44	2
Plyto	GRC	BALK	Laucou et al., 2018	8e-06	0.28539	0.288842	8e-06	8e-06	8e-06	8e-06	0.425719	8e-06	6.08672e-12	0.898374	3.99101e-06	6.31622e-10	0.100778	0.000843834	8.894e-08	9.17324e-09	1.03237e-39	2
POLLERA NERA	ITAP-north	ITAP-north-center	D'Onofrio et al., 2021	8e-06	8e-06	0.039585	8e-06	8e-06	0.520107	0.440259	8e-06	8e-06	8.48558e-13	7.82755e-09	2.57241e-16	7.72547e-11	1.5776e-06	0.999886	0.000112235	4.20523e-21	1.77076e-48	6
POMPOSA MO	ITAP-center	ITAP-north-center	D'Onofrio et al., 2021	0.163966	8e-06	0.092669	0.013835	0.495112	8e-06	0.234385	8e-06	8e-06	1.48865e-09	8.25425e-06	3.10917e-06	0.000149585	0.0465627	0.000316446	0.95296	1.24547e-13	1.74122e-43	7
PORCINA NERA	ITAP-south	ITAP-south	D'Onofrio et al., 2021	8e-06	0.132864	8e-06	0.053631	8e-06	0.68147	0.131994	8e-06	8e-06	2.81266e-12	0.000192155	1.55219e-13	5.39162e-10	3.629e-06	0.999769	3.48102e-05	6.86381e-19	1.65592e-48	6
Portugais bleu	FRA	WCEUR	Laucou et al., 2018	8e-06	0.503735	8e-06	0.496207	8e-06	8e-06	8e-06	8e-06	8e-06	0.999237	0.000762102	7.79203e-13	6.14627e-07	7.55918e-07	2.40984e-12	1.20946e-09	7.50302e-18	2.94351e-43	1
Posip bijeli	HRV	BALK	Laucou et al., 2018	8e-06	8e-06	0.105788	0.11562	8e-06	0.475806	8e-06	0.302744	8e-06	1.44659e-07	0.0209855	1.30828e-10	6.70189e-08	0.976818	0.00219622	2.51792e-07	7.35208e-12	1.39821e-49	5
Pougayen	FRA	WCEUR	Laucou et al., 2018	0.235835	8e-06	8e-06	0.056652	8e-06	0.353359	0.016361	0.337761	8e-06	3.16319e-11	5.86411e-08	4.46682e-16	9.91131e-07	0.999999	1.73304e-07	1.3853e-07	8.04093e-19	2.95413e-48	5
Poulsard	FRA	WCEUR	Laucou et al., 2018	8e-06	8e-06	8e-06	0.259045	0.132592	8e-06	0.608314	8e-06	8e-06	4.98416e-09	3.63692e-10	2.45793e-15	0.00091555	1.58352e-07	9.00222e-10	0.999084	5.36634e-21	1.75846e-43	7
Pozsonyi feher	HUN	BALK	Laucou et al., 2018	8e-06	0.602918	8e-06	0.156099	8e-06	0.096402	0.144541	8e-06	8e-06	4.42828e-10	0.999977	5.43692e-11	1.23617e-07	7.44135e-08	2.15863e-05	1.21382e-06	1.52544e-17	3.26738e-46	2
PREMETTA	ITAP-north	ITAP-north-center	AGER collection	0.034399	0.079365	0.257172	0.110518	0.086205	8e-06	0.432317	8e-06	8e-06	4.23936e-11	9.66369e-06	4.5045e-11	2.06331e-09	1.74922e-05	0.000224193	0.999749	8.9302e-22	1.51268e-44	7
Prieto picudo	ESP	IBER	Laucou et al., 2018	8e-06	8e-06	8e-06	0.63866	8e-06	0.113722	8e-06	0.247568	8e-06	1	5.68514e-13	2.88785e-19	5.46794e-11	2.51746e-10	5.27005e-16	1.77772e-16	3.32014e-23	8.04631e-56	1
PRIMITIVO	MNE	BALK	D'Onofrio et al., 2021	8e-06	0.640186	0.119689	8e-06	8e-06	0.240076	8e-06	8e-06	8e-06	1.32183e-16	0.999959	1.27441e-12	2.16247e-15	5.30471e-07	4.02703e-05	3.39912e-09	4.64258e-18	1.40442e-47	2
Prokupac	SCG	BALK	Laucou et al., 2018	8e-06	0.892226	8e-06	8e-06	8e-06	8e-06	8e-06	0.107717	8e-06	2.58151e-19	1	1.78063e-14	3.77411e-18	2.49133e-12	1.57907e-10	4.47351e-14	9.54294e-19	2.48931e-51	2
PRUGNOLINO	ITAP-center	ITAP-north-center	D'Onofrio et al., 2021	0.082517	0.44215	8e-06	8e-06	0.089787	8e-06	0.385505	8e-06	8e-06	2.21712e-14	2.05601e-05	3.96372e-14	3.42051e-07	1.09441e-07	0.99989	8.8747e-05	5.29012e-19	2.66085e-49	6
PRUNESTA	ITAP-south	ITAP-south	De Lorenzis et al., 2019	8e-06	8e-06	0.095274	8e-06	8e-06	0.560302	0.041646	0.302737	8e-06	8.20542e-13	0.00330586	7.82433e-09	1.88034e-08	0.755704	0.240802	0.000187763	3.44389e-13	4.61717e-40	5
PRUNESTRA	ITAP-south	ITAP-south	AGER collection	8e-06	8e-06	0.33013	8e-06	8e-06	0.446047	0.18178	0.042002	8e-06	1.76654e-13	0.00184058	6.3367e-05	2.93649e-10	0.000313976	0.993516	0.0042658	7.31599e-15	2.64567e-33	6
Quiebratinajas	ESP	IBER	Laucou et al., 2018	8e-06	8e-06	0.252024	8e-06	0.030777	8e-06	8e-06	0.717149	8e-06	1.66349e-12	8.01794e-13	3.76131e-17	6.71559e-14	1	2.72649e-13	1.68376e-13	4.27136e-13	5.02369e-54	5
Quigat	ESP	IBER	Laucou et al., 2018	0.105051	8e-06	8e-06	8e-06	8e-06	8e-06	0.011204	0.883696	8e-06	5.42422e-23	5.41613e-19	4.28794e-25	6.30142e-19	4.50037e-13	7.19874e-21	3.00443e-19	1	3.12306e-61	8
Rabigato	PRT	IBER	Laucou et al., 2018	0.241561	8e-06	0.155415	0.157822	8e-06	8e-06	8e-06	0.44516	8e-06	6.48163e-05	4.79674e-06	2.68906e-12	0.00101752	0.998907	2.1483e-08	5.68961e-06	7.8683e-11	5.06226e-46	5
Rabo d'ovelha	PRT	IBER	Laucou et al., 2018	8e-06	8e-06	8e-06	0.134351	0.045529	8e-06	8e-06	0.82007	8e-06	5.16622e-21	6.54555e-18	5.03269e-23	4.10632e-17	2.11583e-11	3.05346e-18	7.36252e-20	1	3.40568e-61	8
RABOSO PIAVE	ITAP-north	ITAP-north-center	D'Onofrio et al., 2021	0.276171	8e-06	8e-06	8e-06	8e-06	8e-06	0.723771	8e-06	8e-06	6.91621e-13	2.5333e-13	1.2103e-19	1.89056e-08	3.02459e-11	1.80184e-11	1	1.45668e-20	3.98105e-54	7
Ragol	ESP	IBER	Laucou et al., 2018	0.052636	8e-06	0.552459	8e-06	0.02918	8e-06	0.069653	0.296039	8e-06	4.86535e-12	8.60666e-09	9.94527e-07	2.38425e-10	0.999999	3.26776e-07	6.3542e-09	4.16452e-12	3.69681e-38	5
Raisaine	FRA	WCEUR	Laucou et al., 2018	8e-06	0.392377	8e-06	0.14536	8e-06	8e-06	0.163659	0.298563	8e-06	1.96551e-07	3.52173e-05	7.79856e-13	6.90696e-07	0.999964	1.26787e-07	1.01082e-07	1.04748e-15	4.61866e-41	5
Ramisco	PRT	IBER	Laucou et al., 2018	0.481625	8e-06	8e-06	8e-06	8e-06	0.132248	8e-06	0.386078	8e-06	5.39209e-07	1.70861e-07	1.28541e-13	0.405633	0.594277	1.74395e-07	8.97659e-05	2.64823e-12	2.95902e-50	5
Rayada melonera/Corropio	ESP	IBER	Laucou et al., 2018	8e-06	8e-06	0.247989	8e-06	0.041632	8e-06	8e-06	0.71033	8e-06	8.95622e-19	2.16326e-13	6.21881e-16	5.09558e-16	5.52075e-07	1.75807e-13	8.70729e-15	0.999999	2.83018e-54	8
Razachie rosie	ROU	BALK	Laucou et al., 2018	8e-06	0.188317	0.254531	0.115212	0.045184	0.316922	0.079809	8e-06	8e-06	2.13224e-09	0.996131	7.16233e-07	5.28196e-09	9.09843e-05	0.00244438	0.00133281	2.09002e-16	1.11163e-50	2
Razakisi antep	TUR	EMCA-MFEAS-RUUK	Laucou et al., 2018	8e-06	0.080246	0.919696	8e-06	8e-06	8e-06	8e-06	8e-06	8e-06	3.09714e-23	9.94189e-13	1	9.41223e-23	1.14271e-14	8.52646e-16	1.14082e-18	2.80635e-25	2.59847e-42	3
RECANTINA	ITAP-north	ITAP-north-center	D'Onofrio et al., 2021	0.298877	8e-06	8e-06	8e-06	8e-06	8e-06	0.67673	0.024343	8e-06	7.99952e-15	7.04783e-10	3.99742e-17	9.41742e-09	1.53219e-08	7.5943e-11	1	3.25213e-20	1.48161e-55	7
RECUNO	ITAP-south	ITAP-south	De Lorenzis et al., 2019	0.044631	0.10591	8e-06	8e-06	0.056028	0.456907	8e-06	0.336491	8e-06	1.38672e-14	1.23288e-06	1.43554e-14	2.43354e-08	0.0208018	0.979197	2.28949e-08	8.48128e-16	8.85279e-54	6
Red Ohanes	RUS	EMCA-MFEAS-RUUK	Laucou et al., 2018	8e-06	8e-06	0.395042	8e-06	0.257946	0.14539	8e-06	0.20158	8e-06	6.46082e-12	0.0701275	1.18313e-05	4.71037e-10	0.917198	0.0124431	0.000219166	1.05103e-12	1.33902e-48	5
Redondal	ESP	IBER	Laucou et al., 2018	8e-06	8e-06	8e-06	0.701964	8e-06	8e-06	8e-06	0.297978	8e-06	1	2.15432e-16	1.67735e-19	2.93838e-13	5.29263e-12	2.27598e-18	3.75311e-17	8.64342e-24	4.57294e-50	1
REFOSCO DAL PEDUNCOLO ROSSO	ITAP-center	ITAP-north-center	D'Onofrio et al., 2021	0.245586	8e-06	8e-06	8e-06	8e-06	8e-06	0.754356	8e-06	8e-06	1.89219e-14	2.23829e-10	9.66755e-18	9.73618e-08	5.39055e-10	3.35602e-09	1	1.90925e-21	2.37476e-51	7
REFOSCO NOSTRANO	ITAP-north	ITAP-north-center	D'Onofrio et al., 2021	0.112891	8e-06	8e-06	8e-06	0.068889	0.042908	0.775271	8e-06	8e-06	2.20137e-14	3.19453e-12	6.46623e-20	1.43758e-10	1.24773e-10	2.73447e-08	1	7.1146e-18	7.26355e-58	7
Regina	LBN	EMCA-MFEAS-RUUK	De Lorenzis et al., 2019	8e-06	8e-06	0.36502	8e-06	0.184991	0.207655	8e-06	0.242293	8e-06	3.02481e-13	0.121641	0.00031892	1.80051e-10	0.874155	0.00387737	7.53784e-06	8.44101e-12	4.04028e-51	5
RIBOLLA GIALLA	ITAP-north	ITAP-north-center	D'Onofrio et al., 2021	8e-06	0.549254	8e-06	8e-06	0.097786	8e-06	0.352911	8e-06	8e-06	2.76993e-05	0.747719	1.76164e-06	0.000302778	0.100814	0.0130716	0.138064	1.82234e-13	2.88708e-39	2
Ribote rose	ESP	IBER	Laucou et al., 2018	0.073051	0.485645	0.111405	0.03812	8e-06	0.291745	8e-06	8e-06	8e-06	1.58075e-12	0.999302	4.57698e-09	1.21059e-10	2.71284e-06	0.000695233	3.01977e-07	2.21268e-18	5.05589e-33	2
RIESLING	FRA	WCEUR	D'Onofrio et al., 2021	8e-06	0.393334	8e-06	0.606609	8e-06	8e-06	8e-06	8e-06	8e-06	0.999995	3.46822e-08	1.5767e-17	4.64094e-06	2.79156e-10	8.77232e-12	5.07857e-11	6.76672e-23	6.31043e-48	1
Riesling bleu (Collection Oberlin)	FRA	WCEUR	Laucou et al., 2018	0.39123	8e-06	8e-06	0.608713	8e-06	8e-06	8e-06	8e-06	8e-06	0.999995	1.60824e-19	1.11959e-25	4.86286e-06	7.96902e-17	5.47059e-20	2.61804e-13	6.27976e-28	4.4535e-53	1
RIESLING ITALICO	ITAP-north	ITAP-north-center	D'Onofrio et al., 2021	0.087296	0.272996	8e-06	0.124108	8e-06	8e-06	0.515558	8e-06	8e-06	7.86051e-06	3.56001e-05	2.20824e-13	3.53909e-06	2.79341e-08	4.92319e-07	0.999952	1.68519e-18	8.76397e-45	7
RIMINESE	ITAP-center	ITAP-north-center	Laucou et al., 2018	0.035977	0.203743	8e-06	8e-06	8e-06	0.404813	0.253545	0.023548	0.078349	8.97795e-17	9.10527e-07	6.06342e-13	9.25396e-11	1.38333e-07	0.999993	5.91694e-06	6.27796e-20	3.41669e-48	6
Rivairenc/Aspiran noir	FRA	WCEUR	Laucou et al., 2018	0.360075	8e-06	8e-06	8e-06	0.103891	0.218186	0.00497	0.312845	8e-06	9.15851e-12	1.79773e-09	3.91243e-15	0.00146194	0.998537	9.22809e-08	6.64172e-07	1.54127e-15	8.38847e-46	5
Rkatsiteli	GEO	EMCA-MFEAS-RUUK	De Lorenzis et al., 2015	8e-06	8e-06	0.13887	8e-06	8e-06	8e-06	8e-06	8e-06	0.861072	4.72271e-46	2.9753e-40	9.30039e-33	6.03643e-45	2.87044e-40	2.49087e-43	3.10471e-44	1.31825e-54	1	9
Rko shavi	GEO	EMCA-MFEAS-RUUK	De Lorenzis et al., 2015	0.051506	0.033401	0.120776	8e-06	8e-06	8e-06	8e-06	8e-06	0.794276	2.46597e-41	1.19168e-33	4.70961e-25	2.16634e-38	7.56761e-34	4.76791e-36	2.51302e-37	4.93037e-45	1	9
Rocia	PRT	IBER	Laucou et al., 2018	8e-06	8e-06	0.204087	8e-06	8e-06	8e-06	8e-06	0.795856	8e-06	7.35596e-22	7.79582e-14	7.79946e-17	1.3424e-18	5.40611e-07	1.27004e-15	2.48587e-17	0.999999	7.53016e-50	8
Roditis	GRC	BALK	De Lorenzis et al., 2019	8e-06	0.351233	0.297922	8e-06	0.026412	8e-06	8e-06	0.324392	8e-06	2.20125e-10	0.997829	0.001091	9.58051e-10	0.00105186	2.76214e-05	7.72082e-07	1.41504e-08	7.51993e-38	2
Roi des precoces	FRA	WCEUR	Laucou et al., 2018	0.092704	8e-06	8e-06	0.566828	0.204969	8e-06	0.135458	8e-06	8e-06	0.998898	1.48844e-11	1.68975e-16	0.00107043	3.16824e-05	6.74215e-12	8.9216e-09	5.45979e-19	6.12421e-48	1
Rojal negro	ESP	IBER	Laucou et al., 2018	8e-06	8e-06	0.209052	8e-06	8e-06	8e-06	8e-06	0.79089	8e-06	7.08482e-12	3.87377e-11	1.30003e-11	3.64195e-11	1	4.82665e-12	1.86896e-13	3.58893e-10	3.26268e-49	5
Romeiko	GRC	BALK	Laucou et al., 2018	8e-06	0.26697	0.477912	8e-06	8e-06	0.193664	8e-06	0.061413	8e-06	1.01009e-12	0.892457	0.107485	2.38005e-11	4.0567e-05	1.77388e-05	7.82279e-09	3.40692e-17	6.37855e-32	2
RONDINELLA	ITAP-north	ITAP-north-center	D'Onofrio et al., 2021	0.044954	8e-06	0.221555	8e-06	8e-06	0.164945	0.498654	0.06986	8e-06	1.5778e-12	0.000916145	5.38967e-08	1.25909e-07	6.53445e-05	0.000731063	0.998287	1.0132e-13	4.42864e-38	7
Rosaky rose faux	TUR	EMCA-MFEAS-RUUK	Laucou et al., 2018	8e-06	0.507925	0.355803	8e-06	8e-06	0.136222	8e-06	8e-06	8e-06	3.19311e-14	0.999995	3.23495e-07	7.40015e-14	3.30224e-07	4.27067e-06	1.89477e-11	8.81679e-20	7.54687e-42	2
ROSSA DI MOICO	ITAP-south	ITAP-south	De Lorenzis et al., 2019	0.078719	8e-06	0.012433	0.063504	8e-06	0.793021	8e-06	0.05229	8e-06	2.98508e-12	1.25462e-05	6.68953e-12	8.22067e-11	8.28137e-07	0.999987	8.51917e-10	8.22712e-17	2.95518e-46	6
ROSSA DI SAN NICOLA	ITAP-south	ITAP-south	De Lorenzis et al., 2019	0.077947	0.128772	8e-06	8e-06	8e-06	0.765821	8e-06	0.027419	8e-06	1.99275e-15	7.3543e-05	3.42015e-11	1.44119e-12	6.41709e-09	0.999926	3.21578e-10	1.3736e-20	7.14546e-50	6
ROSSARA TOSCANA	ITAP-center	ITAP-north-center	D'Onofrio et al., 2021	8e-06	8e-06	8e-06	0.15953	8e-06	0.334869	0.505552	8e-06	8e-06	2.51627e-09	9.62779e-07	4.06521e-13	6.60914e-08	9.07946e-07	0.943689	0.0563092	3.75769e-21	7.6856e-42	6
ROSSESE (TIBOURIN)	ITAP-north	ITAP-north-center	D'Onofrio et al., 2021	8e-06	8e-06	8e-06	0.20763	8e-06	0.237221	0.333893	0.221215	8e-06	6.40803e-08	0.000344683	1.80474e-12	0.00330882	0.227647	0.00337522	0.765324	2.21112e-14	3.19601e-50	7
ROSSIGNOLA	ITAP-north	ITAP-north-center	Laucou et al., 2018	0.120109	8e-06	0.354919	8e-06	8e-06	8e-06	0.524923	8e-06	8e-06	5.33242e-12	9.04927e-06	2.04984e-08	7.61618e-07	6.71813e-05	5.70838e-07	0.999922	1.83587e-14	6.88399e-46	7
ROSSO ANTICO	ITAP-south	ITAP-south	De Lorenzis et al., 2019	8e-06	0.040839	8e-06	8e-06	8e-06	0.838516	0.120596	8e-06	8e-06	1.09569e-17	2.72769e-08	2.20099e-17	1.97494e-13	5.00757e-10	1	1.07509e-09	4.45591e-21	3.58931e-50	6
Roublot	FRA	WCEUR	Laucou et al., 2018	8e-06	0.38468	8e-06	0.615263	8e-06	8e-06	8e-06	8e-06	8e-06	0.999912	1.48185e-08	4.15751e-19	8.81125e-05	6.30554e-08	2.14654e-11	7.42015e-09	2.95211e-18	8.1861e-51	1
Roumi noir	ROU	BALK	Laucou et al., 2018	8e-06	8e-06	0.517237	8e-06	0.482705	8e-06	8e-06	8e-06	8e-06	5.11699e-15	3.32338e-07	0.999999	4.02502e-13	5.99794e-08	7.47708e-07	6.2777e-08	2.47368e-20	2.02048e-41	3
Roussette basse de Seyssel	FRA	WCEUR	Laucou et al., 2018	0.267467	0.04668	8e-06	0.397878	8e-06	8e-06	0.280078	8e-06	0.007864	0.21426	3.72691e-08	3.22757e-14	0.779302	4.41665e-06	8.42103e-08	0.00643405	7.95617e-17	1.12404e-43	4
Royal/Rojal tinta	ESP	IBER	Laucou et al., 2018	8e-06	8e-06	0.201086	8e-06	0.063675	8e-06	8e-06	0.73519	8e-06	2.67898e-13	0.0274715	0.972468	9.71356e-13	8.31216e-06	6.27811e-06	4.57107e-05	8.29077e-18	5.95381e-46	3
ROZENMUSKATELLER (TAMJANIKA CRNA)	SCG	BALK	D'Onofrio et al., 2021	8e-06	0.484023	8e-06	8e-06	0.51592	8e-06	8e-06	8e-06	8e-06	7.83807e-12	0.999998	6.56878e-10	3.23466e-11	1.6605e-06	3.51685e-08	1.33543e-10	3.84526e-19	3.07786e-54	2
Rufete	PRT	IBER	Laucou et al., 2018	8e-06	8e-06	8e-06	0.449589	8e-06	0.079577	8e-06	0.470784	8e-06	0.999445	1.45406e-07	4.24011e-10	9.92863e-08	0.000548373	2.09142e-08	3.61789e-09	6.14382e-06	1.49045e-38	1
RUGGINE	ITAP-center	ITAP-north-center	D'Onofrio et al., 2021	8e-06	0.441817	8e-06	8e-06	8e-06	0.026235	0.3895	0.142407	8e-06	1.90042e-06	0.953809	9.30285e-10	4.42598e-07	0.0273946	7.3876e-05	0.0187202	9.89513e-10	1.9432e-44	2
Ruzevina (Jelaska)	HRV	BALK	Laucou et al., 2018	8e-06	0.363245	8e-06	8e-06	0.033427	0.522839	8e-06	0.080448	8e-06	3.6734e-12	0.0023688	2.12492e-12	1.85459e-11	1.59757e-05	0.997615	9.52346e-08	2.08436e-18	1.06442e-47	6
RUZZESE	ITAP-north	ITAP-north-center	D'Onofrio et al., 2021	0.066988	8e-06	0.142526	8e-06	8e-06	0.204524	0.585922	8e-06	8e-06	2.15167e-09	3.90276e-07	1.34084e-11	1.9692e-08	3.80757e-06	8.38699e-05	0.999912	4.50925e-23	2.16142e-46	7
Sabate	ESP	IBER	Laucou et al., 2018	8e-06	0.069147	0.258471	8e-06	8e-06	8e-06	8e-06	0.672332	8e-06	6.67461e-13	6.234e-09	2.6745e-13	7.62861e-12	0.999996	1.8533e-11	6.38655e-11	4.32053e-06	4.50207e-48	5
Sabro	PRT	IBER	Laucou et al., 2018	8e-06	8e-06	8e-06	0.058924	8e-06	0.123554	8e-06	0.817472	8e-06	8.16411e-21	6.036e-16	1.58616e-21	1.19039e-17	1.83576e-10	4.2144e-15	2.40269e-18	1	4.55726e-50	8
SAGRANTINO	ITAP-center	ITAP-north-center	D'Onofrio et al., 2021	0.080894	8e-06	8e-06	0.056633	0.170576	0.466468	8e-06	0.07986	0.145544	8.91148e-12	3.42294e-05	4.67536e-11	5.1154e-10	8.87995e-06	0.999516	0.000441082	9.70535e-18	7.04332e-32	6
Saint-Laurent	DEU	WCEUR	Laucou et al., 2018	8e-06	8e-06	8e-06	0.999934	8e-06	8e-06	8e-06	8e-06	8e-06	1	7.23325e-20	1.13959e-27	3.02522e-09	1.20872e-16	8.98712e-20	1.36493e-17	7.0654e-26	8.0696e-57	1
Salceno blanco	ESP	IBER	Laucou et al., 2018	8e-06	0.188367	8e-06	8e-06	8e-06	0.304791	8e-06	0.506794	8e-06	3.19083e-12	0.000206807	1.17071e-11	5.43015e-11	0.999789	3.98923e-06	1.59427e-09	7.06071e-16	1.58667e-47	5
Salvador	ESP	IBER	Laucou et al., 2018	8e-06	0.218189	0.251196	8e-06	0.090279	8e-06	8e-06	0.440295	8e-06	1.05693e-09	0.0001976	2.51507e-10	5.6826e-09	0.999802	6.6125e-07	3.24505e-08	4.60103e-16	1.447e-47	5
Samarkhi	GEO	EMCA-MFEAS-RUUK	De Lorenzis et al., 2015	0.118752	8e-06	8e-06	8e-06	8e-06	8e-06	8e-06	8e-06	0.88119	9.49396e-60	3.69687e-54	8.96001e-47	1.14764e-57	1.26897e-54	6.00716e-56	4.83789e-58	5.84734e-68	1	9
SAN LORENZO	ITAP-center	ITAP-north-center	D'Onofrio et al., 2021	0.381706	0.324036	8e-06	0.083716	8e-06	0.210501	8e-06	8e-06	8e-06	3.45687e-06	0.000226105	2.30212e-12	0.0132598	6.08245e-07	0.986488	2.20192e-05	5.32622e-19	2.13878e-37	6
SAN LORENZO faux	ITAP-south	ITAP-south	Laucou et al., 2018	0.380542	8e-06	8e-06	0.102247	8e-06	8e-06	0.517161	8e-06	8e-06	3.00057e-14	5.84547e-13	4.06417e-20	6.21942e-06	2.50253e-12	1.7111e-11	0.999994	9.72836e-26	3.58875e-56	7
SAN PIETRO	ITAP-south	ITAP-south	De Lorenzis et al., 2019	8e-06	0.221136	8e-06	8e-06	8e-06	0.692019	0.086795	8e-06	8e-06	4.12842e-19	7.33784e-05	2.57418e-14	4.21254e-14	1.22715e-09	0.999927	2.86913e-08	1.32352e-23	1.23526e-49	6
SANGIOVESE	ITAP-center	ITAP-north-center	D'Onofrio et al., 2021	8e-06	8e-06	8e-06	8e-06	8e-06	0.999934	8e-06	8e-06	8e-06	9.7673e-20	5.4067e-12	6.11379e-20	1.53365e-16	2.51629e-12	1	2.8995e-12	3.1995e-26	3.31093e-54	6
SANGUINELLA B	ITAP-south	ITAP-south	De Lorenzis et al., 2019	8e-06	8e-06	8e-06	8e-06	0.112026	0.700184	8e-06	0.187741	8e-06	4.0796e-17	4.90212e-09	3.60316e-14	1.79125e-15	7.22265e-09	1	1.29429e-10	1.34672e-19	7.01437e-50	6
SANT ANTONIO	ITAP-south	ITAP-south	De Lorenzis et al., 2019	8e-06	8e-06	0.329634	0.083425	0.023192	0.326502	0.184144	0.053078	8e-06	4.34332e-08	0.0820888	1.70448e-06	1.77905e-09	0.013254	0.889486	0.0151694	3.27965e-14	8.62707e-41	6
SANTA SOFIA B	ITAP-south	ITAP-south	De Lorenzis et al., 2019	8e-06	8e-06	8e-06	8e-06	8e-06	0.814713	0.098271	0.086967	8e-06	3.66456e-17	1.55989e-06	9.16784e-17	1.56656e-13	1.14816e-09	0.999998	3.07994e-08	5.72242e-19	2.03005e-60	6
Santanera	ESP	IBER	Laucou et al., 2018	8e-06	8e-06	0.15831	8e-06	8e-06	8e-06	0.143069	0.698572	8e-06	7.97042e-14	2.32434e-09	2.77255e-14	1.19883e-10	0.999579	6.13944e-09	1.62571e-07	0.000420725	8.77485e-60	5
Sao Mamede	PRT	IBER	Laucou et al., 2018	0.81186	8e-06	8e-06	0.105673	8e-06	8e-06	8e-06	0.082417	8e-06	1.94806e-09	3.43353e-14	5.12245e-20	1	3.4421e-10	1.07218e-12	3.31605e-08	3.25327e-22	2.66489e-52	4
Sapena	GEO	EMCA-MFEAS-RUUK	De Lorenzis et al., 2015	8e-06	0.036862	8e-06	8e-06	8e-06	8e-06	8e-06	8e-06	0.963081	3.34535e-51	4.12491e-46	1.30706e-38	2.35757e-51	3.09424e-46	3.80318e-49	3.22296e-50	5.44193e-60	1	9
Saperavi	GEO	EMCA-MFEAS-RUUK	Laucou et al., 2018	8e-06	8e-06	0.167756	8e-06	8e-06	8e-06	0.052465	0.149026	0.630712	2.35604e-14	2.19625e-05	0.013014	2.86168e-13	3.4108e-07	1.51392e-06	1.40231e-10	9.80725e-20	0.986962	9
Saperavi atenis	GEO	EMCA-MFEAS-RUUK	De Lorenzis et al., 2015	8e-06	8e-06	8e-06	8e-06	8e-06	8e-06	8e-06	8e-06	0.999934	3.38922e-64	1.41218e-59	8.89833e-51	4.21775e-63	9.79691e-58	2.08224e-61	2.24168e-64	6.52005e-69	1	9
Saperavi grdzelmtevana	GEO	EMCA-MFEAS-RUUK	De Lorenzis et al., 2015	0.043513	0.136177	8e-06	8e-06	8e-06	8e-06	8e-06	0.141433	0.678836	4.97498e-23	1.1692e-16	2.39309e-10	9.38605e-22	3.94975e-16	1.2542e-20	2.4044e-21	3.50047e-28	1	9
Sapere otskhanouri faux	GEO	EMCA-MFEAS-RUUK	Laucou et al., 2018	8e-06	8e-06	0.581169	8e-06	8e-06	0.153189	8e-06	0.065451	0.20015	8.68104e-15	7.83925e-06	0.999992	2.59688e-14	4.47839e-07	2.41267e-09	3.13879e-13	1.74959e-22	7.10241e-22	3
Sasca (Collection Ravaz)	ROU	BALK	Laucou et al., 2018	8e-06	0.641844	0.145373	0.045728	8e-06	0.094375	8e-06	0.072645	8e-06	1.31423e-12	0.999999	2.11798e-10	2.72495e-10	6.8466e-07	5.35665e-07	1.67668e-10	4.59684e-22	4.91496e-46	2
Sauvaget noir	FRA	WCEUR	Laucou et al., 2018	8e-06	8e-06	0.157104	0.118672	0.057864	0.244847	8e-06	0.42148	8e-06	9.94038e-12	3.93006e-09	9.03794e-12	2.38803e-08	1	2.23e-08	5.29554e-10	4.32704e-16	1.34762e-46	5
SAUVIGNON BLANC	FRA	WCEUR	D'Onofrio et al., 2021	0.103485	8e-06	8e-06	0.65555	8e-06	8e-06	8e-06	0.240916	8e-06	1	1.7785e-17	1.00671e-21	1.70853e-09	6.15196e-13	2.03444e-16	1.79881e-17	1.39025e-25	5.81494e-49	1
Savvatiano	GRC	BALK	Laucou et al., 2018	8e-06	8e-06	0.466315	8e-06	0.029961	0.166866	8e-06	0.336817	8e-06	1.08544e-10	0.103204	0.0122047	3.88118e-06	0.884453	0.000132946	2.11683e-06	1.63208e-10	1.67277e-39	5
SCHIAVA (ROSSARA)	ITAP-north	ITAP-north-center	D'Onofrio et al., 2021	0.030662	0.626352	8e-06	8e-06	8e-06	8e-06	0.342937	8e-06	8e-06	6.21578e-06	0.994349	8.04313e-10	9.73001e-08	0.00544844	1.71517e-07	0.000195855	4.5228e-12	3.10228e-45	2
SCHIAVA GENTILE	ITAP-north	ITAP-north-center	D'Onofrio et al., 2021	0.090866	8e-06	8e-06	8e-06	0.305322	8e-06	0.603763	8e-06	8e-06	9.41217e-14	9.398e-12	1.69627e-15	1.85901e-08	1.5429e-09	3.56272e-10	1	7.92386e-26	6.19984e-54	7
SCHIAVA GROSSA	ITAP-north	ITAP-north-center	D'Onofrio et al., 2021	8e-06	8e-06	8e-06	8e-06	0.443463	8e-06	0.556479	8e-06	8e-06	2.91967e-14	1.49361e-10	2.93787e-16	1.18376e-09	2.47232e-07	7.63641e-08	1	1.81572e-22	2.51419e-58	7
SCHIAVA NERA (FAUX)	ITAP-north	ITAP-north-center	D'Onofrio et al., 2021	0.141189	0.266175	8e-06	8e-06	8e-06	8e-06	0.490983	0.070893	0.030727	1.535e-09	0.000256264	6.49412e-11	0.000321284	0.00360521	0.000889143	0.994928	1.2385e-18	1.03298e-40	7
SCHIOPPETTINO	ITAP-north	ITAP-north-center	D'Onofrio et al., 2021	0.158814	0.171883	8e-06	8e-06	8e-06	0.464517	8e-06	0.204744	8e-06	1.78684e-10	0.0999326	1.79492e-11	2.9215e-06	0.00852852	0.890644	0.000891929	2.76691e-15	5.93588e-40	6
Schiradzouli	IRN	EMCA-MFEAS-RUUK	Laucou et al., 2018	8e-06	8e-06	0.68296	8e-06	8e-06	0.115278	8e-06	8e-06	0.201713	1.97106e-19	6.87497e-10	1	8.76769e-18	3.61447e-10	8.86525e-11	3.40302e-14	6.46563e-22	7.6478e-28	3
Schirastraube	FRA	WCEUR	Laucou et al., 2018	8e-06	0.177881	8e-06	0.287501	8e-06	8e-06	0.534569	8e-06	8e-06	0.000341525	2.65482e-06	1.57621e-17	0.00332961	5.90916e-05	3.27485e-08	0.996267	1.2905e-15	1.78166e-45	7
SCIMISCIA` (SCARSAFOGLIA)	ITAP-north	ITAP-north-center	D'Onofrio et al., 2021	0.177537	0.095872	8e-06	0.347506	8e-06	0.151308	0.115078	0.112674	8e-06	0.0317432	7.73149e-06	7.72764e-15	0.965255	0.00267243	1.73208e-06	0.000320415	2.31802e-19	1.05877e-50	4
SCORZAMARA	ITAP-center	ITAP-north-center	AGER collection	0.196491	8e-06	8e-06	8e-06	8e-06	8e-06	0.803451	8e-06	8e-06	7.18886e-12	5.29324e-12	6.72177e-17	6.46283e-07	2.20546e-10	3.20247e-09	0.999999	8.52108e-22	1.88294e-56	7
SEMIDANO	ITAP-south	ITAP-south	Laucou et al., 2018	0.063255	0.290663	0.323377	8e-06	0.100868	8e-06	8e-06	0.221804	8e-06	9.58296e-11	0.936152	2.18066e-05	1.03545e-07	0.0289626	0.034769	9.41132e-05	9.78346e-12	2.0669e-49	2
SEMILLON	FRA	WCEUR	D'Onofrio et al., 2021	0.235986	0.060337	8e-06	0.496796	0.20684	8e-06	8e-06	8e-06	8e-06	0.945423	3.51807e-14	1.99321e-19	0.0545765	1.83978e-08	2.28523e-13	9.29295e-13	2.23142e-21	4.4492e-48	1
Sena	ESP	IBER	Laucou et al., 2018	0.421917	8e-06	8e-06	0.094973	8e-06	8e-06	8e-06	0.483061	8e-06	2.12649e-19	5.16771e-20	2.92152e-25	7.76486e-13	6.80905e-16	1.40583e-19	2.97429e-16	1	5.12183e-52	8
SERBINA	ITAP-north	ITAP-north-center	CREA collection	0.344175	8e-06	8e-06	0.598162	8e-06	8e-06	0.057614	8e-06	8e-06	0.889273	1.85161e-13	3.18608e-21	0.110727	6.94479e-11	7.80228e-13	7.3497e-09	1.36759e-23	4.4129e-45	1
Sercial	PRT	IBER	Laucou et al., 2018	0.379405	8e-06	0.119043	0.093763	8e-06	0.130025	8e-06	0.277731	8e-06	9.71864e-05	8.28457e-07	4.05402e-13	0.982095	0.0177853	6.93242e-08	2.12243e-05	2.6697e-14	6.98605e-52	4
Servanin	FRA	WCEUR	Laucou et al., 2018	0.622371	0.26745	8e-06	8e-06	0.11013	8e-06	8e-06	8e-06	8e-06	4.14485e-09	1.40727e-09	1.17201e-17	1	6.8035e-08	1.54667e-10	4.6244e-08	1.72821e-19	2.12977e-54	4
Servant	FRA	WCEUR	Laucou et al., 2018	0.124772	8e-06	8e-06	0.117145	0.161051	0.206405	8e-06	0.390594	8e-06	1.04489e-06	1.41345e-09	1.37671e-13	1.46705e-05	0.999983	1.10166e-08	8.84047e-07	6.36905e-16	2.65331e-46	5
Shabash	UKR	EMCA-MFEAS-RUUK	Laucou et al., 2018	8e-06	0.178559	0.621462	8e-06	8e-06	0.199929	8e-06	8e-06	8e-06	1.23658e-13	0.000835623	0.999156	3.70335e-12	2.13048e-06	6.16659e-06	8.65745e-10	4.54882e-17	2.80609e-30	3
Shavkapito	GEO	EMCA-MFEAS-RUUK	De Lorenzis et al., 2015	8e-06	8e-06	8e-06	8e-06	8e-06	8e-06	8e-06	8e-06	0.999934	2.86331e-48	1.60176e-43	4.81585e-34	2.92244e-48	3.52008e-43	2.59953e-46	4.80462e-49	1.23846e-54	1	9
Shtur angur	RUS	EMCA-MFEAS-RUUK	Laucou et al., 2018	8e-06	8e-06	0.999934	8e-06	8e-06	8e-06	8e-06	8e-06	8e-06	1.89698e-24	1.65734e-14	1	7.40349e-24	1.57917e-15	2.31822e-17	5.34925e-19	5.07245e-30	2.00446e-47	3
Siah	IRN	EMCA-MFEAS-RUUK	Laucou et al., 2018	8e-06	0.073966	0.814195	8e-06	8e-06	8e-06	8e-06	0.11179	8e-06	5.24797e-18	1.28235e-10	1	5.64031e-19	1.41007e-11	1.62587e-17	4.47595e-18	7.96476e-25	1.27069e-40	3
Sibirkovy	UKR	EMCA-MFEAS-RUUK	Laucou et al., 2018	8e-06	0.374436	0.434666	8e-06	8e-06	0.190848	8e-06	8e-06	8e-06	8.45494e-15	0.999982	6.69622e-06	3.08904e-11	9.22451e-06	1.95245e-06	5.25717e-09	2.39478e-22	2.31782e-37	2
SIGNURINA	ITAP-south	ITAP-south	De Lorenzis et al., 2019	8e-06	8e-06	0.709628	8e-06	0.290315	8e-06	8e-06	8e-06	8e-06	6.93846e-23	7.13849e-14	1	4.87287e-21	6.94502e-14	7.83991e-17	7.81425e-18	2.47577e-28	4.17647e-48	3
Skiadopoulo	GRC	BALK	Laucou et al., 2018	8e-06	0.295689	0.139713	8e-06	8e-06	0.354245	8e-06	0.210311	8e-06	1.87243e-10	0.982396	5.58179e-08	1.12251e-07	0.00235452	0.0152488	2.98029e-07	5.01186e-11	1.54356e-45	2
Skylopnichtis	GRC	BALK	Laucou et al., 2018	8e-06	0.57186	8e-06	8e-06	8e-06	0.103175	8e-06	0.283628	0.041296	3.1868e-13	0.999995	3.29061e-08	5.81043e-12	4.83636e-06	1.62046e-07	5.25097e-10	4.04455e-18	1.06274e-47	2
Soiaki	UZB	EMCA-MFEAS-RUUK	Laucou et al., 2018	8e-06	0.080928	0.919015	8e-06	8e-06	8e-06	8e-06	8e-06	8e-06	3.37816e-21	1.09774e-10	1	1.67424e-21	1.12192e-12	3.40141e-13	6.18458e-18	3.81555e-23	8.82124e-36	3
SOMARELLO NERO	ITAP-south	ITAP-south	D'Onofrio et al., 2021	8e-06	0.128541	8e-06	8e-06	0.084743	0.614525	8e-06	0.17215	8e-06	1.34582e-17	3.35004e-08	1.11522e-16	1.03934e-14	1.31579e-05	0.999987	1.36453e-12	4.18052e-22	2.86094e-53	6
Sourkhak biely	UZB	EMCA-MFEAS-RUUK	Laucou et al., 2018	8e-06	8e-06	0.999934	8e-06	8e-06	8e-06	8e-06	8e-06	8e-06	3.44447e-22	3.03618e-13	1	3.32448e-21	3.05957e-13	1.00554e-15	3.46075e-18	3.11584e-24	1.64595e-48	3
Souzao faux	ESP	IBER	Laucou et al., 2018	0.926764	8e-06	8e-06	0.030957	8e-06	8e-06	8e-06	0.04223	8e-06	4.22177e-12	5.12071e-16	3.42085e-22	1	1.28007e-12	2.04816e-14	8.90958e-11	6.3496e-27	2.44951e-54	4
STAMPACAVALLO	ITAP-south	ITAP-south	De Lorenzis et al., 2019	8e-06	8e-06	8e-06	8e-06	0.049082	0.847274	0.103594	8e-06	8e-06	1.82793e-17	5.19401e-10	3.89825e-16	6.87141e-14	1.23778e-08	1	8.11853e-09	7.32957e-27	4.53216e-52	6
Starinky	RUS	EMCA-MFEAS-RUUK	Laucou et al., 2018	8e-06	0.275343	0.325362	8e-06	8e-06	0.249953	8e-06	0.041135	0.108175	1.39464e-13	0.996433	0.000487742	2.6032e-09	0.000326109	0.0027511	1.71006e-06	1.84532e-19	3.74402e-36	2
Stavroto	GRC	BALK	Laucou et al., 2018	8e-06	0.333496	8e-06	8e-06	0.104979	0.294018	0.063086	0.204389	8e-06	2.79222e-12	0.968783	7.87546e-14	2.82611e-10	0.0289164	0.00228079	1.93148e-05	5.55032e-18	4.55938e-51	2
Stavroto faux (Collection Lykovrissi)	GRC	BALK	Laucou et al., 2018	8e-06	0.246458	0.093268	8e-06	8e-06	0.152879	8e-06	0.349618	0.157744	3.30115e-10	0.988702	2.24968e-05	2.54818e-09	0.011084	0.000189231	1.83716e-06	5.76641e-07	9.89627e-33	2
Steinschiller weisser	SCG	BALK	Laucou et al., 2018	8e-06	8e-06	8e-06	0.066914	8e-06	0.054095	0.878942	8e-06	8e-06	7.18023e-15	7.57263e-11	2.00477e-16	1.82176e-13	4.0735e-11	2.02385e-10	1	6.89388e-27	4.49586e-48	7
Stephidampelos	GRC	BALK	De Lorenzis et al., 2019	8e-06	0.445995	0.395466	8e-06	0.029858	0.085397	8e-06	8e-06	0.043251	1.75172e-13	0.856668	0.143317	6.1801e-13	4.22682e-06	1.08967e-05	9.83824e-10	1.1284e-19	4.68155e-35	2
STRINTO PORCINO	ITAP-south	ITAP-south	De Lorenzis et al., 2019	8e-06	8e-06	8e-06	8e-06	8e-06	0.999934	8e-06	8e-06	8e-06	5.54169e-20	5.43806e-15	1.52493e-18	4.65535e-16	1.64092e-13	1	9.39751e-14	1.39105e-29	5.85574e-59	6
Strophyliatico	GRC	BALK	Laucou et al., 2018	8e-06	0.229299	8e-06	8e-06	0.045984	0.275823	8e-06	0.448853	8e-06	4.66928e-09	0.135144	6.24557e-06	2.11884e-07	0.864393	0.00045607	3.33184e-07	9.40453e-10	2.66378e-42	5
Sultanina de Bulgarie	BGR	BALK	Laucou et al., 2018	8e-06	8e-06	0.999934	8e-06	8e-06	8e-06	8e-06	8e-06	8e-06	3.25983e-25	4.09308e-15	1	3.15271e-22	2.96426e-16	2.43333e-17	4.43759e-20	2.07074e-31	9.10278e-39	3
Sultanine	TUR	EMCA-MFEAS-RUUK	Laucou et al., 2018	8e-06	8e-06	0.999934	8e-06	8e-06	8e-06	8e-06	8e-06	8e-06	5.55061e-27	2.01745e-17	1	4.89855e-25	5.4599e-18	3.23461e-20	1.17061e-22	5.77e-31	6.20089e-49	3
Sumoll tinto	ESP	IBER	Laucou et al., 2018	0.087317	8e-06	8e-06	8e-06	8e-06	8e-06	0.098267	0.814366	8e-06	1.18303e-25	4.47817e-21	1.21163e-27	7.71193e-23	6.12566e-16	7.83827e-23	3.60736e-19	1	3.081e-57	8
SUSUMANIELLO	ITAP-south	ITAP-south	De Lorenzis et al., 2019	0.149507	8e-06	8e-06	8e-06	8e-06	0.850436	8e-06	8e-06	8e-06	9.13822e-19	1.16019e-09	9.77897e-14	6.03133e-14	4.76459e-11	1	1.11913e-10	2.06896e-22	1.02455e-43	6
SYLVANER VERDE	FRA	WCEUR	D'Onofrio et al., 2021	8e-06	0.405923	8e-06	0.594019	8e-06	8e-06	8e-06	8e-06	8e-06	1	2.40511e-09	4.60819e-19	5.4884e-13	1.59199e-13	9.51743e-18	1.43659e-16	4.33921e-22	7.05668e-53	1
SYRAH	FRA	WCEUR	D'Onofrio et al., 2021	0.60289	8e-06	8e-06	0.146172	8e-06	0.085757	0.165139	8e-06	8e-06	1.05336e-09	3.44087e-14	5.19969e-21	1	1.9361e-10	3.67662e-11	7.24126e-08	3.68259e-24	3.2806e-46	4
Sytanich	FRA	WCEUR	Laucou et al., 2018	0.999934	8e-06	8e-06	8e-06	8e-06	8e-06	8e-06	8e-06	8e-06	9.18678e-15	5.56947e-19	1.00017e-24	1	4.21329e-15	1.81231e-15	1.5113e-08	2.95998e-29	2.53506e-55	4
Tachtas	GRC	BALK	Laucou et al., 2018	8e-06	8e-06	0.999934	8e-06	8e-06	8e-06	8e-06	8e-06	8e-06	5.06518e-21	7.76192e-11	1	4.45633e-20	1.99727e-12	7.22796e-14	6.04118e-17	8.85311e-24	5.58783e-39	3
Tagobi	TJK	EMCA-MFEAS-RUUK	Laucou et al., 2018	8e-06	0.050583	0.94936	8e-06	8e-06	8e-06	8e-06	8e-06	8e-06	4.53365e-23	6.68719e-12	1	9.38044e-24	2.34233e-13	3.9437e-16	1.35841e-17	3.34218e-28	2.05643e-41	3
Taifi rosovy	UZB	EMCA-MFEAS-RUUK	Laucou et al., 2018	8e-06	8e-06	0.999934	8e-06	8e-06	8e-06	8e-06	8e-06	8e-06	3.36771e-22	7.82763e-13	1	2.34772e-21	2.35756e-12	2.02127e-15	9.81179e-18	2.01183e-23	2.78585e-43	3
Tantovina	AUT	WCEUR	Laucou et al., 2018	8e-06	0.563189	8e-06	8e-06	8e-06	8e-06	0.436753	8e-06	8e-06	9.29513e-11	0.741674	3.988e-14	1.05566e-09	5.60141e-08	1.29292e-05	0.258313	1.99528e-18	1.7559e-47	2
Tarragoni	ESP	IBER	Laucou et al., 2018	8e-06	8e-06	8e-06	8e-06	8e-06	8e-06	0.058101	0.941842	8e-06	2.44241e-23	3.37277e-18	1.28413e-27	5.89311e-20	7.73109e-13	1.83737e-21	4.96421e-20	1	2.36292e-67	8
Taschly	UKR	EMCA-MFEAS-RUUK	Laucou et al., 2018	8e-06	0.14406	0.460997	8e-06	8e-06	0.306615	8e-06	8e-06	0.088287	5.18844e-16	0.941979	0.0327034	1.839e-13	6.1534e-06	0.0253111	8.59511e-08	1.10946e-21	6.64947e-28	2
Tavkveri	GEO	EMCA-MFEAS-RUUK	De Lorenzis et al., 2015	8e-06	8e-06	0.544764	8e-06	8e-06	0.095921	8e-06	8e-06	0.359265	7.73221e-17	2.51696e-08	1	1.17186e-15	1.65134e-09	2.61194e-10	3.14964e-11	6.58541e-23	5.96524e-19	3
TAZZELENGHE	ITAP-north	ITAP-north-center	D'Onofrio et al., 2021	0.285458	8e-06	8e-06	8e-06	0.05194	8e-06	0.662553	8e-06	8e-06	5.58408e-15	4.19138e-12	1.2551e-16	2.63778e-09	5.88569e-11	9.58035e-09	1	3.37256e-21	2.40469e-46	7
Tchainak/Gordin verde	MDA	EMCA-MFEAS-RUUK	Laucou et al., 2018	8e-06	0.99405	8e-06	8e-06	8e-06	0.005893	8e-06	8e-06	8e-06	2.53158e-15	1	4.08882e-14	3.94162e-14	9.58879e-10	2.7649e-11	3.29808e-13	9.87007e-21	5.3714e-50	2
Tchumuta	GEO	EMCA-MFEAS-RUUK	De Lorenzis et al., 2015	0.207197	8e-06	8e-06	8e-06	8e-06	8e-06	8e-06	8e-06	0.792745	1.70845e-49	1.48742e-44	1.04613e-37	3.33842e-46	3.52331e-43	7.086e-46	1.54374e-48	2.29814e-55	1	9
Tchvitiluri	GEO	EMCA-MFEAS-RUUK	De Lorenzis et al., 2015	0.263412	8e-06	8e-06	8e-06	8e-06	8e-06	8e-06	8e-06	0.73653	1.38855e-43	6.83982e-40	7.30027e-34	7.78068e-41	1.13075e-38	4.52034e-42	3.15867e-42	1.01641e-49	1	9
Tebrizi (Collection Germany)	AZE	EMCA-MFEAS-RUUK	Laucou et al., 2018	8e-06	8e-06	0.655419	8e-06	8e-06	0.248831	8e-06	8e-06	0.095701	3.58299e-16	1.25862e-06	0.999998	2.43116e-14	1.72548e-07	8.38493e-07	1.0671e-11	7.01643e-21	3.23499e-33	3
Teinturier	FRA	WCEUR	Laucou et al., 2018	8e-06	8e-06	8e-06	0.999934	8e-06	8e-06	8e-06	8e-06	8e-06	1	1.01827e-20	2.14448e-25	5.42392e-11	1.91806e-16	1.99014e-23	1.11784e-18	1.26164e-29	9.59664e-58	1
TEINTURIER AD ACINO ROTONDO	ITAP-north	ITAP-north-center	D'Onofrio et al., 2021	8e-06	8e-06	8e-06	0.559768	8e-06	8e-06	0.440174	8e-06	8e-06	0.996854	9.49124e-13	2.37728e-15	8.04929e-06	5.65888e-10	3.2521e-11	0.00313794	3.05268e-26	8.63585e-47	1
Tempranilla blanca/Santa Magdalena	ESP	IBER	Laucou et al., 2018	8e-06	8e-06	8e-06	0.200021	0.17017	8e-06	8e-06	0.62976	8e-06	8.51215e-15	1.47287e-12	2.90663e-17	1.18045e-13	2.12238e-08	1.87569e-12	4.00293e-10	1	8.96078e-45	8
TEMPRANILLO	ESP	IBER	D'Onofrio et al., 2021	8e-06	0.182495	0.196815	8e-06	8e-06	8e-06	8e-06	0.588119	0.032529	3.30661e-10	4.38411e-05	9.02213e-09	7.23184e-09	0.999955	7.91544e-07	3.8309e-08	9.38096e-12	1.72667e-45	5
TERBASH	TKM	EMCA-MFEAS-RUUK	D'Onofrio et al., 2021	8e-06	8e-06	0.999934	8e-06	8e-06	8e-06	8e-06	8e-06	8e-06	4.04679e-18	4.15075e-10	1	1.21585e-18	1.33065e-11	2.22622e-14	7.83395e-16	2.46077e-24	5.13698e-43	3
TERMARINA (SCIACCARELLO)	ITAP-center	ITAP-north-center	D'Onofrio et al., 2021	8e-06	8e-06	8e-06	0.074953	0.180117	0.524131	0.220758	8e-06	8e-06	1.11089e-15	5.75505e-11	2.60281e-16	5.4199e-12	1.5834e-08	1	4.05265e-08	2.66408e-21	2.61148e-45	6
TEROLDEGO	ITAP-north	ITAP-north-center	D'Onofrio et al., 2021	0.235421	8e-06	8e-06	0.054512	8e-06	8e-06	0.710018	8e-06	8e-06	1.8485e-12	8.71803e-12	6.03878e-18	6.17651e-07	1.68706e-08	6.90556e-08	0.999999	1.54135e-23	1.06846e-49	7
TERRANO	ITAP-north	ITAP-north-center	D'Onofrio et al., 2021	0.309195	8e-06	8e-06	0.116189	0.142534	8e-06	0.42583	8e-06	0.00622	2.46981e-08	5.4783e-09	3.34403e-12	0.0018237	1.05203e-06	2.04855e-07	0.998175	4.11749e-15	1.2013e-44	7
Teta de vaca (Spain)	ESP	IBER	Laucou et al., 2018	0.031638	0.02639	0.149032	8e-06	8e-06	0.379209	8e-06	0.349426	0.064281	7.10567e-13	7.24549e-07	1.81794e-10	5.13455e-12	0.999983	1.6599e-05	8.07018e-09	1.00063e-15	2.16235e-42	5
Teta de Vaca/De Cuerno	TUR	EMCA-MFEAS-RUUK	Laucou et al., 2018	8e-06	8e-06	0.852253	8e-06	8e-06	0.14769	8e-06	8e-06	8e-06	1.22999e-21	1.97728e-10	1	3.38252e-19	3.883e-12	9.95482e-13	1.30948e-15	1.94394e-24	1.37496e-39	3
TIMORASSO	ITAP-north	ITAP-north-center	D'Onofrio et al., 2021	0.170816	8e-06	8e-06	8e-06	8e-06	0.181405	0.481283	0.166455	8e-06	3.14037e-14	4.17236e-10	4.83222e-16	1.21553e-05	4.62293e-05	1.03606e-05	0.999931	7.75098e-17	1.10333e-46	7
Tinta Barroca	PRT	IBER	Laucou et al., 2018	8e-06	8e-06	0.168498	0.277955	8e-06	8e-06	0.150098	0.403409	8e-06	0.000478176	3.77096e-08	3.1903e-14	0.0265821	0.972939	3.12013e-07	6.76807e-07	4.64066e-10	1.25664e-53	5
Tinta Madeira	PRT	IBER	Laucou et al., 2018	8e-06	8e-06	8e-06	0.637586	8e-06	0.167206	8e-06	0.19516	8e-06	1	8.55983e-14	7.77479e-18	2.63036e-13	5.88589e-11	2.49719e-14	1.0965e-14	1.15424e-20	1.45975e-47	1
Tinto Cao	PRT	IBER	Laucou et al., 2018	0.345215	8e-06	0.17198	8e-06	0.043763	8e-06	8e-06	0.388788	0.050221	3.62759e-09	5.43527e-08	7.81345e-12	3.24389e-05	0.999249	1.10034e-07	0.0007185	5.46956e-14	1.90864e-42	5
Tinto velasco	ESP	IBER	Laucou et al., 2018	8e-06	0.046242	0.206741	0.090691	8e-06	8e-06	0.138057	0.518236	8e-06	5.09778e-09	1.66237e-06	1.28717e-09	7.83856e-10	0.999998	1.17484e-09	7.72653e-08	7.15972e-11	1.35584e-43	5
Tita kartlis	GEO	EMCA-MFEAS-RUUK	De Lorenzis et al., 2015	8e-06	0.169127	0.722584	8e-06	8e-06	0.108239	8e-06	8e-06	8e-06	1.02289e-15	8.07252e-07	0.999999	4.92987e-15	3.92206e-09	1.34207e-09	9.30272e-13	3.5058e-22	1.52541e-27	3
Tkbili kurdzeni	GEO	EMCA-MFEAS-RUUK	De Lorenzis et al., 2015	8e-06	8e-06	8e-06	8e-06	8e-06	8e-06	8e-06	8e-06	0.999934	4.91123e-46	1.86029e-41	1.09831e-35	1.83533e-45	2.54232e-41	5.59272e-42	5.81273e-46	6.77475e-54	1	9
Tkvlapa shavi	GEO	EMCA-MFEAS-RUUK	De Lorenzis et al., 2015	8e-06	8e-06	8e-06	8e-06	8e-06	8e-06	8e-06	8e-06	0.999934	8.08031e-61	1.27591e-57	1.25747e-48	1.70142e-60	3.44796e-55	1.86726e-59	3.6531e-62	1.31788e-69	1	9
TOCAI FRIULANO (SAUVIGNONASSE)	FRA	WCEUR	D'Onofrio et al., 2021	0.272842	8e-06	0.066419	0.330844	8e-06	8e-06	0.157275	0.172587	8e-06	0.0413384	2.24596e-10	1.71407e-15	0.958648	1.32263e-05	5.64409e-11	6.83486e-07	1.75261e-19	3.79637e-43	4
TOGNONA	ITAP-center	ITAP-north-center	D'Onofrio et al., 2021	8e-06	0.202106	8e-06	8e-06	8e-06	0.199991	0.597854	8e-06	8e-06	2.41235e-18	5.95129e-07	8.26741e-16	4.30442e-11	5.75434e-10	1.08749e-05	0.999989	7.01127e-23	6.94956e-52	7
TORBATO	ITAP-south	ITAP-south	D'Onofrio et al., 2021	0.145583	8e-06	8e-06	8e-06	8e-06	8e-06	0.00227	0.852098	8e-06	2.24328e-25	1.07721e-20	3.30253e-27	3.62061e-20	9.24189e-15	7.87632e-23	1.35306e-20	1	5.11442e-59	8
Torralba	ESP	IBER	Laucou et al., 2018	8e-06	8e-06	8e-06	8e-06	0.049306	8e-06	8e-06	0.950636	8e-06	5.42003e-25	1.19367e-21	1.48191e-25	1.7597e-21	2.86122e-11	3.64139e-20	2.05434e-21	1	7.13514e-71	8
Tortozon	ESP	IBER	Laucou et al., 2018	8e-06	8e-06	8e-06	8e-06	8e-06	8e-06	8e-06	0.999934	8e-06	1.44438e-11	2.04092e-10	1.34918e-13	2.12448e-11	1	3.87519e-12	1.18102e-12	3.40212e-12	1.98828e-49	5
TOSCA BIANCA	ITAP-center	ITAP-north-center	D'Onofrio et al., 2021	8e-06	8e-06	8e-06	0.223154	8e-06	0.138997	0.531378	0.10643	8e-06	3.0821e-07	1.75128e-08	7.39953e-14	0.00349078	6.57022e-05	2.53867e-05	0.996418	2.15683e-14	2.22365e-53	7
Totika	HUN	BALK	Laucou et al., 2018	8e-06	0.842972	8e-06	8e-06	8e-06	0.15697	8e-06	8e-06	8e-06	2.15852e-19	1	2.91502e-14	1.29671e-16	1.0152e-09	4.92997e-08	1.01966e-11	8.46764e-23	3.90581e-46	2
Touriga nacional	PRT	IBER	Laucou et al., 2018	0.474542	8e-06	8e-06	0.418852	8e-06	8e-06	8e-06	0.106557	8e-06	1.48188e-05	7.45296e-15	1.63267e-21	0.999985	1.83184e-10	9.71144e-14	6.66096e-12	3.45953e-24	5.13479e-55	4
Touriganca	PRT	IBER	Laucou et al., 2018	0.284561	8e-06	0.213749	0.16357	8e-06	8e-06	0.095482	0.242605	8e-06	1.14895e-06	4.67862e-09	1.60876e-15	0.979133	0.0208645	1.24855e-07	1.24725e-06	3.56645e-16	6.78566e-48	4
Tqupkvirta	GEO	EMCA-MFEAS-RUUK	De Lorenzis et al., 2015	8e-06	8e-06	0.48628	8e-06	8e-06	8e-06	8e-06	8e-06	0.513662	4.46201e-19	1.57493e-11	0.999992	5.45924e-18	4.5023e-12	2.80678e-14	1.21973e-15	7.6721e-26	7.95875e-06	3
Trakia ilkeeren	TUR	EMCA-MFEAS-RUUK	De Lorenzis et al., 2019	8e-06	8e-06	0.478922	8e-06	0.521021	8e-06	8e-06	8e-06	8e-06	5.30561e-15	3.95977e-06	0.999995	7.1286e-14	1.30145e-06	2.50172e-08	1.11093e-08	7.94242e-20	5.10308e-52	3
TRAMINER	FRA	WCEUR	CREA collection	8e-06	8e-06	8e-06	0.999934	8e-06	8e-06	8e-06	8e-06	8e-06	1	1.41349e-28	1.74557e-33	3.96984e-17	5.03834e-26	1.93362e-30	4.67257e-27	1.42606e-37	9.87387e-67	1
TREBBIANINA	ITAP-center	ITAP-north-center	D'Onofrio et al., 2021	0.212991	8e-06	8e-06	8e-06	8e-06	0.42342	0.286947	8e-06	0.076602	6.1381e-16	6.02029e-07	7.96295e-14	5.68594e-08	2.46799e-08	0.978064	0.0219354	1.03259e-20	1.80802e-49	6
TREBBIANO ANTICO	ITAP-south	ITAP-south	De Lorenzis et al., 2019	0.048389	0.099573	0.118309	8e-06	8e-06	0.733688	8e-06	8e-06	8e-06	6.83789e-12	0.0823578	2.21053e-10	7.50765e-09	4.95873e-05	0.917586	6.57059e-06	1.08881e-17	7.31264e-36	6
TREBBIANO GIALLO	ITAP-center	ITAP-north-center	D'Onofrio et al., 2021	8e-06	0.142002	0.179532	8e-06	8e-06	0.678417	8e-06	8e-06	8e-06	4.38244e-20	1.15182e-07	9.49655e-14	1.32004e-15	7.51726e-10	1	6.80282e-10	9.62507e-22	8.68805e-50	6
TREBBIANO ROMAGNOLO	ITAP-center	ITAP-north-center	D'Onofrio et al., 2021	0.274186	8e-06	8e-06	0.214015	0.09732	8e-06	0.414438	8e-06	8e-06	2.94558e-09	6.80708e-09	1.91477e-17	0.574061	5.84741e-10	1.68058e-06	0.425937	2.91013e-21	6.25242e-57	4
TREBBIANO SPOLETINO	ITAP-center	ITAP-north-center	Laucou et al., 2018	0.51853	8e-06	8e-06	8e-06	0.018792	0.462629	8e-06	8e-06	8e-06	3.54728e-11	1.04479e-08	3.16377e-14	0.000231027	4.25472e-07	0.992884	0.00688497	2.50088e-22	1.4309e-48	6
TREBBIANO TOSCANO	ITAP-center	ITAP-north-center	D'Onofrio et al., 2021	8e-06	0.322232	8e-06	8e-06	0.036596	0.463798	0.177333	8e-06	8e-06	3.61241e-19	1.43367e-08	1.94837e-18	2.67952e-14	5.05461e-12	1	1.96557e-09	8.71622e-27	1.08257e-50	6
Treixadura	ESP	IBER	Laucou et al., 2018	8e-06	8e-06	8e-06	0.362783	0.037728	0.203978	8e-06	0.39547	8e-06	0.00066068	1.09791e-08	2.46667e-15	8.08714e-05	0.999258	2.68235e-08	2.92373e-09	1.11804e-15	8.77928e-46	5
Trepat	ESP	IBER	Laucou et al., 2018	8e-06	8e-06	8e-06	0.052231	8e-06	8e-06	8e-06	0.947712	8e-06	1.19827e-26	2.16029e-22	2.86012e-27	3.08553e-22	1.13297e-15	8.49851e-25	3.82181e-24	1	2.72542e-58	8
Tressot	FRA	WCEUR	Laucou et al., 2018	0.71275	8e-06	8e-06	0.287193	8e-06	8e-06	8e-06	8e-06	8e-06	1.54487e-12	4.64513e-19	1.50885e-24	1	3.60046e-15	2.04657e-17	8.16848e-12	1.38163e-29	1.28095e-64	4
TREVISANA NERA	ITAP-north	ITAP-north-center	D'Onofrio et al., 2021	8e-06	0.136704	8e-06	0.040483	8e-06	0.227567	0.595205	8e-06	8e-06	1.34197e-14	1.54521e-06	1.40651e-14	5.81737e-11	2.09e-08	2.93127e-05	0.999969	5.64014e-21	5.68335e-55	7
Trincadeira das pratas	PRT	IBER	Laucou et al., 2018	8e-06	8e-06	8e-06	0.389104	8e-06	8e-06	8e-06	0.610839	8e-06	1.71074e-12	6.30992e-19	1.34737e-25	1.92455e-19	3.70815e-15	4.88611e-22	3.08666e-22	1	2.78686e-58	8
Trnjak	BIH	BALK	De Lorenzis et al., 2019	8e-06	0.464831	8e-06	8e-06	8e-06	0.262113	0.123942	0.149074	8e-06	1.02357e-05	0.629936	3.59675e-09	1.32492e-05	0.331146	0.038485	0.000408558	1.16771e-11	3.744e-47	2
Trobat	ESP	IBER	Laucou et al., 2018	8e-06	0.14022	8e-06	8e-06	0.128536	0.283916	8e-06	0.447287	8e-06	8.97577e-13	8.93112e-07	2.439e-12	2.51087e-09	0.999992	6.86313e-06	1.87738e-08	7.94397e-16	1.10157e-48	5
Trousseau	FRA	WCEUR	Laucou et al., 2018	8e-06	8e-06	8e-06	0.713511	8e-06	8e-06	8e-06	0.286431	8e-06	1	6.24166e-16	2.12218e-20	3.54514e-11	1.3131e-11	9.57444e-17	7.30532e-19	8.55372e-24	1.01226e-52	1
TRUCCANOSA	ITAP-south	ITAP-south	De Lorenzis et al., 2019	8e-06	8e-06	8e-06	8e-06	8e-06	0.97281	8e-06	0.027133	8e-06	1.01649e-18	3.90101e-08	2.36585e-17	4.88237e-15	2.17806e-10	1	1.89693e-10	5.51308e-20	2.09669e-58	6
Tsitsa Kaprei	ROU	BALK	Laucou et al., 2018	8e-06	0.058628	0.655025	8e-06	8e-06	0.286298	8e-06	8e-06	8e-06	1.65075e-11	0.0166076	0.981375	3.15579e-10	0.000362094	0.0016549	6.59712e-07	9.89694e-17	2.54565e-31	3
Tsitska	GEO	EMCA-MFEAS-RUUK	Laucou et al., 2018	8e-06	0.040621	8e-06	8e-06	8e-06	8e-06	8e-06	8e-06	0.959322	2.7839e-52	4.57378e-43	5.32467e-37	4.71072e-51	4.27338e-47	2.23292e-48	1.02362e-49	1.12107e-57	1	9
Tsolikouri	GEO	EMCA-MFEAS-RUUK	Laucou et al., 2018	0.031814	8e-06	8e-06	8e-06	8e-06	8e-06	8e-06	8e-06	0.968129	5.53358e-64	3.22469e-55	1.24263e-44	6.06357e-61	3.61062e-55	5.02556e-60	3.68126e-61	2.75925e-68	1	9
TUCCANESE N	ITAP-south	ITAP-south	De Lorenzis et al., 2019	0.076	8e-06	0.299201	8e-06	0.120396	0.504363	8e-06	8e-06	8e-06	2.61764e-14	0.00196099	7.30302e-07	1.39911e-09	2.83339e-06	0.997683	0.000352456	1.48822e-17	1.46594e-44	6
TURCHETTA	ITAP-north	ITAP-north-center	D'Onofrio et al., 2021	0.076841	0.130129	8e-06	8e-06	8e-06	8e-06	0.79298	8e-06	8e-06	3.2978e-16	3.65352e-09	7.85516e-13	2.21767e-10	3.39811e-09	5.9634e-09	1	2.37124e-22	1.71971e-54	7
Txakoli/Hondarrabi beltza	FRA	WCEUR	Laucou et al., 2018	0.997364	8e-06	8e-06	0.002578	8e-06	8e-06	8e-06	8e-06	8e-06	1.45579e-16	7.11666e-20	1.73231e-27	1	9.2368e-18	1.73222e-17	3.38589e-12	8.92615e-32	8.3578e-56	4
Tzimliansky belyi	RUS	EMCA-MFEAS-RUUK	Laucou et al., 2018	0.093993	0.198109	0.287522	8e-06	8e-06	0.235425	8e-06	8e-06	0.184918	6.07231e-11	0.873892	0.125749	5.54471e-10	7.38615e-06	0.000351139	5.87353e-07	8.42618e-20	1.41829e-29	2
Urbanitraube noir (Collection Oberlin)	AUT	WCEUR	Laucou et al., 2018	8e-06	0.842561	8e-06	8e-06	0.038209	8e-06	8e-06	0.11918	8e-06	7.74325e-18	1	1.89395e-11	1.98836e-15	1.00446e-09	1.80981e-07	1.12082e-10	3.13404e-19	1.20301e-42	2
Urmi dinka	HUN	BALK	Laucou et al., 2018	8e-06	0.935408	8e-06	8e-06	8e-06	8e-06	8e-06	0.064535	8e-06	5.25686e-18	1	1.52609e-11	2.74309e-16	9.73031e-10	1.55934e-11	1.86468e-13	2.03471e-21	2.15948e-45	2
Usakheluri	GEO	EMCA-MFEAS-RUUK	Laucou et al., 2018	0.123163	8e-06	8e-06	8e-06	8e-06	8e-06	0.008696	0.048585	0.819516	1.1648e-44	1.16942e-38	5.25706e-30	5.34757e-42	8.93207e-38	3.08179e-41	8.72813e-41	9.80174e-50	1	9
UVA D ORO BIANCA	ITAP-center	ITAP-north-center	D'Onofrio et al., 2021	0.078559	8e-06	8e-06	8e-06	8e-06	8e-06	0.921384	8e-06	8e-06	3.47162e-17	5.62022e-13	4.99603e-19	4.64175e-13	1.99031e-11	9.1411e-09	1	1.35072e-25	1.22166e-50	7
Uva de Rey	ESP	IBER	Laucou et al., 2018	8e-06	8e-06	0.363666	8e-06	8e-06	8e-06	8e-06	0.636276	8e-06	4.18416e-13	2.44151e-06	1.25149e-07	3.97712e-12	0.884766	5.89269e-06	2.14373e-08	0.115226	1.81214e-46	5
UVA DEL FANTINI	ITAP-center	ITAP-north-center	D'Onofrio et al., 2021	8e-06	8e-06	8e-06	8e-06	8e-06	8e-06	8e-06	0.999934	8e-06	2.77628e-14	3.54702e-11	2.42056e-15	4.53561e-13	0.0976973	4.56527e-12	6.32661e-13	0.902303	1.34683e-51	8
UVA DELLA MACCHIA	ITAP-south	ITAP-south	D'Onofrio et al., 2021	8e-06	8e-06	8e-06	8e-06	0.124455	0.875487	8e-06	8e-06	8e-06	2.61546e-22	3.68577e-12	2.13543e-18	4.62679e-19	1.26231e-10	1	1.5857e-11	1.5093e-27	1.32282e-53	6
UVA DI TROIA	ITAP-south	ITAP-south	D'Onofrio et al., 2021	8e-06	0.186242	8e-06	8e-06	0.03898	0.642336	8e-06	0.1324	8e-06	6.80982e-14	8.49866e-07	3.34254e-13	3.67996e-14	1.77182e-06	0.999997	1.18483e-08	2.84722e-23	7.80929e-47	6
UVA DI TROIA faux	ITAP-south	ITAP-south	Laucou et al., 2018	0.254653	8e-06	8e-06	8e-06	8e-06	0.277386	0.272988	0.05973	0.13521	2.20181e-10	1.22569e-06	7.15534e-12	8.23137e-05	0.00537227	0.393968	0.600576	3.77964e-16	2.77732e-35	7
UVA NERA TOSTA	ITAP-south	ITAP-south	D'Onofrio et al., 2021	8e-06	0.211592	8e-06	8e-06	0.130427	0.452275	8e-06	0.205665	8e-06	3.00465e-10	0.000208513	1.42959e-14	4.32059e-07	0.0519607	0.947829	1.26908e-06	1.53211e-14	1.5909e-52	6
UVA RARA	ITAP-north	ITAP-north-center	D'Onofrio et al., 2021	8e-06	8e-06	8e-06	8e-06	8e-06	8e-06	0.669968	0.207426	0.122557	1.22229e-12	3.17729e-07	4.70693e-11	1.3152e-08	7.56594e-06	0.000117693	0.999874	4.57172e-17	5.70886e-42	7
UVA ROSA ANTICA	ITAP-south	ITAP-south	De Lorenzis et al., 2019	0.107346	8e-06	0.328126	0.128382	8e-06	0.379393	8e-06	0.05672	8e-06	5.64373e-08	0.000304357	6.21628e-08	7.42941e-06	0.0113509	0.988318	1.92249e-05	2.42989e-15	2.32577e-42	6
UVA SACRA	ITAP-south	ITAP-south	De Lorenzis et al., 2019	8e-06	8e-06	8e-06	8e-06	0.095191	0.452826	8e-06	0.451934	8e-06	2.42716e-13	3.72043e-07	1.33475e-17	9.28528e-11	0.999516	0.000483153	2.18544e-09	1.47287e-14	5.59211e-54	5
UVA TOSCA	ITAP-center	ITAP-north-center	D'Onofrio et al., 2021	8e-06	8e-06	8e-06	0.302956	8e-06	0.091905	0.60509	8e-06	8e-06	4.36445e-05	2.11104e-08	2.27458e-16	3.40124e-06	7.49735e-06	1.75483e-06	0.999944	5.5454e-16	2.62917e-54	7
UVALINO	ITAP-north	ITAP-north-center	D'Onofrio et al., 2021	0.132635	0.222165	8e-06	8e-06	0.001791	8e-06	0.514505	0.128871	8e-06	2.99379e-14	2.53356e-07	6.06142e-14	4.64856e-09	1.19817e-07	3.18499e-10	1	5.47753e-18	9.99545e-54	7
Varnenska Gimza	BGR	BALK	Laucou et al., 2018	8e-06	0.710631	8e-06	8e-06	8e-06	0.240512	8e-06	0.048807	8e-06	8.40036e-18	1	3.55849e-15	1.54397e-16	1.58771e-11	4.24674e-10	1.26116e-15	9.26032e-25	5.45365e-56	2
Vartzami	GRC	BALK	De Lorenzis et al., 2019	8e-06	0.608295	8e-06	8e-06	8e-06	0.127927	8e-06	0.263728	8e-06	7.04589e-13	0.999996	1.78414e-10	1.20381e-12	3.51012e-06	2.82484e-08	4.67362e-11	5.62159e-20	5.82842e-50	2
Vassarga bielaia	UZB	EMCA-MFEAS-RUUK	Laucou et al., 2018	8e-06	8e-06	0.933583	8e-06	8e-06	0.066359	8e-06	8e-06	8e-06	2.657e-19	1.61168e-10	1	2.08925e-20	2.68622e-11	4.92853e-14	2.87373e-16	9.03898e-20	3.46476e-43	3
VELTLINER GRUENER	AUT	WCEUR	D'Onofrio et al., 2021	8e-06	0.16217	8e-06	0.566904	8e-06	0.270876	8e-06	8e-06	8e-06	1	1.96064e-09	4.5577e-19	1.53972e-08	3.15975e-10	1.12481e-11	6.60235e-14	1.93032e-23	2.64174e-51	1
VERDANA	ITAP-south	ITAP-south	De Lorenzis et al., 2019	0.003838	8e-06	0.235353	8e-06	8e-06	0.470514	0.203834	0.04113	0.045307	5.15131e-15	3.87409e-05	2.42392e-10	1.10326e-10	0.000126363	0.99899	0.000844528	3.83671e-21	2.58259e-41	6
VERDEA NOIR	ITAP-center	ITAP-north-center	Laucou et al., 2018	8e-06	8e-06	8e-06	0.139726	0.159277	0.077291	0.387654	0.140229	0.095798	3.5375e-12	7.59877e-05	1.54521e-09	9.92702e-05	0.000929198	1.74301e-06	0.998894	1.40223e-16	2.80837e-43	7
Verdejo	ESP	IBER	Laucou et al., 2018	8e-06	8e-06	8e-06	0.614846	8e-06	8e-06	8e-06	0.385096	8e-06	1	7.62936e-17	1.42914e-24	1.32739e-08	1.15045e-08	6.76324e-17	1.59335e-15	1.91387e-20	3.66233e-61	1
Verdejo de Salamanca	ESP	IBER	Laucou et al., 2018	8e-06	8e-06	8e-06	8e-06	8e-06	8e-06	8e-06	0.999934	8e-06	4.7271e-32	5.88829e-26	7.10456e-34	3.22203e-29	6.50983e-19	7.48939e-29	2.48645e-29	1	3.24132e-72	8
Verdelho tinto femelle	PRT	IBER	Laucou et al., 2018	0.559228	8e-06	8e-06	0.098879	8e-06	0.213731	8e-06	0.128122	8e-06	4.90361e-07	2.05101e-09	1.07228e-15	0.996423	0.00339618	6.16498e-08	0.000179994	1.39637e-20	3.40404e-52	4
VERDICCHIO BIANCO	ITAP-center	ITAP-north-center	D'Onofrio et al., 2021	0.030624	0.132029	8e-06	8e-06	8e-06	0.53422	0.218153	0.084941	8e-06	1.43572e-11	0.0377829	1.48731e-12	2.88273e-08	0.000173539	0.942803	0.0192405	1.38672e-18	3.31845e-50	6
Verdil	ESP	IBER	Laucou et al., 2018	8e-06	8e-06	8e-06	8e-06	8e-06	0.144567	8e-06	0.855375	8e-06	4.63115e-26	1.31906e-19	2.03677e-23	1.45239e-22	4.76121e-14	4.03624e-18	8.95233e-22	1	1.10997e-61	8
VERDISO	ITAP-north	ITAP-north-center	D'Onofrio et al., 2021	0.173237	8e-06	0.140239	8e-06	0.029231	0.222282	0.434977	8e-06	8e-06	3.80437e-07	5.70775e-08	8.51129e-14	0.0349769	6.04512e-05	0.000430261	0.964532	5.97167e-19	2.72232e-54	7
VERDUZZO FRIULANO	ITAP-north	ITAP-north-center	D'Onofrio et al., 2021	0.502886	8e-06	8e-06	8e-06	8e-06	8e-06	0.214953	0.282113	8e-06	2.30481e-09	1.82826e-08	3.51135e-17	0.0107112	0.0183559	1.45679e-06	0.970931	1.48396e-16	7.07112e-52	7
VERDUZZO TREVIGIANO	ITAP-north	ITAP-north-center	D'Onofrio et al., 2021	0.318376	8e-06	8e-06	8e-06	8e-06	8e-06	0.681566	8e-06	8e-06	4.10801e-13	6.60609e-11	3.85898e-17	4.50252e-08	9.37903e-12	2.80912e-09	1	6.52287e-26	4.04259e-53	7
Verico	CYP	BALK	Laucou et al., 2018	8e-06	8e-06	0.808555	8e-06	0.072771	8e-06	8e-06	0.118624	8e-06	2.05681e-20	1.31377e-11	1	6.40701e-17	4.97469e-09	1.54123e-11	2.90675e-13	7.48727e-19	3.03971e-39	3
Verjus	FRA	WCEUR	Laucou et al., 2018	8e-06	8e-06	0.238994	8e-06	0.069826	8e-06	8e-06	0.691131	8e-06	3.58045e-18	1.09964e-10	3.03218e-14	2.58064e-14	0.999998	2.45495e-09	3.25001e-09	2.22467e-06	4.29782e-51	5
VERMEJU	ITAP-north	ITAP-north-center	AGER collection	8e-06	8e-06	8e-06	8e-06	8e-06	0.063636	0.936306	8e-06	8e-06	2.00399e-17	4.16421e-13	5.90746e-20	6.35163e-12	2.92579e-10	3.75704e-08	1	4.89058e-24	1.2916e-55	7
VERMENTINO	ITAP-north	ITAP-north-center	D'Onofrio et al., 2021	8e-06	0.23446	8e-06	0.130829	8e-06	8e-06	0.298227	0.318562	0.017888	1.16935e-08	0.011682	1.95689e-13	0.0178407	0.959911	8.91618e-06	0.0105572	3.35473e-13	1.98113e-46	5
VERMENTINO NERO	ITAP-center	ITAP-north-center	D'Onofrio et al., 2021	8e-06	0.197875	0.099763	8e-06	8e-06	0.199172	0.42981	0.073347	8e-06	5.74883e-13	0.0596297	3.18554e-10	1.65678e-06	0.00131746	0.688024	0.251027	1.14741e-14	1.99125e-49	6
VERNACCIA di ORISTANO (SPERGOLA)	ITAP-south	ITAP-south	D'Onofrio et al., 2021	8e-06	8e-06	8e-06	8e-06	8e-06	0.146946	0.852996	8e-06	8e-06	9.96776e-15	5.52137e-10	4.48402e-20	7.60222e-13	2.88777e-11	2.78324e-07	1	7.04986e-25	1.66358e-60	7
VERNACCIA di SAN GIMIGNANO	ITAP-center	ITAP-north-center	D'Onofrio et al., 2021	8e-06	0.262109	0.07686	8e-06	0.051664	0.390949	0.156907	0.061486	8e-06	1.78585e-13	0.000900995	3.25375e-11	3.78599e-09	5.31469e-06	0.99908	1.36258e-05	3.9514e-20	2.63411e-50	6
VERNACCINA	ITAP-center	ITAP-north-center	D'Onofrio et al., 2021	8e-06	8e-06	8e-06	0.092577	8e-06	0.907366	8e-06	8e-06	8e-06	1.75666e-13	0.000486683	2.67235e-12	5.3116e-12	1.92203e-07	0.999513	2.02649e-08	5.44246e-17	1.44269e-47	6
VERNASSA	ITAP-north	ITAP-north-center	AGER collection	8e-06	8e-06	0.206146	0.250576	8e-06	8e-06	0.40667	0.136567	8e-06	4.587e-07	8.44457e-05	2.09426e-07	0.0118593	5.69638e-05	2.46585e-07	0.987998	3.84474e-12	5.03034e-45	7
Vertkvitchalis tetri	GEO	EMCA-MFEAS-RUUK	De Lorenzis et al., 2015	8e-06	8e-06	8e-06	8e-06	8e-06	8e-06	8e-06	8e-06	0.999934	1.89473e-53	4.55793e-46	5.27145e-40	8.07041e-53	1.48689e-48	3.4792e-50	3.79708e-52	1.03506e-61	1	9
Verues de Huarte	ESP	IBER	Laucou et al., 2018	8e-06	0.044976	8e-06	0.782477	8e-06	8e-06	8e-06	0.172498	8e-06	1	1.77253e-11	2.21916e-16	1.81506e-09	5.21585e-10	4.98372e-14	5.71908e-12	1.29005e-22	4.47023e-48	1
VESPAIOLA	ITAP-north	ITAP-north-center	D'Onofrio et al., 2021	0.224034	8e-06	8e-06	0.127613	8e-06	0.255711	0.3926	8e-06	8e-06	9.78554e-08	1.24811e-05	1.92286e-17	2.46117e-06	7.51654e-08	0.000118439	0.999866	5.45055e-23	1.78545e-57	7
VESPOLINA	ITAP-north	ITAP-north-center	D'Onofrio et al., 2021	8e-06	8e-06	8e-06	8e-06	8e-06	8e-06	0.999934	8e-06	8e-06	1.08008e-20	1.24742e-15	5.77905e-25	8.06662e-16	1.97067e-14	8.44344e-12	1	4.89685e-26	3.68737e-58	7
Vidadillo	ESP	IBER	Laucou et al., 2018	8e-06	8e-06	0.489744	8e-06	8e-06	8e-06	8e-06	0.510198	8e-06	1.18278e-12	1.19907e-08	5.28745e-06	6.22953e-11	0.999995	4.88147e-10	1.86424e-12	8.05386e-11	1.07743e-39	5
Vidiano	GRC	BALK	Laucou et al., 2018	8e-06	0.20646	0.252545	8e-06	8e-06	0.275169	8e-06	0.265785	8e-06	4.57424e-12	0.958806	3.05775e-05	2.12666e-10	0.0130878	0.0280636	1.19352e-05	2.6345e-08	7.45845e-44	2
VIEN DE NUS	ITAP-north	ITAP-north-center	D'Onofrio et al., 2021	0.076782	8e-06	0.084156	8e-06	0.099108	8e-06	0.739913	8e-06	8e-06	1.57541e-15	5.97933e-10	3.30251e-17	3.31931e-09	3.55827e-09	3.01346e-10	1	5.2892e-16	5.83609e-61	7
Vigne sauvage faux Fethiye 58-64	TUR	EMCA-MFEAS-RUUK	Laucou et al., 2018	0.765358	8e-06	0.06201	8e-06	8e-06	8e-06	8e-06	8e-06	0.172583	3.30036e-09	3.80197e-09	1.16257e-12	0.997555	3.69342e-08	6.45835e-08	0.00244509	3.18977e-19	1.79455e-32	4
Vigne sauvage faux Mouchouses 1	FRA	WCEUR	Laucou et al., 2018	0.598751	0.352352	8e-06	0.048848	8e-06	8e-06	8e-06	8e-06	8e-06	0.000202661	2.86985e-06	8.64186e-14	0.99776	0.0020315	8.11957e-08	2.45385e-06	1.68554e-17	1.6004e-34	4
Vijiriega	ESP	IBER	Laucou et al., 2018	8e-06	8e-06	0.124409	8e-06	8e-06	8e-06	8e-06	0.875533	8e-06	3.67454e-26	5.5269e-23	8.5173e-25	4.9816e-23	6.06658e-15	6.96964e-24	1.08699e-24	1	5.34939e-62	8
Vilana	GRC	BALK	De Lorenzis et al., 2019	8e-06	0.148398	0.195226	8e-06	8e-06	0.265113	8e-06	0.391222	8e-06	2.07413e-11	0.0197094	3.19825e-07	1.30939e-08	0.953468	0.0268115	1.05952e-05	4.16596e-09	3.56407e-46	5
Vinhao	PRT	IBER	Laucou et al., 2018	0.713721	8e-06	8e-06	0.116967	8e-06	8e-06	8e-06	0.169263	8e-06	4.34132e-09	1.39143e-14	3.99653e-18	1	3.39915e-10	4.20868e-13	1.00791e-10	2.36916e-23	5.0274e-55	4
Vintaiu	FRA	WCEUR	Laucou et al., 2018	8e-06	8e-06	0.086634	0.070463	0.087099	0.179954	0.575818	8e-06	8e-06	3.93947e-10	2.03e-05	7.84954e-12	6.72355e-07	8.8837e-05	0.000734224	0.999156	1.63338e-15	5.84694e-55	7
VIOGNIER	FRA	WCEUR	D'Onofrio et al., 2021	0.667748	0.203568	8e-06	0.052481	8e-06	8e-06	0.076161	8e-06	8e-06	3.18617e-12	5.04603e-13	1.37864e-20	1	9.57799e-11	3.08105e-12	2.03634e-08	4.53328e-22	3.27535e-55	4
Viosinho	PRT	IBER	Laucou et al., 2018	8e-06	8e-06	8e-06	0.680265	8e-06	8e-06	8e-06	0.319678	8e-06	1	4.1095e-16	2.59165e-18	1.68953e-09	1.84324e-10	1.57928e-16	1.65408e-14	1.04336e-21	3.55494e-41	1
VISPAROLA	ITAP-south	ITAP-south	De Lorenzis et al., 2019	8e-06	0.319956	8e-06	8e-06	8e-06	0.679986	8e-06	8e-06	8e-06	1.29229e-18	0.974265	4.28951e-11	1.36373e-16	2.26441e-10	0.0257351	7.49769e-13	2.86746e-22	5.29439e-48	2
Vital	PRT	IBER	Laucou et al., 2018	8e-06	8e-06	8e-06	0.189743	8e-06	8e-06	8e-06	0.8102	8e-06	7.74948e-19	3.0248e-20	9.70234e-25	5.88185e-21	2.1489e-15	1.56616e-20	5.42326e-25	1	7.72437e-59	8
VITE DI ROTEGLIA	ITAP-center	ITAP-north-center	D'Onofrio et al., 2021	0.312895	8e-06	0.160745	8e-06	8e-06	8e-06	0.526311	8e-06	8e-06	4.25194e-06	7.54869e-09	2.47694e-12	0.00463407	1.93327e-05	1.14502e-07	0.995342	4.33089e-18	1.08816e-51	7
VITOUSKA	ITAP-north	ITAP-north-center	D'Onofrio et al., 2021	8e-06	0.345994	0.204587	8e-06	8e-06	0.216953	0.128677	0.103756	8e-06	5.68597e-13	0.998927	1.99005e-07	2.02218e-11	0.000272992	0.000424311	0.000375588	7.41697e-16	1.69962e-46	2
Vitovska grganja	HRV	BALK	D'Onofrio et al., 2021	8e-06	0.939993	8e-06	0.05995	8e-06	8e-06	8e-06	8e-06	8e-06	7.42424e-11	1	7.05118e-11	1.81037e-10	8.50262e-08	9.18454e-10	4.39705e-10	2.75785e-22	8.1544e-44	2
VITRAROLO	ITAP-south	ITAP-south	De Lorenzis et al., 2019	0.148535	8e-06	0.126976	8e-06	8e-06	0.490228	8e-06	0.23422	8e-06	1.0207e-10	0.00010707	1.43625e-11	6.31787e-08	0.997458	0.00243275	1.71195e-06	1.33513e-20	1.25667e-41	5
Voidomatis	GRC	BALK	Laucou et al., 2018	8e-06	0.235792	0.431962	0.093712	8e-06	8e-06	8e-06	0.238493	8e-06	3.66682e-08	0.0424321	0.000865865	9.58515e-07	0.956685	1.01902e-05	5.55485e-06	4.22421e-14	5.55011e-41	5
Voskeat	ARM	EMCA-MFEAS-RUUK	Laucou et al., 2018	8e-06	0.209455	0.790487	8e-06	8e-06	8e-06	8e-06	8e-06	8e-06	4.59294e-20	1.5617e-08	1	4.06141e-18	6.78992e-12	3.0537e-13	3.69774e-15	2.4683e-24	8.7838e-32	3
Vranac	MNE	BALK	De Lorenzis et al., 2019	8e-06	0.364233	8e-06	8e-06	8e-06	0.452807	8e-06	0.18291	8e-06	1.16838e-14	0.957152	2.09127e-13	1.44568e-12	0.000361258	0.042486	1.00162e-06	3.51325e-15	3.38009e-50	2
Vulpea faux (Collection Ravaz)	ROU	BALK	Laucou et al., 2018	8e-06	0.809189	0.019454	8e-06	0.171308	8e-06	8e-06	8e-06	8e-06	3.36711e-15	1	1.12416e-11	6.56482e-13	1.44536e-08	2.30473e-11	6.6119e-11	4.06281e-24	2.41238e-48	2
Wildbacher de Hongrie (Collection Ravaz)	AUT	WCEUR	Laucou et al., 2018	0.422098	0.023583	8e-06	0.154843	8e-06	8e-06	8e-06	0.399435	8e-06	1.6393e-05	4.84979e-09	9.93788e-14	0.959719	0.0402641	5.60904e-12	7.35646e-07	8.05826e-13	5.008e-49	4
WILDBACHER SPATBLAU	DEU	WCEUR	D'Onofrio et al., 2021	0.623836	0.376107	8e-06	8e-06	8e-06	8e-06	8e-06	8e-06	8e-06	0.00337826	7.1535e-05	7.76401e-14	0.996483	6.62297e-06	1.59778e-08	6.04654e-05	4.07282e-19	7.46794e-39	4
Wildrebe von Bauer	DEU	WCEUR	Laucou et al., 2018	8e-06	0.186848	0.743244	8e-06	8e-06	8e-06	8e-06	0.069859	8e-06	4.1263e-18	1.83116e-07	1	4.4509e-18	1.15586e-09	2.64893e-14	3.70181e-15	2.00307e-21	3.65168e-27	3
Xarello	ESP	IBER	Laucou et al., 2018	8e-06	0.165321	8e-06	8e-06	0.027049	8e-06	8e-06	0.80758	8e-06	4.8171e-19	1.68456e-12	3.88628e-17	4.74287e-18	5.16798e-09	1.19784e-15	1.11511e-15	1	6.87923e-48	8
Xinisteri	CYP	BALK	Laucou et al., 2018	8e-06	0.035769	0.928369	8e-06	0.035813	8e-06	8e-06	8e-06	8e-06	5.94386e-23	1.65755e-11	1	2.1738e-21	5.13874e-14	1.19309e-13	2.23881e-16	8.32085e-28	3.35649e-41	3
Xinomavro	GRC	BALK	De Lorenzis et al., 2019	8e-06	0.92678	8e-06	8e-06	8e-06	0.073162	8e-06	8e-06	8e-06	3.47079e-12	0.99997	3.93139e-12	4.63297e-12	1.36592e-07	2.98863e-05	1.11477e-08	2.16095e-23	3.33434e-48	2
Yai isioum rosovy	RUS	EMCA-MFEAS-RUUK	Laucou et al., 2018	8e-06	8e-06	0.590115	8e-06	0.126799	8e-06	8e-06	0.163626	0.119419	2.59325e-14	3.46875e-06	0.999996	1.77868e-13	6.22783e-08	8.88141e-10	4.18459e-12	6.22273e-17	4.21128e-32	3
ZAGARESE	ITAP-south	ITAP-south	De Lorenzis et al., 2019	8e-06	0.661308	8e-06	0.07966	8e-06	0.258983	8e-06	8e-06	8e-06	2.05566e-07	0.996762	1.63083e-08	9.10811e-09	7.93285e-05	0.00315869	9.98466e-09	2.05554e-14	2.59895e-42	2
Zakynthino	GRC	BALK	Laucou et al., 2018	8e-06	0.377073	8e-06	8e-06	8e-06	0.376562	8e-06	0.246315	8e-06	7.59961e-13	0.995445	1.04076e-12	2.54967e-09	5.44827e-05	0.00450043	1.32566e-08	1.20589e-13	2.353e-43	2
Zalema	ESP	IBER	Laucou et al., 2018	8e-06	8e-06	8e-06	8e-06	8e-06	8e-06	8e-06	0.999934	8e-06	4.96961e-32	1.41741e-27	1.19684e-32	1.7437e-30	1.65667e-19	2.1215e-29	5.68061e-30	1	1.23866e-67	8
Zante blanc (Collection Ravaz)	GRC	BALK	Laucou et al., 2018	8e-06	8e-06	8e-06	8e-06	8e-06	0.650701	0.119331	0.229919	8e-06	5.43507e-13	1.61407e-05	1.14574e-13	6.37421e-12	0.00862517	0.991348	1.07043e-05	3.18023e-15	1.09381e-46	6
Zeini abiad	LBN	EMCA-MFEAS-RUUK	Laucou et al., 2018	8e-06	8e-06	0.999934	8e-06	8e-06	8e-06	8e-06	8e-06	8e-06	3.13425e-23	1.70054e-14	1	1.24217e-22	8.64364e-16	8.5531e-17	8.9105e-20	2.16472e-27	1.08458e-43	3
Zeini abiad 2	LBN	EMCA-MFEAS-RUUK	Laucou et al., 2018	8e-06	8e-06	0.999934	8e-06	8e-06	8e-06	8e-06	8e-06	8e-06	4.96494e-20	1.11968e-13	1	4.33493e-20	7.9791e-13	9.64275e-16	1.09881e-19	8.99722e-22	3.35542e-40	3
Zemoasa	ROU	BALK	Laucou et al., 2018	8e-06	0.913239	8e-06	8e-06	8e-06	0.086704	8e-06	8e-06	8e-06	2.72776e-12	0.999989	8.84651e-13	2.63165e-13	1.38744e-08	1.06225e-05	1.09551e-10	2.72215e-23	1.47417e-57	2
Zerdagi	GEO	EMCA-MFEAS-RUUK	De Lorenzis et al., 2015	8e-06	8e-06	8e-06	8e-06	8e-06	8e-06	8e-06	8e-06	0.999934	1.67591e-63	6.60407e-57	5.55934e-50	1.2701e-61	2.05476e-56	8.63364e-60	3.78277e-62	7.54655e-70	1	9
ZIBIBBO (MOSCATO D'ALESSANDRIA)	GRC	BALK	D'Onofrio et al., 2021	8e-06	8e-06	0.146078	8e-06	0.853865	8e-06	8e-06	8e-06	8e-06	4.72647e-13	3.49539e-05	0.999962	6.44667e-12	3.03826e-06	6.71821e-08	1.00071e-08	2.09399e-22	4.33556e-50	3
Zilavka	BIH	BALK	De Lorenzis et al., 2019	8e-06	0.616941	0.056984	8e-06	8e-06	0.157937	8e-06	0.168097	8e-06	2.50039e-12	0.999783	3.2941e-11	1.06914e-12	0.000216827	9.52186e-08	2.72333e-10	1.55878e-16	5.90063e-52	2
Zimmettraube grau rauchfarbig	DEU	WCEUR	Laucou et al., 2018	8e-06	0.726488	8e-06	8e-06	0.061691	0.002297	0.085443	0.124049	8e-06	4.58589e-13	0.999997	2.01249e-09	6.50128e-12	2.60042e-06	7.03483e-08	5.67501e-09	2.31277e-15	7.66174e-44	2
Zweigelt	AUT	WCEUR	Laucou et al., 2018	8e-06	0.476726	8e-06	0.523216	8e-06	8e-06	8e-06	8e-06	8e-06	0.999998	1.88651e-06	2.75806e-18	7.12337e-08	9.54402e-09	1.07328e-11	2.25275e-12	1.43787e-18	8.85854e-48	1

## Sheet: Maghreb_dataset_(21)
Variety	Geopraphic origin	Code used	Reference
Abouhou	MAR	MAGH	Laucou et al., 2018
Azizi el Jaia	MAR	MAGH	Laucou et al., 2018
Bezoul el Aouda	MAR	MAGH	Laucou et al., 2018
Black Morocco	MAR	MAGH	Laucou et al., 2018
Blanc de Rhafsai	MAR	MAGH	Laucou et al., 2018
Bou Khanzir noir	MAR	MAGH	Laucou et al., 2018
Darkaia noir = Coarna neagra	MAR	MAGH	Laucou et al., 2018
El Farryali	MAR	MAGH	Laucou et al., 2018
El Gouz	MAR	MAGH	Laucou et al., 2018
Hadari	MAR	MAGH	Laucou et al., 2018
Outanant	MAR	MAGH	Laucou et al., 2018
Plant du Maroc E (Collection Meknes)	MAR	MAGH	Laucou et al., 2018
Tini	MAR	MAGH	Laucou et al., 2018
Bezoul el Kelba	TUN	MAGH	Laucou et al., 2018
Graeco	TUN	MAGH	Laucou et al., 2018
Khalt	TUN	MAGH	Laucou et al., 2018
Monica femelle (Tunisie)	TUN	MAGH	Laucou et al., 2018
Nave = Totosi	TUN	MAGH	Laucou et al., 2018
Rassegui	TUN	MAGH	Laucou et al., 2018
Turki	TUN	MAGH	Laucou et al., 2018
Variete d'oasis Bou Chemma 46	TUN	MAGH	Laucou et al., 2018

## Sheet: SNP_profiles
SNP profiles unpublished of varieties belonging to AGER (https://www.progettoager.it) and CREA (https://www.crea.gov.it) collections.
The public profiles of varieties published in De Lorenzis et al. (2015) are avaialble at http://dx.doi.org/10.5061/dryad.521h5 or https://link.springer.com/article/10.1186/s12870-015-0510-9#additional-information
The public profiles of varieties published in Laucou et al. (2018) are avaialble at https://data.inrae.fr/dataset.xhtml?persistentId=doi:10.15454/1.4861359557068474E12 or https://urgi.versailles.inra.fr/Species/Vitis/Data-Sequences/Genotyping-data
The public profiles of varieties published in De Lorenzis et al. (2019) are avaialble at https://datadryad.org/stash/dataset/doi:10.5061/dryad.8f89tp3 or https://link.springer.com/article/10.1186/s12870-018-1576-y#Sec22
The public profiles of varieties published in D'Onofrio et al. (2021) are available at https://www.frontiersin.org/articles/10.3389/fpls.2020.605934/full#supplementary-material
snp	chromosome	position	Affenthaler	BELO VITERBO	BLANC DE MORGEX	BLAUFRAENKISCH	BOMBINO N	BRUCIAPAGLIAIO	BUZZETTO	CARI 2	CELLERINA	CENERENTE	COLOMBANA B	DORATA DI MONTERICCO	GOUAIS BLANC	GROPPELLO B	GROPPELLO GENTILE	LAGORTHI	LAMBRUSCO RUOZZI	lapithiothico	MALVASIA BIANCA DEL PIEMONTE	MALVASIA CASALINI	moscatel branco	moscatel de madeira m	MOSCATELLONE BIANCO	MOSCATO DI TERRACINA	moscato lassithiou	moschofilero	moschostafilo	muscat bifer sieb	muscat citronelle	muscat de berkeim sca	muscat de la miaut	muscat d'espagne	NEGRERA GAGGIO	NEGRETTA	NEGRETTO	PARMISANA	PREMETTA	PRUNESTRA	SCORZAMARA	SERBINA	TRAMINER	VERMEJU	VERNASSA
ae_A_C_chr8_10484101	8	10484101	C C	C C	A C	A C	C C	A C	A C	A C	A C	A C	A A	A A	A C	A C	A A	C C	A C	A C	A C	C C	A C	A C	A C	A C	A C	C C	A C	C C	C C	C C	A C	A A	A A	A A	A C	A C	A C	A C	A C	C C	A C	A A	A C
ae_A_G_chr1_5617181	1	5617181	A A	A A	A A	A A	A A	G G	A A	A A	A A	A G	A A	A G	A A	A A	A A	A A	A G	A G	A A	A A	A A	G G	A A	A A	A A	A A	A G	A A	A A	A A	A A	A G	A A	A G	A A	A A	A A	G G	A G	G G	A G	G G	A A
ae_A_G_chr11_16645109	11	16645109	A A	A A	A G	A A	A A	A A	A A	A A	A G	A A	A G	A G	A A	A A	A G	A G	G G	G G	G G	A G	A G	A G	A G	A A	A G	A G	A A	A G	A A	G G	A G	A A	A A	A A	A G	A A	A G	A G	G G	A A	A A	A G	A G
ae_A_G_chr7_20676768	7	20676768	G G	A A	A G	A A	A A	G G	G G	A A	A A	A A	A A	A G	A G	A A	A A	A A	A A	G G	A A	A A	A A	A G	A G	A A	G G	A G	A A	A A	A G	A A	A G	A G	A G	A A	A G	G G	A G	A G	A A	A A	A A	G G	A A
ae_A_G_chr7_2196512	7	2196512	G G	A A	A A	G G	A A	A G	A A	A G	A G	A G	A G	A A	G G	A G	A A	A G	G G	A G	A A	A A	A A	A A	A G	A A	A A	A G	A A	A A	A G	A G	A A	A A	A G	A G	A G	A A	A G	A G	A G	A G	A G	A G	A A
ae_A_G_chr8_11440804	8	11440804	A A	A A	A A	A A	A A	A A	A A	A A	A A	A A	A G	A A	A A	A A	A G	A A	A A	A A	A A	A A	A G	A G	A G	A A	A G	A A	A A	A A	A A	A A	A G	A A	A A	A A	A A	A G	A A	A G	A A	A A	A A	A A	A A
ae_A_G_chr8_3638139	8	3638139	A G	A A	A G	A G	A G	A G	A G	G G	A G	G G	A G	A G	G G	A G	A A	A G	A G	G G	A G	A A	A A	A G	A A	A G	A A	A G	A A	A A	A A	A G	A A	A G	A G	A G	G G	A A	A G	A A	A G	A G	A G	A A	A G
ae_A_G_chrUn_21404448	UN	21404448	G G	G G	G G	A G	G G	A G	A G	G G	G G	G G	A G	A G	A G	A G	A G	A G	G G	G G	A A	A G	G G	G G	G G	A G	G G	A G	G G	A A	G G	A G	A G	A A	A A	A G	A G	G G	G G	A G	A G	G G	G G	G G	G G
ae_C_A_chr14_20097630	14	20097630	C C	C C	C C	A C	C C	A C	C C	A C	A A	C C	C C	C C	A C	C C	A C	C C	A C	A C	A C	C C	A C	A C	A A	C C	A C	C C	C C	C C	A C	C C	C C	C C	C C	C C	C C	C C	C C	C C	C C	C C	C C	C C	C C
ae_C_T_chr12_10296309	12	10296309	C C	C C	C C	C T	C T	C T	C C	C C	C C	C C	C T	C C	C C	C C	C C	C T	C T	C C	C C	C C	C T	C C	C T	C C	C C	C C	C C	C C	C T	C C	C C	C C	C C	C C	C T	C T	C C	C T	C C	C C	C C	C C	C C
ae_C_T_chr14_26094150	14	26094150	C C	C C	C C	C C	C C	C C	C C	C T	C T	C T	C C	C C	C C	C C	C C	C T	C C	C C	C C	C C	C C	C C	C C	C C	C C	C C	C T	C C	C T	C C	C C	C C	C C	C C	C T	C C	C C	C C	C T	C C	C C	C T	C T
ae_C_T_chr16_7100979	16	7100979	T T	T T	T T	C T	T T	T T	T T	T T	T T	T T	T T	T T	T T	T T	T T	C T	T T	T T	T T	T T	T T	T T	T T	T T	C T	T T	C T	C T	T T	T T	C T	C T	T T	T T	C T	T T	T T	T T	T T	C T	C T	T T	T T
ae_C_T_chr17_1232702	17	1232702	C T	C C	C T	T T	C T	C T	C C	C T	C C	T T	T T	C C	C T	T T	C C	C C	C C	C T	C T	C T	C C	C T	T T	T T	C T	C C	C C	C C	T T	C T	C T	C T	T T	C T	C T	T T	T T	C T	C T	C T	C C	C C	C T
ae_C_T_chr19_16821449	19	16821449	C T	T T	T T	C T	C T	T T	T T	T T	C T	C T	C T	C T	C T	T T	C T	C T	C T	C T	T T	T T	T T	C T	C T	T T	C C	C T	C C	C T	T T	T T	T T	C T	C T	C C	C T	C T	T T	T T	C T	C T	T T	C C	C C
ae_C_T_chr3_8428695	3	8428695	C C	C C	C T	C C	C C	C C	C C	C C	C C	C C	C C	C C	C C	C C	C T	C C	C C	C T	C C	C C	C C	C C	C C	C C	C C	T T	C C	C C	C T	C C	C C	C C	C C	C C	C T	C C	C C	C T	C T	C C	C C	C C	C C
ae_C_T_chr4_23602042	4	23602042	C C	C C	C C	C T	C C	T T	C T	C C	C T	C T	T T	C T	C T	T T	C T	T T	T T	T T	T T	C T	T T	C C	C C	C C	C T	T T	C T	C C	C T	C C	C T	C T	C T	C C	C T	C C	C T	C T	C T	C T	C C	C T	C T
ae_C_T_chr8_11915730	8	11915730	C C	C T	C T	C C	C T	C T	C T	C T	C C	C T	C C	C C	C C	C T	C C	C T	C T	C C	C C	C C	C C	C C	C C	C T	C C	C C	C C	C T	C C	C T	C C	C C	C C	C C	C T	C C	C T	C C	C T	C T	C C	C C	C C
ae_C_T_chr8_12405612	8	12405612	T T	C T	C T	C T	C T	C C	C T	C T	C T	C T	C T	C T	C T	C T	T T	C T	C C	C T	T T	T T	C T	C T	C T	C C	C T	C T	C T	C T	C T	C T	C T	C T	C C	C T	C T	C T	C T	T T	C C	C T	T T	C T	T T
ae_G_A_chr14_12531924	14	12531924	A G	A A	A A	A A	A G	A G	A A	A G	A A	A A	A G	A G	A A	G G	A G	A A	A G	A A	G G	A G	A A	G G	A G	G G	A A	A G	A G	A G	G G	G G	A G	G G	A G	A A	A A	G G	A A	A G	A A	A G	A G	A G	G G
ae_G_A_chr15_17027656	15	17027656	G G	G G	A G	A G	G G	A G	G G	G G	G G	G G	A G	G G	G G	G G	G G	A G	G G	G G	G G	G G	G G	G G	G G	A G	G G	G G	A G	G G	A G	G G	A G	A G	G G	A G	G G	A G	G G	G G	G G	G G	G G	G G	G G
ae_G_A_chr16_18792971	16	18792971	G G	A G	G G	G G	A G	G G	G G	A G	G G	G G	G G	G G	G G	G G	G G	G G	G G	G G	A G	A G	G G	G G	G G	A G	G G	G G	G G	G G	G G	A G	G G	A G	G G	G G	G G	G G	G G	A G	G G	G G	G G	G G	G G
ae_G_A_chr17_6143950	17	6143950	G G	G G	A G	A G	G G	G G	G G	G G	G G	G G	G G	G G	G G	G G	G G	G G	G G	A G	G G	A G	G G	G G	G G	G G	G G	A G	A G	A G	G G	G G	A G	G G	G G	G G	G G	G G	A G	G G	G G	G G	G G	G G	G G
ae_G_A_chr6_4153548	6	4153548	G G	G G	A G	A G	G G	G G	G G	G G	G G	G G	G G	G G	A G	G G	G G	G G	G G	G G	G G	G G	G G	G G	A G	G G	G G	A G	A G	A G	G G	A G	G G	G G	G G	A G	G G	A G	A G	A G	G G	A G	G G	G G	G G
ae_G_A_chr9_18354195	9	18354195	G G	G G	G G	A G	G G	G G	G G	G G	G G	G G	G G	G G	A G	G G	G G	G G	G G	G G	G G	G G	G G	G G	A G	G G	G G	G G	G G	G G	G G	G G	A G	G G	G G	A G	G G	G G	G G	G G	G G	G G	G G	G G	G G
ae_G_T_chr14_4158319	14	4158319	G T	G G	G G	G G	G G	G G	G G	G G	G G	G G	G G	G G	G G	G G	G G	G T	G T	G G	T T	G T	G T	G T	G T	G T	G G	G T	G G	G T	G G	T T	G G	G T	G G	G G	G G	G G	G G	G G	G G	G T	G T	G G	G T
ae_T_C_chr13_9028929	13	9028929	T T	C T	C T	C C	T T	C T	T T	C T	C T	T T	C T	C T	C T	T T	T T	T T	T T	T T	C T	C T	T T	T T	C T	C T	T T	C T	T T	C T	T T	C T	T T	T T	C T	C T	C C	T T	T T	T T	T T	C T	C T	T T	T T
ae_T_C_chr14_24654531	14	24654531	C T	C C	C C	C C	C C	C C	T T	C C	C T	C T	C C	C C	C C	C C	T T	C C	C T	C C	C C	C C	C T	C C	C C	C C	C C	C C	C C	C C	C C	C T	C C	C T	C C	C T	C T	C T	C C	C T	C C	C T	T T	C T	C T
ae_T_C_chr16_9570045	16	9570045	T T	C T	C T	C T	C T	C T	C T	C T	C T	C T	C C	C C	C T	C T	C T	T T	C C	T T	C T	C T	C T	C T	C T	C T	T T	C C	C C	C T	C C	C T	C T	C T	C T	C T	C T	C C	C C	C C	C T	C T	C T	T T	T T
ae_T_C_chr17_6596171	17	6596171	T T	C T	C C	C T	T T	T T	T T	C T	T T	T T	T T	T T	T T	T T	T T	T T	T T	T T	T T	C T	C T	T T	T T	T T	T T	T T	T T	C T	T T	T T	C T	C T	T T	T T	T T	C T	C T	T T	T T	T T	T T	T T	T T
ae_T_C_chr2_1222166	2	1222166	C T	T T	T T	T T	T T	T T	T T	T T	T T	C T	T T	T T	C T	T T	T T	T T	C T	C T	T T	T T	T T	C T	T T	T T	T T	T T	T T	C T	T T	T T	T T	T T	T T	C T	C T	T T	T T	T T	T T	T T	C T	T T	T T
ae_T_C_chr7_19743504	7	19743504	T T	T T	C T	T T	C T	T T	T T	T T	C T	C C	T T	C T	T T	T T	C C	T T	T T	C T	C T	C T	C C	T T	T T	T T	T T	C T	T T	C C	T T	C C	T T	C T	C T	C T	C T	T T	C T	C T	C T	C T	T T	C C	C C
be_A_C_chr5_random_293310	5RANDOM	293310	A A	A A	A C	A A	A A	A A	C C	A C	A A	A A	A A	A A	A C	A A	A C	A A	A C	A A	A A	A A	A A	A A	A C	A A	A A	A C	A A	A A	A A	A A	A A	A A	A A	A A	A C	A C	A C	A A	A A	A C	A A	A A	C C
be_A_G_chr10_1690711	10	1690711	A A	A G	A G	A G	A G	G G	A G	A G	A A	A A	A G	G G	A G	A A	A A	A A	A A	A A	G G	A G	A A	A A	A G	A G	A A	A A	A A	G G	A G	A G	A A	G G	A G	A G	G G	A A	A G	A A	A G	A G	A G	A G	A G
be_A_G_chr14_19385840	14	19385840	A G	A A	A G	A A	A A	A G	A A	A G	A G	A G	A A	A A	A G	A A	A A	A G	A A	A A	A A	A A	A A	A G	G G	A G	A G	A G	A G	A G	A A	A A	A A	A A	A A	A G	A G	A A	A A	A A	A A	A G	A A	A A	A A
be_A_G_chr15_12546751	15	12546751	A A	A A	A A	A G	A A	A A	A A	A A	A G	A A	A A	A A	A A	A A	A A	A A	A A	A A	A G	A G	A A	A G	A A	A A	A A	A A	A A	A G	A G	A A	A G	A A	A A	A A	A A	A G	A A	A A	A A	A A	A A	A A	A A
be_A_G_chr19_6114586	19	6114586	A A	A G	A G	A G	A G	A G	G G	A G	A G	A A	A G	A G	A G	G G	A G	G G	G G	G G	G G	G G	G G	G G	G G	A A	G G	A G	A G	G G	A G	A G	A G	A G	G G	A G	G G	A A	A G	G G	G G	G G	A A	A A	A G
be_A_G_chr4_21473261	4	21473261	A A	A G	A G	A G	A G	A G	A A	A A	A G	A A	A G	A G	A A	A A	A G	A A	G G	G G	G G	G G	A A	A G	A G	A G	A G	A A	G G	G G	A G	A G	A A	A G	A A	A G	A A	G G	G G	A G	A G	A G	A G	A G	A G
be_C_A_chr4_14225066	4	14225066	C C	A C	C C	C C	A A	C C	C C	C C	C C	C C	C C	C C	C C	C C	C C	C C	A C	C C	C C	C C	C C	A C	C C	A C	C C	C C	C C	C C	C C	C C	C C	C C	A C	C C	A C	A C	C C	C C	C C	C C	C C	C C	C C
be_C_A_chr5_5066374	5	5066374	C C	C C	A C	C C	C C	C C	A C	C C	A C	C C	C C	A C	C C	C C	A C	A C	C C	A C	C C	C C	C C	A C	C C	C C	A C	C C	A C	A C	C C	A C	C C	C C	A C	A C	C C	A C	C C	C C	A C	C C	C C	C C	C C
be_C_T_chr16_2211846	16	2211846	C T	T T	T T	C T	T T	T T	C T	T T	C T	C T	T T	T T	T T	C T	T T	C C	T T	T T	T T	T T	T T	C T	C T	T T	C T	C T	T T	T T	C T	T T	T T	T T	C T	T T	C C	C T	T T	T T	T T	T T	C C	C T	C T
be_C_T_chr16_2715151	16	2715151	C T	C T	T T	C C	C T	C C	C C	C T	T T	C C	C T	C T	C T	C T	C T	C T	C T	C C	C T	C T	C C	C C	C C	C C	C T	C T	C T	C T	T T	T T	C C	C C	C C	C T	C T	C C	C T	C C	C C	C C	C C	C C	C T
be_C_T_chr18_20284539	18	20284539	C T	C C	C C	C C	C C	C C	C T	C C	C T	C C	C T	C C	C C	C T	C C	C C	C C	C C	C C	C C	C C	C T	C T	C C	C T	C C	C C	C T	C T	C C	C C	C C	C T	C C	C T	C C	C T	C T	C C	C C	C T	C C	C C
be_C_T_chr4_17637966	4	17637966	C T	C C	C C	C T	C T	C T	C C	C C	C C	C T	C C	C T	C T	C T	C C	C T	C T	C C	C C	C C	C T	C T	C T	C C	C T	C C	C C	C C	C C	C C	C T	C C	C C	C C	C C	C T	C C	C C	C C	C C	C C	C C	C T
be_C_T_chr4_9395404	4	9395404	C T	C T	T T	C T	C T	C T	T T	C T	C T	C T	C T	T T	C T	C T	C T	T T	T T	C C	T T	T T	T T	T T	T T	C T	T T	T T	T T	C T	C C	T T	C T	T T	C T	C T	T T	T T	C T	T T	C T	T T	T T	T T	T T
be_C_T_chr7_11949576	7	11949576	C C	C C	C C	C C	C C	C C	C C	C C	C C	C T	C C	C C	C C	C C	C T	C C	C C	C C	C C	C C	C C	C C	C C	C C	C C	C C	C C	C C	C C	C T	C C	C C	C C	C C	C C	C C	C C	C C	C C	C C	C T	C C	C T
be_C_T_chr8_17242546	8	17242546	C T	C C	C T	C C	C C	C C	C C	C T	C T	C C	C C	C C	C T	C C	C C	C C	C C	C T	C C	C C	C T	C C	C C	C C	T T	C T	C C	C C	C T	C C	C T	C C	C T	C T	C T	C C	C C	C C	C C	C C	C C	C C	C T
be_C_T_chrUn_35548674	UN	35548674	T T	C T	C C	T T	C T	C T	T T	C C	C T	T T	C T	C T	T T	C C	C T	C C	T T	T T	C T	C T	T T	C C	C T	C T	C T	C T	C T	C T	C T	C T	C T	C T	C T	C T	C T	C C	C T	C T	T T	T T	C T	C T	T T
be_C_T_chrUn_38068310	UN	38068310	C T	C C	C T	C T	C C	C C	C C	C C	C C	C T	C C	C T	C T	C C	C C	C T	C C	C C	C C	C C	C C	C T	C C	C T	C T	C C	C T	C T	C C	C C	C T	C C	C C	C T	C C	C C	C T	C T	C C	C T	C C	C C	C C
be_G_A_chr1_2693043	1	2693043	G G	G G	G G	G G	G G	A G	A G	A G	G G	A G	G G	A G	G G	G G	A G	G G	G G	G G	A G	G G	G G	A G	G G	G G	G G	G G	G G	G G	G G	A G	G G	A G	A G	G G	G G	G G	G G	G G	G G	A A	A G	G G	G G
be_G_A_chr11_3122739	11	3122739	G G	G G	G G	G G	G G	G G	G G	G G	G G	G G	G G	G G	G G	G G	G G	G G	G G	A G	A G	A G	G G	G G	G G	G G	A G	G G	A G	G G	G G	A G	G G	G G	G G	G G	G G	G G	G G	A A	G G	G G	G G	G G	A G
be_G_A_chr12_8889344	12	8889344	G G	G G	G G	G G	G G	G G	A G	A G	A G	A G	G G	A G	G G	G G	G G	G G	G G	A G	A G	A A	A A	A G	G G	A G	G G	G G	G G	G G	G G	G G	G G	G G	G G	G G	G G	A G	G G	A G	G G	G G	G G	A G	G G
be_G_A_chr14_25732284	14	25732284	G G	G G	G G	G G	A G	G G	G G	A G	G G	G G	A G	G G	G G	G G	G G	G G	G G	A G	A G	G G	G G	A G	A G	G G	G G	G G	G G	G G	G G	A G	G G	G G	G G	G G	G G	G G	G G	G G	G G	G G	G G	G G	G G
be_G_A_chr14_26602245	14	26602245	A G	G G	A G	G G	G G	G G	G G	G G	G G	A G	G G	G G	G G	G G	G G	G G	G G	G G	G G	G G	G G	G G	G G	G G	G G	G G	G G	G G	A G	G G	G G	G G	A G	G G	G G	G G	G G	G G	A G	A G	A G	G G	A G
be_G_A_chr4_22480207	4	22480207	G G	A G	G G	G G	G G	G G	G G	G G	G G	G G	G G	G G	G G	G G	G G	G G	G G	G G	G G	G G	G G	A G	G G	A G	G G	G G	G G	G G	G G	A G	G G	G G	G G	G G	G G	G G	G G	G G	G G	A G	A G	G G	G G
be_G_T_chr8_8512750	8	8512750	G G	G G	G G	G G	G G	G T	G G	G G	G G	G G	G T	G G	G G	G T	G T	G T	G G	G G	G G	G G	G G	G T	G T	G G	G T	G G	G G	G G	G G	G G	G G	G G	G T	G T	G G	G G	G G	G G	G T	G G	G G	G G	G G
be_T_G_chr14_7136442	14	7136442	G T	G T	G T	G G	G T	G G	G G	G G	T T	G T	G G	G T	G G	G T	G T	G T	T T	G G	T T	T T	G T	T T	G T	G T	G G	G T	G G	G T	G T	T T	G T	G T	G G	G G	G T	G T	G T	T T	G T	G T	G T	T T	G G
be_T_G_chr16_1229416	16	1229416	G G	G G	G G	G T	G G	G G	G G	G G	G G	G G	G G	G G	G G	G G	G G	G T	G G	G G	G G	G G	G G	G G	G G	G G	G G	G G	G G	G G	G G	G G	G G	G G	G G	G G	G G	G G	G G	G G	G G	G G	G T	G G	G G
chr1_10064124_A_G	1	10064124	A A	A G	A A	A A	A A	A G	A A	A G	A G	A A	A A	A A	A A	A G	A A	A A	A G	A A	A G	A A	A A	A G	A G	A A	A A	A A	A A	A G	A A	A A	A A	A A	A A	A A	A G	A A	A A	A G	A A	A A	A A	A A	A A
chr1_10215474_A_G	1	10215474	A G	A G	G G	A A	A G	G G	G G	G G	G G	A G	G G	G G	A A	A G	A A	A G	G G	A G	A G	G G	G G	G G	A G	A G	G G	A G	G G	G G	G G	G G	G G	G G	A G	A G	G G	G G	G G	A G	A G	G G	G G	G G	G G
chr1_10248041_A_G	1	10248041	A A	A G	A G	A A	A G	A G	G G	A G	A A	A G	A A	A G	A A	A G	G G	A G	A A	G G	A G	A G	G G	A G	A G	G G	A A	A G	A G	A A	A G	G G	A G	A A	G G	A A	A A	A G	A G	A G	A G	A A	A A	A G	A G
chr1_10279151_A_G	1	10279151	A A	A G	A G	A G	A A	G G	G G	G G	A G	A A	A A	A G	A G	A G	A A	A G	G G	A A	A A	A G	G G	G G	A G	A G	A A	A G	A A	A G	A G	G G	G G	A A	A G	G G	A G	A A	A G	A G	A A	A A	A A	A G	A G
chr1_10346685_G_T	1	10346685	G G	G G	G G	G G	G T	G G	G G	G G	G G	G T	T T	G T	G G	G G	G G	G G	G G	G G	G G	G G	G G	G G	G G	G G	G G	G G	G G	G G	G T	G G	G G	T T	G G	G G	G T	G T	G G	G G	G G	T T	G T	G T	G G
chr1_10348071_C_T	1	10348071	C C	C C	C C	C T	C T	C C	C C	C C	C C	C T	T T	C T	C T	C C	C C	C C	C T	C C	C C	C C	C C	C C	C C	C C	C C	C C	C C	C C	C T	C C	C T	T T	C C	T T	C T	C T	C C	C C	C C	T T	C T	C T	C C
chr1_10352546_C_T	1	10352546	C C	C C	C C	C C	C C	C C	C C	C C	C C	C C	C T	C C	C C	C C	C C	C C	C C	C C	C C	C C	C C	C C	C C	C C	C C	C C	C C	C C	C T	C C	C C	C T	C C	C C	C C	C T	C C	C C	C C	C C	C T	C C	C C
chr1_10384689_A_G	1	10384689	A G	A G	G G	A A	A A	G G	G G	G G	G G	A A	A A	A G	A A	A G	A A	A G	A G	A G	A G	G G	G G	G G	A G	A G	A A	A G	A A	A G	A G	G G	G G	A A	A G	A G	A G	A A	G G	A G	A G	A A	A G	A G	G G
chr1_10567353_C_T	1	10567353	C T	C C	T T	C C	C C	C C	C T	C T	C T	C T	C C	C T	C C	C C	C C	C C	C T	C C	C T	T T	T T	T T	C C	C T	C C	C T	C C	C C	C T	T T	C T	C T	C T	C T	C C	C C	T T	C C	C T	T T	T T	C T	T T
chr1_10636113_A_G	1	10636113	G G	A G	G G	G G	A G	G G	A G	G G	G G	A G	G G	G G	G G	A G	A A	G G	G G	A G	A G	G G	A G	G G	A G	A G	A A	G G	A G	G G	G G	G G	G G	G G	A G	G G	G G	A G	G G	A G	A G	G G	G G	G G	G G
chr1_10686955_C_T	1	10686955	C C	C C	C T	C T	C C	C C	C T	C T	C C	C T	C T	C T	C T	C C	C C	C C	C T	C C	C T	C T	C T	T T	C T	C T	C C	C T	C C	C C	T T	T T	C T	T T	C T	T T	C C	C T	C T	C T	C C	T T	C T	T T	C T
chr1_10751301_A_C	1	10751301	C C	C C	A C	C C	C C	C C	A C	A C	C C	A C	C C	A C	C C	C C	C C	C C	A C	C C	A C	A C	A C	A A	A C	A C	C C	A C	C C	C C	A C	A A	A C	A C	A C	A C	C C	C C	A C	C C	C C	A A	A C	A A	A C
chr1_10778771_A_G	1	10778771	G G	G G	A G	G G	G G	G G	A G	A G	G G	A G	G G	A G	G G	G G	G G	G G	A G	G G	A G	A G	A G	A A	A G	A G	G G	A G	G G	G G	A G	A A	A G	A G	A G	A G	G G	G G	A G	G G	G G	A A	A G	A A	A G
chr1_10815671_A_G	1	10815671	A G	G G	A G	G G	A G	G G	G G	G G	A G	G G	A G	A G	G G	G G	G G	G G	G G	G G	A G	A G	G G	G G	G G	G G	G G	G G	A G	G G	G G	G G	A G	G G	G G	G G	A G	G G	A G	G G	A G	G G	A G	G G	A G
chr1_10848183_C_T	1	10848183	C C	C T	C T	C C	C T	C C	T T	C T	C T	C T	C T	C T	C C	C C	T T	C C	C T	C C	C T	C T	T T	T T	C T	C T	T T	C T	C T	C C	T T	T T	C T	C T	T T	C T	C C	T T	C T	C C	C C	C C	C T	T T	C T
chr1_1087116_A_G	1	1087116	A G	G G	G G	G G	G G	A G	A G	A G	G G	G G	G G	A G	A G	G G	A A	G G	G G	G G	A G	A G	G G	A G	G G	G G	A G	G G	G G	G G	G G	G G	G G	A G	A G	A G	G G	G G	G G	G G	A G	A G	G G	A G	A G
chr1_10879621_G_T	1	10879621	G G	G G	G T	G G	G G	G G	G T	G T	G G	G G	G G	G T	G G	G G	G G	G G	G G	G G	G G	G T	G T	G T	G G	G T	G G	G T	G G	G G	G T	T T	G T	G G	G T	G G	G G	G G	G T	G G	G G	G G	G G	G T	G G
chr1_10976077_G_T	1	10976077	T T	T T	G T	T T	G T	G T	T T	G T	T T	T T	G T	G T	T T	T T	T T	G T	T T	G T	T T	G T	G T	G T	T T	G G	T T	G T	T T	G T	G T	G G	G T	T T	G T	T T	G T	T T	G T	T T	T T	T T	T T	T T	T T
chr1_11007311_G_T	1	11007311	T T	G T	T T	T T	G T	T T	G T	T T	G T	G G	T T	T T	T T	T T	G G	T T	G T	T T	T T	T T	T T	G T	T T	T T	T T	T T	T T	T T	T T	T T	T T	G T	G T	G T	T T	G T	T T	T T	T T	G G	G T	G T	G T
chr1_11010707_G_T	1	11010707	T T	T T	G T	T T	G T	T T	T T	G T	T T	T T	G T	G T	T T	T T	T T	T T	T T	T T	T T	G T	G T	G T	T T	G T	T T	G T	T T	T T	G T	G G	G T	T T	G T	T T	G T	T T	G T	T T	T T	T T	T T	T T	T T
chr1_11269699_C_T	1	11269699	C T	C T	C C	C T	C C	C T	C T	C T	C C	C C	C T	C T	C T	C T	C T	C C	C T	C C	C C	C C	C T	C C	C T	C C	T T	C T	C T	C T	C T	C C	C C	C T	C C	C C	C T	C T	C C	C T	C C	C C	C C	C T	C C
chr1_11313468_C_T	1	11313468	T T	T T	C T	T T	C T	C T	C T	C T	C T	T T	C T	C T	T T	T T	T T	C T	T T	C T	T T	C T	C C	C T	T T	C C	C C	C T	C C	C T	C T	C C	C T	T T	C C	T T	C T	T T	C T	T T	T T	T T	T T	T T	T T
chr1_11414632_C_T	1	11414632	C C	C C	C C	C C	C C	C C	C C	C C	C C	C T	C C	C C	C C	C C	C C	C C	C T	C C	C C	C C	C C	C C	C C	C C	C C	C C	C C	C C	C C	C C	C T	C T	C C	C C	C C	C C	C C	C C	C C	T T	C T	C C	C C
chr1_11428082_C_T	1	11428082	C T	C C	C T	C C	C C	C C	C C	C C	C T	C C	C C	C C	C C	C T	C C	C T	C C	C C	C T	C T	C C	C C	C C	C C	C C	C C	C C	C T	C C	C C	C C	C C	C C	C C	C C	C C	C T	C C	C T	C C	C T	C C	C T
chr1_11527964_A_G	1	11527964	A A	A G	A A	A A	A G	A A	A A	A A	A G	G G	A A	A A	A A	A A	A G	A G	A G	A G	A A	A A	A A	A A	A A	A G	A A	A A	A A	A A	A A	A A	A A	A G	A G	A A	A A	A G	A G	A G	A G	G G	A G	A A	A A
chr1_11600448_A_G	1	11600448	A A	A A	A G	A A	A G	A G	A A	A G	A A	A A	A G	G G	A A	A A	A A	A A	A A	A A	A A	A G	G G	A G	A A	A G	G G	A G	A G	A G	A G	G G	G G	A A	A G	A A	A G	A A	A A	A A	A A	A A	A A	A A	A A
chr1_1163551_A_G	1	1163551	G G	A G	A A	A A	A A	A G	A A	A G	A A	A G	A G	A G	A G	A G	G G	A A	A A	A G	A G	A G	A G	A G	G G	G G	G G	A A	A A	A G	A G	A G	A A	G G	A G	A G	A G	A G	A A	A A	G G	G G	A G	A G	A G
chr1_1164056_G_T	1	1164056	T T	G T	G G	G G	G G	G T	G G	G T	G G	G T	G T	G T	G T	G T	T T	G G	G G	G T	T T	T T	G T	G T	T T	T T	T T	G G	G G	G T	G T	T T	G G	T T	G T	G T	G T	G T	G G	G G	T T	T T	G T	G T	G T
chr1_11680867_A_G	1	11680867	A A	A A	A A	A A	A A	A A	A G	A A	A A	G G	A G	A A	A A	A A	A G	A A	A A	A A	A G	A A	A A	A G	A G	A A	A A	A A	A A	A A	A G	A A	A A	G G	A A	A G	A A	A G	A A	A A	A A	A G	A G	G G	A G
chr1_11709592_A_G	1	11709592	G G	G G	G G	G G	G G	G G	A G	G G	G G	G G	A G	G G	G G	G G	A G	A G	G G	G G	A G	G G	G G	G G	A G	G G	G G	G G	G G	G G	A G	G G	G G	A G	G G	G G	G G	A G	G G	G G	G G	G G	G G	A G	G G
chr1_11738703_C_T	1	11738703	C C	C C	C C	C C	C C	C C	C T	C C	C C	C C	C T	C C	C C	C C	C T	C C	C C	C C	C T	C C	C C	C T	C T	C C	C C	C C	C C	C C	C T	C C	C C	C T	C C	C T	C C	C T	C C	C C	C C	C C	C C	C T	C T
chr1_11739249_C_T	1	11739249	T T	T T	C T	T T	C T	C T	T T	C T	T T	T T	C T	C C	T T	T T	T T	T T	T T	T T	T T	C T	C T	C T	T T	C T	T T	C T	T T	C T	C T	C C	C T	T T	C T	T T	C T	T T	T T	T T	T T	T T	T T	C T	T T
chr1_11818337_C_T	1	11818337	T T	T T	T T	T T	T T	T T	C T	T T	T T	C T	C T	T T	T T	T T	C T	T T	T T	T T	C T	T T	C T	T T	C T	T T	C T	T T	C T	T T	C T	T T	T T	C T	T T	T T	T T	C T	T T	T T	T T	T T	C T	C C	T T
chr1_11853324_A_G	1	11853324	G G	G G	G G	G G	G G	G G	A G	G G	G G	A G	A G	G G	G G	G G	A G	A G	G G	G G	A G	G G	A G	G G	A G	G G	A G	G G	A G	G G	A G	G G	G G	A G	G G	G G	G G	A G	G G	A G	A G	G G	A G	A A	G G
chr1_11858923_A_G	1	11858923	G G	G G	G G	G G	G G	G G	G G	G G	A G	A G	G G	G G	G G	G G	G G	G G	A G	G G	G G	G G	G G	A G	G G	G G	G G	G G	G G	G G	G G	G G	G G	A G	A G	A G	G G	G G	G G	G G	G G	A A	G G	G G	A G
chr1_11988940_A_C	1	11988940	A C	A A	A C	A A	A A	A A	A A	A A	A C	A A	A A	A A	A A	A A	A A	A A	A A	A A	A C	A C	A A	A A	A A	A A	A A	A A	A A	A A	A A	A A	A A	A A	A A	A A	A A	A A	A C	A A	A C	A A	A C	A A	A C
chr1_12046683_A_G	1	12046683	G G	G G	G G	G G	A G	A G	G G	A G	G G	A G	A G	A G	G G	G G	G G	G G	G G	G G	G G	A G	A G	A G	G G	A G	A G	G G	G G	A G	A G	A A	A A	G G	A G	G G	A G	G G	G G	G G	G G	G G	G G	G G	G G
chr1_12127803_C_T	1	12127803	C T	C T	T T	C T	T T	C T	C T	C T	T T	T T	T T	T T	C T	C T	T T	T T	T T	T T	T T	T T	T T	T T	C T	T T	T T	C T	T T	C T	T T	T T	T T	T T	T T	T T	C T	T T	T T	C T	T T	T T	T T	T T	T T
chr1_12168156_C_T	1	12168156	C T	C T	T T	C T	C T	C C	T T	C C	C T	C T	C T	C T	C T	C T	T T	T T	C T	C T	T T	C T	C C	C T	C T	C C	C C	C T	C T	C C	C T	C C	C C	T T	C C	T T	C C	T T	C T	C T	T T	C T	C T	T T	T T
chr1_1222768_G_T	1	1222768	G T	G T	T T	T T	T T	T T	T T	T T	T T	T T	G T	T T	T T	G T	T T	T T	T T	T T	T T	T T	T T	T T	G T	G T	T T	T T	T T	T T	G T	T T	T T	T T	T T	T T	T T	T T	T T	T T	T T	T T	G T	T T	T T
chr1_12284201_G_T	1	12284201	G G	G G	G G	G G	G G	G G	G T	G G	G T	T T	G G	G G	G G	G G	G G	G G	G T	G G	G G	G G	G G	G G	G G	G G	G G	G G	G G	G G	G G	G G	G G	G T	G T	G G	G G	G G	G G	G G	G G	T T	G T	G T	G G
chr1_12352034_C_T	1	12352034	C C	C C	C C	C C	C C	C C	C T	C C	C T	T T	C C	C C	C C	C C	C C	C C	C T	C C	C C	C C	C C	C C	C C	C C	C C	C T	C T	C C	C C	C C	C C	C T	C T	C C	C C	C C	C C	C C	C C	T T	C T	C T	C C
chr1_12400623_A_G	1	12400623	G G	G G	G G	G G	G G	G G	G G	G G	A G	A A	G G	G G	G G	G G	G G	G G	A G	G G	G G	G G	G G	G G	G G	G G	G G	G G	G G	G G	G G	G G	G G	A G	A G	G G	G G	G G	G G	G G	G G	A G	A G	A G	G G
chr1_12552777_A_G	1	12552777	A A	A A	A A	A A	A G	A G	A A	A G	A A	G G	A G	A G	A G	A A	A A	A A	A G	A A	A A	A G	A G	A G	A A	A G	A G	A A	A A	A G	A G	G G	G G	A A	A G	A G	A G	A A	A A	A A	A A	G G	A G	A G	A A
chr1_12560573_A_G	1	12560573	A A	A A	A G	A A	A A	A A	A G	A A	A A	G G	A G	A G	A A	A A	A G	A G	A G	A A	A G	A A	A A	A G	A G	A A	A A	A G	A G	A A	A G	A A	A A	A G	A A	A G	A A	A G	A A	A A	A A	A G	A G	G G	A G
chr1_12648747_A_C	1	12648747	A A	A A	A A	A A	A A	A A	A A	A A	A C	A C	A A	A A	A A	A A	A A	A A	A C	A A	A A	A A	A A	A A	A A	A A	A A	A A	A A	A A	A A	A A	A A	A C	A C	A A	A A	A A	A A	A A	A A	A A	A C	A A	A A
chr1_12655926_A_C	1	12655926	C C	C C	C C	C C	A C	A C	C C	A C	A C	A A	A C	A C	A C	C C	C C	A C	A C	C C	C C	A C	A C	A C	C C	A C	A C	C C	C C	A C	A C	A A	A A	A C	A A	A C	A C	C C	C C	C C	C C	A C	A C	A C	C C
chr1_1304398_C_T	1	1304398	T T	T T	C T	C T	T T	T T	C T	T T	T T	T T	T T	T T	T T	T T	T T	T T	T T	C C	C T	C T	T T	C T	T T	C T	T T	C T	T T	C T	T T	C T	C T	T T	T T	C T	C T	C T	T T	C T	C T	T T	T T	T T	T T
chr1_1336961_G_T	1	1336961	G G	G G	G T	G T	G G	G G	G G	G G	G G	G G	G G	G G	G G	G G	G G	G G	G G	G T	G G	G G	G T	G T	G G	G T	G G	G T	G G	G T	G G	G G	G G	G G	G G	G T	G G	G G	G G	G T	G G	G G	G G	G G	G G
chr1_13669728_C_T	1	13669728	C T	C T	C T	C T	C C	C T	C T	C T	C C	C C	C T	C T	C T	C T	C T	C C	C C	T T	C T	C C	C T	C T	T T	C T	C T	C T	C T	C T	C T	C C	C C	C T	C C	C T	C T	C T	C T	T T	C C	C C	C C	C T	C T
chr1_13676388_C_T	1	13676388	T T	T T	T T	T T	C T	C T	T T	C T	T T	T T	C T	C T	C T	T T	T T	T T	T T	T T	T T	C T	C T	C T	T T	C T	C T	T T	T T	C T	C T	C C	C C	T T	C T	C T	C T	T T	T T	T T	T T	T T	T T	T T	T T
chr1_13680311_A_G	1	13680311	A G	A A	A G	A A	A A	A A	A A	A A	A G	A A	A A	A A	A A	A G	A A	A G	A G	A A	A G	A G	A A	A A	A A	A A	A A	A A	A A	A A	A A	A A	A A	A A	A A	A A	A A	A A	A G	A A	A G	A A	A G	A A	A G
chr1_1372222_C_T	1	1372222	T T	C T	T T	C T	C T	T T	T T	C T	C T	T T	C T	C T	C T	C T	T T	C T	C C	T T	T T	T T	T T	C T	T T	T T	T T	T T	C T	T T	C T	T T	C T	T T	C T	T T	C T	T T	C T	C T	T T	T T	T T	T T	T T
chr1_13920137_A_G	1	13920137	G G	G G	G G	A G	G G	G G	G G	G G	A G	A A	G G	G G	G G	A G	G G	A A	A G	G G	G G	G G	G G	G G	G G	G G	G G	A G	A G	G G	G G	G G	G G	A G	A G	G G	G G	G G	G G	G G	A G	A A	A G	G G	G G
chr1_13921759_G_T	1	13921759	G G	G G	G G	G T	G G	G G	G G	G G	G T	G T	G G	G G	G G	G T	G G	G T	T T	G G	G G	G G	G G	G G	G G	G G	G G	G G	G G	G G	G G	G G	G G	G T	G T	G G	G G	G G	G G	G G	G T	G T	G T	G T	G G
chr1_13989145_A_C	1	13989145	C C	A C	A C	C C	A C	C C	C C	C C	A C	A C	C C	A C	C C	A C	A C	A A	A A	C C	A C	C C	C C	A C	A C	C C	C C	A C	A C	C C	C C	C C	C C	A C	A C	A C	C C	A C	C C	A C	A C	A A	C C	C C	A C
chr1_14006648_C_T	1	14006648	C C	C T	C T	C C	C T	C C	C C	C C	C C	C T	C C	C T	C C	C C	C T	C T	C C	C C	C T	C C	C C	C T	C T	C C	C C	C T	C T	C C	C C	C C	C C	C C	C C	C T	C C	C T	C C	C T	C T	T T	C C	C C	C T
chr1_1403770_C_T	1	1403770	C C	C C	C T	C T	C C	C C	C T	C C	C C	C C	C C	C C	C C	C C	C C	C C	C C	T T	C C	C C	C C	C T	C C	C T	C C	C T	C C	C T	C C	C C	C T	C C	C C	C T	C C	C C	C C	C T	C C	C T	C C	C C	C C
chr1_14059862_G_T	1	14059862	T T	T T	T T	T T	T T	T T	T T	T T	G T	G T	T T	T T	T T	T T	T T	T T	T T	T T	T T	T T	T T	T T	T T	T T	T T	T T	T T	T T	T T	T T	T T	G T	G T	T T	T T	T T	T T	T T	T T	G G	T T	T T	T T
chr1_14215925_A_G	1	14215925	A A	A A	A G	A A	A A	A A	G G	A A	A A	A A	A G	A G	A A	A A	A G	A A	A A	A A	A G	A A	A A	A G	A G	A A	A A	A A	A A	A A	A G	A A	A A	A G	A A	A G	A A	A G	A A	A G	A G	A A	A A	A G	A G
chr1_14217751_G_T	1	14217751	G T	G T	G G	G T	G G	G T	G G	G T	G G	G G	G G	G G	G T	G T	G G	G G	G G	G G	G G	G G	G G	G G	G T	G G	G G	G T	G G	G T	G G	G G	G G	G G	G G	G G	G T	G G	G G	G T	G G	G G	G G	G G	G G
chr1_14232730_C_T	1	14232730	C T	T T	C T	T T	C T	C T	T T	C T	C C	C C	C T	C T	C T	T T	T T	T T	C T	C T	C T	C C	C T	C T	T T	C T	C T	C T	C T	C T	C T	C C	C C	C T	C C	C T	C T	T T	C T	T T	C T	C C	C C	C T	C T
chr1_1449213_C_T	1	1449213	T T	T T	T T	T T	T T	C T	T T	C T	T T	C T	T T	C T	T T	T T	C T	T T	T T	T T	C T	T T	T T	T T	T T	T T	T T	T T	T T	T T	T T	C T	T T	C T	C T	T T	T T	T T	T T	T T	T T	C T	T T	T T	T T
chr1_14581112_A_G	1	14581112	A G	A A	A G	A A	A A	A A	A A	A A	G G	A A	A A	A A	A A	A G	A A	A G	A G	A G	A G	A G	A A	A A	A A	A A	A A	A G	A G	A A	A A	A A	A A	A A	A A	A A	A A	A A	A G	A A	A G	A A	A G	A A	A G
chr1_1458632_A_G	1	1458632	A G	A G	G G	G G	G G	G G	G G	G G	G G	G G	A G	G G	G G	G G	G G	G G	G G	G G	G G	G G	G G	G G	A G	A G	G G	G G	G G	A G	A G	G G	G G	A G	G G	G G	G G	G G	G G	G G	G G	G G	A A	G G	G G
chr1_14624429_C_T	1	14624429	T T	T T	T T	T T	C T	C T	T T	C T	T T	T T	C T	C T	C T	T T	T T	T T	T T	T T	T T	C T	C T	C T	T T	C T	C T	T T	T T	C T	C T	C C	C C	T T	C T	C T	C T	T T	T T	T T	T T	C T	T T	T T	T T
chr1_14667660_C_T	1	14667660	T T	T T	T T	C T	T T	T T	C T	T T	T T	C T	C T	T T	T T	T T	C T	T T	C T	C T	T T	T T	C T	T T	T T	C T	C T	T T	C T	T T	C T	T T	T T	C T	T T	T T	T T	C T	C T	C T	C T	C T	C T	C T	T T
chr1_14668769_C_T	1	14668769	T T	T T	C T	T T	C T	C T	T T	C T	T T	C T	C T	C C	C T	T T	T T	C T	T T	T T	C T	C T	C T	C C	C T	C T	C T	T T	T T	C T	C T	C C	C C	T T	C T	C C	C T	T T	T T	T T	T T	C T	T T	T T	C T
chr1_1482338_G_T	1	1482338	G T	G T	G G	G G	G G	G T	G G	G T	G G	G T	G T	G T	G G	G G	G T	G G	G G	G G	G T	G G	G G	G G	G T	G T	G G	G G	G T	G T	G T	G T	G G	T T	G T	G G	G G	G G	G G	G G	G G	G T	T T	G G	G G
chr1_1482634_C_T	1	1482634	T T	T T	T T	T T	T T	T T	C T	T T	T T	T T	T T	T T	T T	T T	T T	C T	T T	T T	T T	T T	T T	T T	T T	T T	T T	T T	T T	T T	T T	T T	C T	T T	T T	T T	T T	T T	T T	T T	T T	T T	T T	T T	T T
chr1_14860048_A_G	1	14860048	A A	A A	A G	A A	A A	A A	A A	A A	A A	A A	A A	A G	A A	A A	A A	A A	A A	A A	A G	A A	A A	A G	A G	A A	A A	A A	A A	A A	A A	A A	A A	A A	A A	A G	A A	A A	A A	A A	A A	A A	A A	A G	A G
chr1_14958139_A_G	1	14958139	A G	A A	G G	A A	A A	A A	A G	A A	A G	A A	A G	A G	A A	A G	A G	A G	A G	A G	A G	A A	A G	A G	A G	A G	A G	A A	A G	A A	A G	A A	A A	A G	A A	A G	A A	A G	G G	A A	A G	A A	A G	G G	G G
chr1_15016961_A_G	1	15016961	G G	G G	G G	A G	A G	A G	A G	A G	A G	A A	A G	A G	A G	A G	G G	A A	A A	A G	G G	A G	A G	A G	G G	A G	A G	G G	G G	A G	A G	A A	A A	A G	A A	A G	A G	G G	G G	G G	A G	A G	A G	A G	G G
chr1_15601334_A_G	1	15601334	A A	A A	A A	A A	A A	A A	A A	A A	A G	A G	A A	A A	A A	A A	A A	A A	A G	A A	A A	A A	A A	A A	A A	A A	A A	A A	A A	A A	A A	A A	A A	A G	A G	A A	A A	A A	A A	A A	A G	A G	A G	A G	A A
chr1_1562688_A_C	1	1562688	A C	C C	C C	C C	C C	C C	A A	C C	C C	C C	C C	C C	A C	A C	A C	C C	C C	C C	C C	A C	C C	C C	C C	C C	A C	C C	C C	C C	C C	C C	A C	C C	C C	A C	A C	A C	C C	C C	A C	C C	C C	A C	A C
chr1_15657631_G_T	1	15657631	G G	G G	G G	G G	G G	G G	G G	G G	G G	G T	G G	G G	G G	G G	G G	G G	G T	G G	G G	G G	G G	G G	G G	G G	G G	G G	G G	G G	G G	G G	G G	G G	G G	G G	G G	G G	G G	G G	G T	G T	G T	G G	G G
chr1_15659319_C_T	1	15659319	T T	T T	T T	T T	C T	C T	T T	C T	T T	C T	C T	C T	T T	T T	T T	T T	T T	T T	T T	C T	C T	C T	T T	C T	C T	T T	T T	C T	C T	C C	C C	T T	C T	T T	C T	T T	T T	T T	T T	C T	T T	T T	T T
chr1_15702664_A_G	1	15702664	G G	G G	A G	A G	A G	A G	A G	A G	G G	A A	A G	A A	G G	G G	G G	A G	A G	G G	A G	A G	A G	A A	A G	A G	A G	G G	G G	A G	A G	A A	A A	G G	A G	A G	A G	G G	G G	G G	A G	A A	A G	A G	G G
chr1_15717010_A_C	1	15717010	A A	A A	A A	A A	A A	A A	A A	A A	A A	A A	A A	A A	A A	A A	A A	A A	A A	A A	A A	A A	A A	A A	A A	A A	A A	A A	A A	A A	A A	A A	A A	A A	A A	A A	A A	A A	A A	A A	A A	A A	A A	A C	A A
chr1_15717071_C_T	1	15717071	C C	C C	C T	C T	C T	C T	C T	C T	C C	T T	C T	T T	C C	C C	C C	C T	C T	C C	C T	C T	C T	T T	C T	C T	C T	C C	C C	C T	C T	T T	T T	C C	C T	C T	C T	C C	C C	C C	C T	T T	C T	C T	C C
chr1_15804771_A_G	1	15804771	G G	A G	A G	A G	A A	A G	G G	A G	A G	A A	A G	A A	G G	G G	A G	A G	A G	A G	A A	A A	A G	A A	A G	A G	A G	A G	G G	A G	A G	A A	A A	A G	A A	A G	A G	A G	G G	A G	A G	A A	A G	A G	G G
chr1_1583561_A_G	1	1583561	A G	A G	A A	A G	A G	A G	G G	G G	A G	A G	A G	G G	G G	G G	G G	A G	G G	G G	A G	A G	A G	G G	A A	A G	A G	A A	A G	A G	A G	A G	G G	A G	G G	A G	G G	A G	A G	G G	A G	A G	A A	A G	A G
chr1_15843271_A_G	1	15843271	A A	A G	A G	A G	G G	A G	A A	A G	A G	G G	A G	G G	A A	A A	A G	A G	A G	A G	G G	G G	A G	G G	A G	A G	A G	A G	A A	A G	A G	G G	G G	A G	G G	A G	A G	A G	A A	A G	A G	G G	A G	A G	A A
chr1_15889332_A_G	1	15889332	G G	G G	G G	G G	A G	A G	G G	A G	G G	G G	A G	A G	G G	G G	G G	A G	G G	G G	G G	A G	A G	A G	G G	A G	A G	G G	G G	A G	A G	A A	A A	G G	A G	G G	A G	G G	G G	G G	G G	G G	G G	G G	G G
chr1_15909374_C_T	1	15909374	T T	C T	C T	T T	C C	C T	C C	C T	T T	C C	C C	C C	T T	T T	C C	C T	C T	C C	C C	C C	C C	C C	C T	C C	C C	C T	C T	C T	C C	C C	C C	C T	C T	C T	C T	C C	C T	C T	C T	C C	C T	C C	C T
chr1_16197622_A_G	1	16197622	A G	A G	G G	A G	G G	A G	A G	A G	A G	G G	G G	G G	A A	A G	G G	G G	G G	G G	G G	G G	G G	G G	A G	G G	G G	A G	A G	A G	G G	G G	G G	G G	G G	A G	0 0	G G	G G	A G	G G	G G	G G	G G	G G
chr1_16205431_A_C	1	16205431	C C	A C	C C	A C	A A	A C	A C	A C	C C	A A	A A	A C	C C	C C	A A	A C	A C	A C	A A	A A	A A	A C	A C	A A	A A	A C	A C	A C	A A	A A	A A	A C	A C	C C	A C	A A	A C	A C	A C	A A	A C	A A	A C
chr1_1620902_C_T	1	1620902	C T	C T	T T	T T	T T	T T	T T	T T	T T	T T	C T	T T	T T	C T	T T	T T	T T	T T	T T	T T	T T	C T	C T	C T	T T	T T	C T	C T	C T	T T	T T	C T	T T	T T	C T	C T	T T	T T	C T	C T	C C	T T	T T
chr1_16242814_C_T	1	16242814	T T	C T	T T	T T	C T	C T	C T	C T	T T	T T	C T	C T	T T	T T	C C	T T	T T	C T	C T	C T	C T	T T	T T	C T	C T	T T	C T	C T	C T	C T	T T	C T	C T	T T	T T	C C	C T	T T	T T	T T	T T	C T	C T
chr1_16384739_A_G	1	16384739	A A	A G	A A	A A	A G	A G	A G	A G	A A	G G	A G	A G	A A	A A	G G	A A	A G	A G	G G	A G	A G	A A	A G	A G	A G	A A	A G	A G	A G	A G	A A	A G	A G	A A	A A	G G	A G	A A	A G	G G	A G	G G	A G
chr1_16550466_A_G	1	16550466	G G	A G	A G	G G	A A	A G	A G	A A	A G	A A	A G	A G	G G	A G	A A	A A	A A	G G	A A	A G	A A	A A	A G	G G	A A	G G	A G	A G	A G	A G	A A	A G	A A	A G	A G	A G	G G	A G	A G	A A	A G	A G	G G
chr1_16586426_A_C	1	16586426	A C	A C	A C	C C	A C	A C	A A	A C	A A	A A	A C	A C	C C	C C	A A	A C	A C	A A	A C	A A	A C	C C	C C	A A	A C	A C	A C	A C	A C	A A	C C	A A	A A	C C	C C	A A	A A	A C	A A	A A	A A	A A	A A
chr1_16623814_C_T	1	16623814	C T	T T	C T	C T	C T	T T	C T	C T	C T	T T	C C	C T	C T	T T	T T	T T	T T	C C	T T	C T	C C	C T	T T	C C	C C	C T	C T	T T	C C	C T	C C	C C	C T	C T	C T	C T	C C	C T	C T	T T	C T	C T	C C
chr1_16904389_C_T	1	16904389	C C	C C	C C	C C	C C	C C	C T	C C	C C	C C	C T	C T	C C	C C	C C	C C	C C	C T	C C	C T	C C	C C	C C	T T	C C	C C	C C	C C	C T	C T	C C	C T	C C	C C	C C	C T	C T	C C	C C	C C	C C	C T	C T
chr1_16906729_A_C	1	16906729	C C	C C	C C	A C	C C	C C	A C	C C	C C	A A	A C	A C	A C	A C	C C	A C	A A	A C	A C	A C	C C	C C	A C	A A	C C	C C	C C	C C	A C	A C	C C	A C	C C	A C	C C	A C	A C	A C	A C	A A	A C	A A	A C
chr1_16967062_A_G	1	16967062	A A	A A	A A	A A	A A	A A	A A	A A	A A	A A	A A	A A	A A	A G	A A	A G	A G	A G	A G	A A	A A	A A	0 0	A A	A A	A G	A A	A A	A A	A A	A A	A A	A A	A A	A A	A A	A A	A A	A A	A A	A A	A A	A A
chr1_16977489_A_G	1	16977489	A G	A G	G G	A A	A G	A G	A A	A G	A G	A A	A A	A G	A A	A A	G G	A G	A A	A A	A G	A G	A G	A A	A A	A A	A G	A A	A G	A G	A A	A G	A A	A A	A G	A G	A A	A G	A G	A A	A G	A A	A G	A A	A G
chr1_17167398_A_G	1	17167398	G G	G G	G G	G G	A G	G G	G G	A G	G G	G G	A G	G G	G G	G G	G G	G G	G G	G G	G G	G G	A G	A G	G G	G G	A G	G G	G G	G G	A G	G G	A A	G G	G G	G G	A G	G G	G G	G G	G G	G G	G G	G G	G G
chr1_17218476_A_G	1	17218476	G G	G G	G G	G G	A G	G G	G G	A G	G G	G G	A G	G G	G G	G G	G G	G G	G G	G G	G G	G G	A G	A G	G G	G G	A G	G G	G G	G G	A G	G G	A A	G G	G G	G G	A G	G G	G G	G G	G G	G G	G G	G G	G G
chr1_17324608_G_T	1	17324608	T T	T T	T T	T T	T T	T T	G T	T T	T T	T T	G T	G T	T T	T T	T T	T T	T T	G T	T T	G T	T T	T T	T T	G T	T T	T T	T T	T T	G T	G T	T T	G T	T T	T T	T T	G T	T T	T T	T T	T T	T T	G T	G T
chr1_17402591_C_T	1	17402591	C T	C C	T T	C T	C T	C T	T T	C T	T T	T T	T T	T T	C T	C T	C T	C C	C T	T T	C T	C T	T T	T T	C T	T T	T T	C T	C T	C C	T T	C T	T T	T T	C T	T T	C T	C T	T T	C C	T T	T T	T T	T T	T T
chr1_17451211_A_G	1	17451211	A A	A G	A G	A G	A G	A A	G G	A G	A G	G G	G G	G G	A G	A G	A A	A G	G G	A G	A G	A G	G G	G G	A G	G G	G G	A G	A G	A A	G G	A G	G G	G G	A G	G G	A G	A G	A G	A G	A G	G G	A G	G G	A G
chr1_17549134_A_G	1	17549134	A A	A A	A G	A A	A G	A A	A A	A G	A A	G G	A G	A G	A A	A A	A A	A A	A G	A A	A A	A A	A G	A G	A A	A A	A G	A G	A A	A A	A G	A A	G G	A A	A A	A G	A G	A A	A A	A A	A G	G G	A G	A G	A A
chr1_17557827_C_T	1	17557827	C C	C C	C C	C T	C C	C C	C C	C C	C C	C C	C C	C C	C T	C C	C C	C C	C C	C C	C C	C C	C C	C T	C C	C C	C C	C C	C C	C C	C C	C C	C C	C C	C C	C T	C C	C C	C C	C C	C C	C C	C C	C C	C C
chr1_1764767_A_G	1	1764767	A G	A G	A A	A G	A G	A A	A G	A G	A G	A A	A G	A G	G G	A G	A G	A G	G G	A A	A A	A G	A G	A A	A A	A A	A A	A A	A G	A A	A G	A A	A A	A A	A G	A G	A G	A A	A G	A G	A A	A G	A A	A G	A G
chr1_17880631_A_G	1	17880631	A A	A A	A A	A A	A A	A A	A G	A A	A A	A A	A G	A G	A A	A A	A A	A A	A A	A G	A A	A G	A A	A A	A A	A G	A A	A A	A A	A A	A G	A G	A A	A G	A A	A A	A A	A G	A A	A A	A A	A A	A A	A G	A G
chr1_17951118_A_C	1	17951118	A A	A A	A A	A A	A A	A A	A C	A C	A A	A A	C C	A C	A A	A A	A A	A A	A A	A C	A A	A C	C C	A C	A A	A C	C C	A C	A A	A A	C C	A C	C C	A C	A A	A A	A A	A C	A A	A A	A A	A A	A A	A C	A C
chr1_17969189_C_T	1	17969189	C C	C C	C C	C C	C C	C C	C C	C C	C C	C C	C C	C C	C C	C C	C C	C C	C T	C C	C C	C C	C C	C C	C C	C C	C C	C C	C C	C C	C C	C C	C C	C C	C C	C C	C C	C C	C C	C C	C T	C C	C C	C C	C C
chr1_18013177_C_T	1	18013177	T T	T T	C T	T T	C T	T T	T T	T T	T T	C T	T T	C T	T T	T T	T T	T T	T T	T T	T T	T T	T T	T T	T T	C T	T T	T T	T T	T T	T T	T T	T T	T T	T T	C T	C T	T T	C T	T T	C T	C C	T T	C T	T T
chr1_18021871_A_G	1	18021871	G G	A G	A G	G G	A G	A G	G G	A G	G G	G G	G G	A G	G G	G G	A A	A G	G G	G G	A G	A G	G G	G G	G G	G G	G G	G G	G G	A G	G G	A G	G G	G G	A G	A G	G G	A G	G G	G G	G G	G G	A G	G G	G G
chr1_18105883_C_T	1	18105883	C C	C C	C T	C C	C C	C C	C C	C C	C C	C C	C C	C T	C C	C C	C C	C C	C T	C C	C C	C C	C C	C C	C C	C C	C C	C C	C C	C C	C C	C C	C C	C C	C C	C T	C C	C C	C C	C C	C C	C C	C T	C T	C C
chr1_18157904_A_G	1	18157904	A G	A A	G G	A A	A G	A A	A G	A A	A G	G G	A G	G G	A A	A A	A A	A A	A G	A G	A A	A G	A G	A A	A A	G G	A G	A A	A A	A A	A G	A G	A A	G G	A G	A G	A G	A G	G G	A A	G G	G G	G G	G G	G G
chr1_18181446_C_T	1	18181446	C C	C C	C C	C C	C T	C C	C T	C T	C T	T T	T T	C T	C C	C C	C C	C C	C T	C T	C C	C T	T T	C T	C C	T T	C T	C T	C C	C C	T T	C T	T T	C T	C C	C C	C T	C T	C T	C C	C T	T T	C T	T T	C T
chr1_18207009_C_T	1	18207009	C T	T T	C T	T T	T T	T T	T T	T T	T T	T T	T T	T T	T T	T T	T T	T T	T T	T T	T T	T T	T T	T T	T T	T T	T T	T T	T T	T T	T T	T T	T T	T T	T T	T T	T T	T T	C T	C T	C T	T T	C T	T T	C T
chr1_18321760_C_T	1	18321760	C T	C T	C C	T T	C C	C T	C C	C C	C C	C C	C C	C C	T T	T T	C C	C T	C T	C C	C C	C C	C C	C T	C T	C C	C C	C T	C T	C T	C C	C C	C C	C C	C C	C T	C T	C C	C C	C T	C C	C C	C C	C C	C C
chr1_18353212_A_G	1	18353212	A A	A G	A A	A A	G G	A G	A G	G G	A G	G G	G G	A G	A A	A A	G G	A G	A G	A G	G G	G G	G G	A G	A G	G G	G G	A G	A A	A G	G G	G G	G G	A G	A G	A A	A G	G G	A G	A A	A G	G G	A G	G G	A G
chr1_1836149_A_G	1	1836149	A G	G G	A A	G G	G G	G G	A A	G G	A G	A G	G G	G G	A G	A G	A G	A G	G G	A A	A G	A A	A G	A A	A G	A G	A A	A A	A G	A A	G G	A A	A A	A G	G G	A A	A G	A G	A G	A G	A G	A A	A G	A G	A G
chr1_18368208_C_T	1	18368208	T T	T T	T T	T T	C T	T T	C T	T T	C T	T T	C T	C T	T T	T T	T T	T T	C T	C T	T T	C T	C T	T T	T T	C C	C T	T T	T T	T T	C T	C T	T T	C T	T T	T T	C T	C T	C T	T T	T T	T T	C T	C C	C T
chr1_18404031_A_G	1	18404031	A G	A G	A A	G G	A A	A G	A G	A G	A G	G G	A G	A A	G G	G G	A A	A G	A G	A G	A G	A A	A G	G G	G G	A A	A A	G G	G G	A G	A G	A A	G G	A G	A G	A G	A G	A A	A A	G G	A G	G G	A A	A A	A G
chr1_18463066_A_G	1	18463066	A A	A A	A A	A A	A A	A A	A A	A A	A A	G G	A A	A A	A A	A A	A A	A A	A G	A A	A A	A A	A A	A A	A A	A A	A A	A A	A A	A A	A A	A A	A A	A A	A A	A A	A A	A A	A A	A A	G G	G G	A G	A G	A A
chr1_18582851_C_T	1	18582851	C C	C C	C C	C T	C C	C C	C C	C C	C C	C C	C C	C C	C T	C C	C C	C C	C C	C C	C T	C C	C C	C T	C T	C C	C C	C C	C C	C C	C C	C C	C C	C C	C C	C T	C C	C C	C C	C C	C C	C C	C C	C C	C C
chr1_18654390_C_T	1	18654390	C C	C C	C C	C C	C C	C C	C C	C C	C C	T T	C C	C C	C C	C C	C C	C C	C T	C C	C C	C C	C C	C C	C C	C C	C C	C C	C C	C C	C C	C C	C C	C C	C C	C C	C C	C C	C C	C C	T T	T T	C T	C T	C C
chr1_1870587_C_T	1	1870587	C T	C T	T T	T T	T T	C T	T T	C T	T T	T T	C T	C T	T T	T T	C T	T T	T T	T T	C T	T T	T T	T T	C T	C T	T T	T T	T T	T T	C T	T T	T T	C T	C T	T T	T T	T T	T T	T T	T T	T T	C T	T T	T T
chr1_18760209_A_G	1	18760209	A G	A A	G G	A G	A G	A A	G G	A G	G G	G G	G G	G G	A G	A A	A A	A A	A G	G G	A G	A G	G G	G G	A G	G G	G G	A G	A G	A A	G G	A G	G G	G G	A G	G G	A G	A G	G G	A A	G G	G G	G G	G G	G G
chr1_18902730_A_G	1	18902730	A A	A G	A A	A A	A G	A G	A A	A G	A A	A G	A A	A A	A A	A A	G G	A G	A G	A G	A G	A G	A A	A A	A A	A A	A A	A A	A G	A G	A A	A G	A A	A G	G G	A A	A A	A G	A A	A G	A A	A A	A A	A A	A A
chr1_18906357_A_G	1	18906357	A A	A G	A A	A A	A G	A G	A A	A G	A A	A A	A A	A A	A A	A A	G G	A G	A A	A A	A G	A G	A A	A A	A A	A A	A A	A A	A A	A G	A A	A G	A A	A A	A G	A A	A A	A G	A A	A A	A A	A A	A A	A A	A A
chr1_18973092_A_C	1	18973092	C C	A C	C C	C C	A C	A C	C C	A C	C C	C C	C C	C C	C C	C C	A A	A C	C C	C C	A C	A C	C C	C C	C C	C C	C C	C C	C C	A C	C C	A C	C C	C C	A C	C C	C C	A C	C C	C C	A C	A C	A C	C C	C C
chr1_19009322_A_G	1	19009322	A A	A A	A A	A A	A A	A A	A A	A A	A A	A A	A A	A A	A A	A A	A A	A A	A A	A A	A G	A G	A A	A A	A A	A A	A A	A A	A A	A A	A A	A A	A A	A A	A A	A A	A A	A A	A A	A G	A G	A G	A G	A A	A A
chr1_19097478_A_G	1	19097478	G G	G G	G G	G G	G G	G G	G G	A G	G G	G G	A G	G G	G G	G G	G G	G G	G G	G G	G G	G G	A G	A G	G G	G G	G G	A G	G G	G G	A G	G G	A A	G G	G G	G G	G G	G G	G G	G G	G G	G G	G G	G G	G G
chr1_19105277_A_C	1	19105277	C C	C C	C C	C C	C C	C C	C C	C C	C C	C C	C C	C C	C C	C C	C C	C C	C C	C C	A C	A C	C C	C C	C C	C C	C C	C C	C C	C C	C C	C C	C C	C C	C C	C C	C C	C C	C C	C C	A C	A C	A C	C C	C C
chr1_19151567_C_T	1	19151567	C T	C C	C C	C T	C T	C T	C T	C T	C T	T T	T T	C T	C T	C T	C C	C C	C T	C T	C T	T T	T T	C T	C T	T T	T T	T T	C T	C T	T T	C T	T T	C T	C C	C C	T T	C T	C T	C C	T T	T T	C T	T T	C T
chr1_1915978_A_G	1	1915978	G G	G G	A G	G G	G G	G G	G G	G G	G G	G G	G G	G G	G G	G G	G G	G G	G G	A G	G G	G G	A G	A A	A G	G G	A A	A G	G G	G G	G G	G G	G G	G G	G G	A G	G G	G G	G G	A G	G G	G G	G G	G G	G G
chr1_19186859_A_G	1	19186859	A G	A G	A A	A G	G G	G G	A G	A G	A G	G G	A G	A G	A G	A G	G G	A G	A G	A G	A G	G G	A G	A A	A G	G G	G G	A G	A G	G G	A G	G G	A A	G G	G G	A A	G G	G G	A G	A A	G G	G G	A G	G G	A G
chr1_19224395_A_G	1	19224395	A A	A A	A A	A A	A G	A A	A G	A A	A G	G G	A G	A G	A A	A A	A A	A A	A G	A G	A G	G G	A G	A A	A A	G G	G G	A A	A A	A A	A G	A G	A A	A G	A A	A A	A G	A G	A G	A A	G G	G G	A G	G G	A G
chr1_19257832_A_G	1	19257832	G G	G G	G G	G G	G G	G G	G G	A G	G G	G G	A G	G G	G G	G G	G G	G G	G G	G G	G G	G G	A G	A G	G G	G G	G G	A G	G G	G G	A G	G G	A A	G G	G G	G G	G G	G G	G G	G G	G G	G G	G G	G G	G G
chr1_19258880_C_T	1	19258880	C C	C C	C C	C C	C T	C C	C T	C C	C T	C C	C T	C T	C C	C C	C C	C C	C T	C T	C C	C T	C T	C C	C C	T T	T T	C C	C C	C C	C T	C T	C C	C T	C C	C C	C T	C T	C T	C C	C C	C C	C C	C T	C T
chr1_19509283_A_G	1	19509283	G G	A G	G G	G G	A G	A G	G G	A A	G G	G G	A G	G G	G G	G G	A A	A G	G G	G G	G G	G G	A G	A A	G G	G G	G G	A G	G G	A G	A G	A G	A A	A G	A A	G G	G G	A G	G G	A G	G G	G G	G G	G G	G G
chr1_19545452_C_T	1	19545452	T T	T T	C T	C T	T T	T T	T T	T T	T T	T T	T T	C T	C T	T T	T T	T T	T T	T T	T T	T T	T T	T T	T T	T T	T T	T T	T T	T T	T T	T T	T T	T T	T T	C C	T T	T T	T T	T T	T T	T T	T T	T T	T T
chr1_19565862_C_T	1	19565862	C T	C C	C T	T T	C T	C T	C T	C T	C T	T T	C T	T T	T T	C T	C C	C C	C T	C T	C T	T T	C T	C C	C T	T T	T T	C T	C T	C T	C T	C T	C C	T T	C T	T T	T T	C T	C T	C C	T T	T T	C T	T T	C T
chr1_19576877_A_G	1	19576877	A A	A G	A G	A G	A G	A G	A A	A G	A A	A A	A A	A G	A G	A A	G G	A G	A A	A A	A A	A A	A A	A A	A A	A A	A A	A A	A A	A G	A A	A G	A A	A A	A G	G G	A A	A G	A A	A G	A A	A A	A A	A A	A A
chr1_19686518_A_G	1	19686518	G G	A A	A G	G G	A G	A A	G G	A G	A G	G G	G G	A G	G G	A G	A A	A A	A G	G G	G G	G G	G G	G G	A A	G G	G G	G G	G G	A G	G G	A G	G G	G G	A G	A G	G G	A G	G G	A A	G G	G G	G G	G G	G G
chr1_196881_C_T	1	196881	T T	C T	C T	T T	C T	T T	T T	T T	T T	T T	T T	T T	T T	T T	T T	T T	T T	T T	C T	C T	T T	T T	C T	C C	C T	C T	C T	C T	T T	C T	T T	T T	T T	C T	T T	T T	T T	T T	T T	T T	T T	T T	T T
chr1_19758132_C_T	1	19758132	C T	C C	C T	C T	T T	C C	C T	C T	C C	T T	C T	T T	C T	C C	C C	C C	C T	C T	C T	T T	C T	C C	C C	T T	T T	C C	C C	C C	C T	C T	C C	C T	C C	T T	C T	C T	C T	C C	T T	C T	C T	T T	C T
chr1_19828192_C_T	1	19828192	C C	C C	C T	C T	C T	C C	C C	C C	C C	C C	C C	C T	C T	C C	C C	C C	C C	C C	C C	C C	C C	C C	C T	C C	C C	C C	C C	C C	C C	C C	C C	C C	C C	T T	C C	C C	C C	C C	C C	C C	C C	C C	C C
chr1_19866437_A_C	1	19866437	A A	A C	A C	A A	A A	A A	A A	A A	A A	A A	A A	A A	A A	A C	A A	A C	A C	A A	A C	A A	A A	A A	A A	A A	A A	A A	A A	A A	A A	A A	A A	A A	A A	A A	A A	A A	A C	A C	A A	A A	A C	A A	A A
chr1_19868076_A_G	1	19868076	G G	G G	G G	G G	G G	G G	G G	G G	G G	G G	A G	G G	G G	G G	G G	G G	G G	G G	G G	G G	A G	A A	G G	G G	G G	A G	G G	G G	A G	G G	A G	G G	G G	G G	G G	G G	G G	G G	G G	G G	G G	G G	G G
chr1_19975589_A_G	1	19975589	A G	G G	A A	A G	A A	G G	A A	A G	A G	G G	A A	A A	A G	G G	G G	G G	A G	A A	A G	A A	A A	A A	G G	A A	A A	A G	A G	G G	A A	A G	A A	A A	A G	A A	A G	A G	A A	G G	A G	G G	A A	A A	A A
chr1_19990759_A_G	1	19990759	A A	G G	A A	A A	A A	G G	A A	A G	A G	A A	A A	A A	A A	A G	G G	G G	A G	A A	A G	A A	A A	A A	A G	A A	A A	A A	A A	A G	A A	A G	A A	A A	A G	A A	A A	A G	A A	G G	A A	A A	A A	A A	A A
chr1_19998477_A_G	1	19998477	A G	A A	A A	A A	A G	A A	A G	A G	A A	A A	A G	A G	A A	A A	A A	A A	A G	A G	A A	A G	A G	A A	A A	G G	G G	A A	A A	A A	A G	A G	A G	A G	A A	A A	A G	A G	A G	A A	A A	A A	A G	G G	A G
chr1_2013068_A_G	1	2013068	G G	A G	G G	A A	A A	A G	G G	A G	A G	A G	A G	A G	A G	A G	G G	A G	A A	G G	G G	G G	G G	G G	G G	G G	G G	G G	G G	G G	A G	G G	G G	G G	A G	G G	A G	A G	A G	A G	A G	G G	G G	A G	A G
chr1_20641842_C_T	1	20641842	T T	C T	T T	T T	T T	C C	T T	C T	C T	T T	T T	T T	T T	T T	C C	C T	T T	T T	C T	T T	T T	T T	C T	T T	T T	T T	T T	C T	T T	C T	T T	T T	C T	T T	T T	C T	T T	C T	T T	T T	T T	T T	T T
chr1_20642990_A_G	1	20642990	A G	A G	A G	A G	A G	G G	A G	A G	G G	G G	A G	A G	A G	A G	G G	A G	A G	A G	G G	A G	A G	G G	G G	A A	A A	A G	G G	G G	A G	A G	A G	A G	G G	G G	A G	A G	A A	A G	G G	G G	A G	A G	A G
chr1_20648785_C_T	1	20648785	C T	C T	C C	C T	C T	T T	C T	C T	T T	C T	C C	C C	C T	C C	T T	C T	C C	C C	T T	C T	C C	C C	C T	C C	C C	C C	C C	C T	C C	C T	C C	C C	C T	C T	C C	C T	C C	C T	T T	C T	C T	C C	C T
chr1_20723234_C_T	1	20723234	C T	C T	T T	C T	T T	T T	T T	T T	T T	T T	C T	T T	C T	C T	T T	C T	C C	T T	T T	T T	T T	C T	C T	T T	T T	C C	T T	T T	C T	T T	C T	T T	T T	T T	T T	T T	T T	C T	T T	T T	T T	C T	T T
chr1_20750265_C_T	1	20750265	C C	C C	C T	C T	C T	C C	T T	C T	C T	C C	C T	T T	C T	C C	C C	C C	C T	C C	C C	C C	T T	C T	C T	C T	T T	C C	C C	C T	C T	C C	C T	C T	C C	T T	C C	C T	C T	C T	C C	C C	C C	T T	C T
chr1_2083858_A_C	1	2083858	A A	A C	A A	C C	C C	A C	A C	A C	A C	A C	A C	A C	A C	A C	A A	A C	C C	A A	A A	A A	A A	A A	A A	A A	A A	A A	A A	A A	A C	A A	A A	A A	A C	A A	A C	A C	A C	A C	A C	A A	A A	A C	A C
chr1_20879274_C_T	1	20879274	C T	C C	C C	C C	C C	C C	C C	C C	C C	C C	C C	C C	C C	C C	C T	C C	C C	C C	C T	C T	C C	C C	C C	C C	C C	C C	C C	C C	C C	C C	C C	C C	C C	C C	C C	C C	C C	C C	C T	C C	C T	C C	C C
chr1_20902008_G_T	1	20902008	G G	G G	G T	G T	G T	G G	G G	G G	G G	G G	G T	G G	G T	G G	G G	G G	G T	G T	G G	G G	G T	T T	G T	G G	G T	G G	G T	G G	G T	G G	G T	G T	G T	G T	G G	G G	G T	G G	G G	G G	G T	G T	G G
chr1_20933816_C_T	1	20933816	C C	C C	C C	C C	C C	C C	C C	C C	C C	T T	C C	C C	C C	C C	C T	C C	C T	C C	C T	C T	C C	C C	C C	C C	C C	C C	C C	C C	C C	C C	C C	C C	C C	C C	C C	C C	C C	C C	T T	C T	C C	C T	C C
chr1_20944785_A_G	1	20944785	A G	G G	A G	G G	A G	G G	A G	G G	A G	G G	G G	A G	G G	G G	G G	G G	G G	A G	G G	A G	G G	G G	G G	A G	G G	A G	G G	G G	G G	A G	G G	G G	G G	A G	A G	G G	G G	G G	G G	G G	A G	G G	A A
chr1_20985372_C_T	1	20985372	C T	C C	C C	C C	C C	C C	C C	C C	C C	T T	C C	C C	C C	C C	C T	C C	C T	C C	C T	C T	C C	C C	C C	C C	C C	C C	C C	C C	C C	C C	C C	C C	C C	C C	C C	C C	C C	C C	T T	C T	C T	C T	C C
chr1_21104634_A_C	1	21104634	C C	A C	C C	C C	C C	A A	C C	A C	A C	A C	C C	C C	C C	C C	A C	C C	C C	C C	A C	C C	C C	C C	A C	C C	C C	C C	C C	C C	C C	A C	C C	A C	A A	C C	C C	A C	C C	C C	A C	A C	C C	A C	C C
chr1_2119583_G_T	1	2119583	G T	T T	G T	T T	T T	T T	G G	T T	T T	T T	T T	T T	G T	T T	G T	T T	T T	G G	T T	G T	G T	T T	T T	G T	G T	G T	G T	G T	T T	T T	T T	T T	T T	G G	T T	T T	T T	T T	T T	T T	T T	G T	G T
chr1_21206468_A_C	1	21206468	C C	C C	C C	C C	C C	C C	C C	C C	C C	C C	A C	C C	C C	C C	C C	C C	C C	C C	C C	C C	C C	A C	C C	C C	C C	A C	C C	C C	A C	C C	A C	C C	C C	C C	C C	C C	C C	C C	C C	C C	C C	C C	C C
chr1_21223815_A_G	1	21223815	A G	G G	G G	G G	G G	G G	G G	G G	G G	A A	G G	G G	G G	G G	A G	G G	A G	G G	A G	A G	G G	G G	G G	G G	G G	G G	G G	G G	G G	G G	G G	G G	G G	G G	G G	G G	G G	G G	A A	A G	A G	A G	G G
chr1_21373487_C_T	1	21373487	T T	T T	T T	C T	C T	T T	C T	C T	T T	T T	T T	T T	T T	T T	T T	T T	T T	C T	T T	T T	C T	T T	T T	C T	C T	T T	T T	C T	T T	T T	C T	T T	T T	T T	C T	T T	C T	C T	T T	T T	T T	C T	C T
chr1_21394971_C_T	1	21394971	T T	T T	T T	T T	T T	T T	T T	T T	T T	C T	T T	T T	T T	T T	C T	T T	C T	T T	C T	C T	T T	T T	T T	T T	T T	T T	T T	T T	T T	T T	T T	T T	T T	T T	T T	T T	T T	T T	C T	T T	T T	T T	T T
chr1_21503298_C_T	1	21503298	C T	T T	T T	C T	C T	T T	C T	C T	T T	C C	T T	T T	T T	T T	C T	T T	C T	T T	C T	C C	C T	T T	T T	C C	C T	T T	T T	C T	T T	C T	C C	T T	T T	T T	C T	T T	C T	C T	C C	C T	C T	C C	C T
chr1_21676342_A_C	1	21676342	C C	C C	C C	C C	C C	C C	C C	C C	C C	A C	C C	C C	C C	C C	C C	C C	C C	C C	C C	C C	C C	C C	C C	A C	C C	C C	C C	C C	C C	A C	C C	A C	C C	C C	C C	C C	C C	C C	C C	C C	C C	A C	C C
chr1_21713586_A_G	1	21713586	A G	G G	G G	A G	A G	G G	A A	A G	A A	A A	G G	G G	G G	G G	A G	G G	A G	G G	A G	A G	A G	G G	G G	A G	A G	G G	G G	A G	A G	A G	A A	A G	A G	G G	A G	G G	A G	A G	A A	A G	A G	A A	A A
chr1_21718827_A_G	1	21718827	A G	A A	A A	A G	A G	A A	G G	A G	G G	G G	A A	A A	A A	A A	A G	A A	A G	A A	A G	A G	A G	A A	A A	A G	A G	A A	A A	A G	A G	A G	G G	A G	A G	A A	A G	A A	A G	A G	G G	A G	A G	G G	G G
chr1_21967275_A_G	1	21967275	A G	G G	A G	A G	A G	G G	A A	A G	A A	A A	A G	A G	G G	G G	A G	G G	A G	G G	A A	A A	A G	G G	G G	A A	A G	G G	G G	A G	A G	A G	A A	A G	G G	G G	A G	A G	A G	A G	A A	A G	A G	A A	A A
chr1_22107348_G_T	1	22107348	G T	G G	G T	G T	G T	G G	T T	G T	T T	T T	T T	G T	G G	G T	G T	G G	G T	T T	T T	T T	T T	G T	G T	T T	T T	G T	T T	T T	T T	G T	T T	T T	G T	G G	T T	G T	G T	G T	T T	T T	G T	T T	T T
chr1_22133457_A_C	1	22133457	C C	A C	C C	C C	C C	A A	C C	A C	C C	C C	C C	A C	C C	C C	A C	C C	C C	C C	C C	C C	C C	A C	A C	C C	C C	A C	C C	C C	C C	A C	C C	C C	A C	A C	C C	A C	C C	C C	C C	C C	C C	C C	C C
chr1_22184356_C_T	1	22184356	T T	T T	C T	T T	T T	T T	C T	T T	C C	C T	C T	C T	T T	T T	C T	T T	C T	T T	C C	C T	T T	T T	T T	T T	T T	T T	T T	T T	C T	T T	T T	T T	T T	T T	T T	C T	T T	T T	C T	C T	T T	C T	C T
chr1_22273966_A_G	1	22273966	A G	G G	A G	A G	A G	G G	A A	A G	A A	A A	A A	A G	G G	G G	A G	G G	A G	G G	A A	A G	A G	G G	G G	A A	A G	G G	A G	A G	A A	A G	A A	A G	G G	G G	A G	A G	A G	A G	A A	A G	A G	A A	A A
chr1_22359683_A_G	1	22359683	A G	G G	G G	A G	A G	G G	A A	A G	G G	A A	G G	G G	G G	G G	A G	G G	A G	G G	A G	A G	A G	G G	G G	A A	A G	G G	G G	A G	A G	A G	A A	A G	A G	G G	A G	G G	A G	A G	A A	A G	A G	A A	A G
chr1_22428538_C_T	1	22428538	T T	T T	T T	C T	T T	T T	C T	C T	T T	T T	T T	T T	T T	T T	T T	T T	T T	T T	T T	T T	C T	T T	T T	T T	C T	T T	T T	C T	C T	T T	C C	T T	T T	T T	T T	T T	C T	C T	T T	T T	T T	C T	C T
chr1_22644187_C_T	1	22644187	C C	C C	C C	C C	C C	C T	C C	C T	T T	C T	C C	C T	C C	C C	C C	C C	C C	C C	C C	C C	C C	C C	C C	C C	C C	C C	C T	C C	C T	C T	C C	C T	C T	C T	C C	C C	C T	C C	C C	C C	C C	C C	C T
chr1_22783490_G_T	1	22783490	G T	G G	G G	G G	G G	G G	G T	G G	G G	G T	G T	G G	G G	G G	G T	G G	G T	G G	T T	G T	G G	G G	G G	G T	G T	G T	G G	G G	G G	G T	G G	G T	G T	G G	G G	G G	G G	G T	T T	G T	G T	G T	G G
chr1_22822369_A_G	1	22822369	A G	A A	A A	A A	A A	A A	A G	A A	A A	G G	A A	A A	A A	A A	A G	A A	A G	A A	G G	G G	A A	A G	A A	A A	A A	A A	A G	A G	A A	A A	A A	A A	A G	A A	A A	A A	A A	A A	G G	G G	A G	A G	A A
chr1_22857939_C_T	1	22857939	C T	T T	T T	T T	T T	T T	C T	T T	T T	C C	C T	T T	T T	T T	C T	T T	C T	T T	C C	C T	T T	T T	T T	C T	C T	C T	T T	T T	T T	C T	T T	C T	C T	T T	T T	T T	T T	C T	C C	C T	C T	C T	T T
chr1_22921027_A_C	1	22921027	A C	C C	C C	C C	C C	C C	A C	C C	C C	A A	A C	C C	C C	C C	A C	C C	A C	C C	A A	A C	C C	C C	C C	A C	A C	A C	C C	C C	C C	A C	C C	A C	A C	C C	C C	C C	C C	A C	A A	A C	A C	A C	C C
chr1_22964178_A_G	1	22964178	G G	G G	G G	G G	G G	G G	A G	G G	G G	G G	A G	G G	G G	G G	A G	G G	A G	G G	A A	A G	G G	G G	G G	A G	A G	A G	G G	G G	G G	A G	G G	A G	G G	G G	G G	G G	G G	A G	G G	G G	G G	A G	G G
chr1_23000434_C_T	1	23000434	C T	T T	T T	T T	T T	T T	T T	T T	T T	C C	T T	T T	T T	T T	T T	T T	T T	T T	T T	T T	T T	T T	T T	T T	T T	T T	T T	T T	T T	T T	T T	T T	C T	T T	T T	T T	T T	T T	C C	C T	C T	T T	T T
chr1_2438051_G_T	1	2438051	G T	T T	G T	T T	G T	T T	G T	T T	T T	T T	G T	T T	G T	G T	G T	G T	G T	G T	T T	G T	G T	T T	T T	G T	G T	G G	T T	G G	T T	T T	T T	T T	T T	G G	G G	G T	T T	T T	G T	T T	T T	G T	G T
chr1_2465455_A_C	1	2465455	A C	C C	C C	C C	C C	C C	A C	C C	C C	C C	C C	C C	A C	C C	A C	C C	C C	C C	C C	A C	A C	C C	C C	C C	A C	A C	C C	C C	C C	C C	C C	C C	C C	A C	C C	C C	C C	C C	C C	C C	C C	A C	A C
chr1_2477665_C_T	1	2477665	C T	C C	C T	C C	C T	C C	C T	C C	C C	C C	C T	C C	C T	C T	C T	C C	C T	C T	C C	C T	C T	C T	C C	C T	C T	T T	C T	T T	C C	C C	C C	C C	C C	T T	T T	C T	C C	C T	C T	C C	C C	C T	C T
chr1_2511205_C_T	1	2511205	C T	T T	C C	C C	C T	C T	C T	T T	C T	T T	C T	T T	C C	C T	C T	C C	C T	C C	T T	C T	C T	C C	T T	C T	C T	C C	C T	C C	C T	T T	T T	T T	T T	C C	C C	C T	C T	C T	C T	T T	T T	C T	C T
chr1_2582787_G_T	1	2582787	T T	T T	T T	T T	T T	T T	T T	T T	T T	T T	T T	T T	T T	G T	T T	T T	T T	G T	T T	T T	T T	T T	T T	T T	T T	T T	T T	G T	T T	T T	T T	T T	T T	T T	G T	G T	T T	T T	G T	T T	T T	T T	T T
chr1_2624505_G_T	1	2624505	T T	T T	T T	T T	T T	G T	G T	G T	T T	T T	T T	G T	T T	T T	G T	T T	T T	T T	G T	T T	T T	T T	T T	T T	T T	T T	T T	T T	T T	T T	T T	T T	G T	T T	T T	T T	T T	T T	T T	T T	G T	T T	T T
chr1_2653364_A_C	1	2653364	A A	A C	C C	C C	C C	A A	A A	A C	C C	A C	A C	A C	A C	A C	A A	A C	C C	A A	A A	A A	A A	A C	A A	C C	A A	A C	A C	A C	A A	A A	A C	A A	A C	A C	A C	A C	C C	C C	A A	A A	A A	A C	A C
chr1_2880420_A_G	1	2880420	A A	A A	A G	G G	A A	A G	A A	A A	A G	A A	A A	A A	A G	A A	A A	A G	A A	A A	A A	A A	A G	A A	A A	A A	A G	A A	A A	A A	A G	A A	A A	A A	A A	A A	A A	A A	A G	A A	A A	A A	A A	A A	A A
chr1_2941366_G_T	1	2941366	T T	G T	T T	T T	G G	T T	T T	T T	G T	G T	G T	G T	T T	G T	T T	T T	G G	T T	T T	G T	G T	G T	G T	G T	G T	G T	G T	T T	T T	G T	G T	T T	G T	T T	G T	G T	G T	G T	T T	T T	T T	G T	G T
chr1_2992477_A_G	1	2992477	A G	A G	G G	G G	G G	A G	A G	A A	G G	A G	A G	A G	G G	G G	A G	G G	G G	G G	A G	G G	G G	G G	A G	G G	G G	G G	G G	G G	A G	A G	G G	A A	A G	G G	G G	G G	G G	G G	A G	A A	A A	G G	G G
chr1_3010321_A_C	1	3010321	A A	A C	A A	A A	C C	A A	A A	A A	A C	A C	A C	A C	A A	A C	A A	A A	C C	A A	A A	A A	A A	A A	A A	A C	A A	A C	A A	A A	A A	A A	A A	A A	A C	A A	A C	A C	A C	A C	A A	A A	A A	A C	A C
chr1_301596_A_G	1	301596	A A	A A	A A	A A	A A	A G	A A	A G	A A	A G	A A	A G	A A	A A	A G	A A	A A	A A	A G	A A	A A	A A	A G	A A	A A	A A	A A	A A	A G	A G	A A	G G	A G	A A	A A	A A	A A	A A	A G	G G	A A	A A	A A
chr1_3047360_C_T	1	3047360	C C	C C	C T	C C	C C	C C	C C	C C	C C	C C	C C	C C	C C	C C	C C	C C	C C	C C	C C	C C	C C	C T	C C	C C	C C	C C	C C	C C	C C	C C	C T	C C	C C	C T	C C	C C	C C	C T	C C	C C	C C	C C	C C
chr1_3081200_G_T	1	3081200	G G	G G	G G	G G	G G	G G	G G	G G	G G	G G	G G	G G	G G	G G	G G	G T	G G	G G	G G	G G	G G	G T	G G	G G	G G	G G	G G	G G	G G	G G	G G	G G	G G	G G	G G	G G	G G	G T	G G	G G	G G	G G	G G
chr1_3120443_C_T	1	3120443	T T	T T	T T	T T	T T	C T	C T	C T	T T	T T	T T	C T	T T	T T	C T	T T	T T	T T	C T	T T	T T	T T	T T	T T	T T	T T	T T	T T	T T	T T	T T	T T	C T	T T	T T	T T	T T	T T	T T	T T	C T	T T	T T
chr1_3145799_C_T	1	3145799	T T	T T	T T	T T	T T	T T	T T	T T	T T	T T	T T	T T	T T	T T	T T	C C	T T	C T	T T	T T	T T	C T	T T	T T	T T	T T	C T	T T	T T	T T	T T	T T	T T	T T	T T	T T	T T	C T	T T	T T	T T	T T	T T
chr1_3147694_C_T	1	3147694	T T	C T	C C	C C	C C	C T	T T	T T	C C	C C	C T	C T	C T	C C	T T	C C	C C	C C	T T	C T	C C	C C	C T	C C	C C	C T	C C	C C	C T	C C	C C	C T	C T	C T	C C	C C	C C	C C	C T	C C	T T	C T	C T
chr1_3224471_A_G	1	3224471	A A	G G	G G	G G	G G	A G	A G	A G	A G	A G	A G	A A	A G	A G	A G	G G	G G	G G	A G	A G	G G	G G	A G	G G	G G	A G	G G	G G	A G	A G	A G	A A	G G	A A	A G	G G	G G	G G	A G	A A	A A	A A	A G
chr1_3306534_A_C	1	3306534	C C	A C	C C	C C	C C	C C	C C	C C	C C	C C	C C	C C	C C	C C	C C	A C	C C	C C	C C	C C	C C	A C	C C	A C	C C	C C	A C	A C	C C	C C	C C	C C	C C	C C	C C	A C	C C	A C	C C	C C	C C	C C	C C
chr1_3328583_A_C	1	3328583	C C	C C	C C	C C	C C	A C	C C	C C	A C	A C	C C	A A	C C	A A	C C	A C	C C	A A	C C	C C	C C	C C	C C	C C	C C	C C	C C	A C	C C	A C	A C	A C	C C	A C	C C	A C	C C	C C	A C	A C	C C	A C	C C
chr1_3373891_C_T	1	3373891	C T	C C	C T	C C	C T	C C	T T	C T	C C	C T	C C	C C	C T	C C	T T	C C	C T	C C	T T	T T	C T	C T	C T	C C	C T	C T	C T	C C	C C	C T	C T	C C	C T	C T	C C	C C	C C	C C	C C	C C	C T	C T	T T
chr1_3451797_A_C	1	3451797	C C	A C	C C	C C	C C	C C	C C	C C	C C	C C	C C	C C	C C	C C	C C	C C	C C	C C	C C	C C	C C	A C	C C	C C	C C	C C	C C	C C	C C	C C	C C	C C	C C	A C	C C	C C	C C	A C	C C	C C	C C	C C	C C
chr1_3456810_A_G	1	3456810	A G	A G	G G	G G	G G	G G	A G	G G	G G	G G	G G	G G	A G	G G	G G	A G	G G	A G	A G	A A	A G	A G	A G	G G	A G	A A	A G	G G	G G	A G	G G	G G	G G	A G	G G	G G	A G	A G	G G	G G	G G	A G	A G
chr1_3477330_C_T	1	3477330	T T	T T	T T	T T	T T	C T	T T	T T	T T	T T	T T	T T	T T	T T	T T	C T	T T	C T	T T	C T	C T	C T	C T	T T	C T	T T	C T	T T	T T	C T	T T	T T	T T	T T	T T	T T	T T	T T	T T	C T	C T	T T	T T
chr1_3509301_A_C	1	3509301	C C	C C	A C	A A	C C	A A	C C	C C	A A	A C	C C	A C	A C	A C	C C	C C	C C	C C	C C	C C	A C	C C	C C	C C	A C	A C	C C	C C	A C	A C	A C	A C	A C	C C	C C	C C	A A	C C	C C	A A	C C	A C	C C
chr1_3581101_A_G	1	3581101	A A	A A	A A	A A	A A	A G	A A	A A	A A	A G	A A	A A	A A	A A	A A	A A	A A	A A	A A	A A	A A	A A	A A	A A	A A	A G	A A	A A	A A	A G	A A	A G	A A	A G	A A	A A	A G	A A	A A	G G	A A	A A	A A
chr1_3591346_A_G	1	3591346	A G	A G	G G	G G	G G	A G	A G	G G	G G	A G	G G	G G	A G	G G	G G	G G	G G	G G	A G	A G	G G	G G	G G	G G	G G	A A	A G	G G	G G	A G	G G	A G	G G	A G	G G	G G	A G	A G	G G	A A	G G	A G	A G
chr1_3654499_A_G	1	3654499	A G	A G	G G	G G	A G	G G	G G	A G	A G	G G	A G	A G	G G	A A	G G	A G	A G	A G	G G	G G	G G	A G	G G	A A	G G	G G	A G	A A	G G	G G	A G	G G	G G	G G	A G	A A	G G	A G	A A	G G	A G	A G	G G
chr1_3691115_A_G	1	3691115	A A	A G	A A	A A	A A	A G	A A	A A	A G	A G	A G	G G	A A	A G	A A	A A	A A	A A	A A	A A	A A	A A	A G	A A	A A	A A	A G	A A	A G	A G	A G	G G	A A	A G	A G	A A	A A	A A	A A	A G	A G	A G	A A
chr1_373564_A_G	1	373564	A G	G G	G G	G G	G G	G G	A G	G G	G G	A G	G G	G G	G G	G G	G G	G G	G G	G G	G G	A G	G G	G G	A G	G G	A G	G G	G G	G G	A G	A G	G G	A G	G G	G G	G G	G G	G G	G G	A A	A G	A G	A G	G G
chr1_3759142_C_T	1	3759142	C T	C T	C T	C T	T T	C C	T T	C T	C C	C T	T T	C T	C T	C C	T T	C C	T T	C C	T T	C T	C C	C C	C T	C T	C C	C T	C C	C C	C T	C C	C T	C T	C T	C T	T T	C C	C C	C T	C C	C T	C C	C T	T T
chr1_3797506_C_T	1	3797506	C T	C C	C T	C C	T T	C C	C T	T T	C C	C T	C T	C C	C C	C C	T T	C C	T T	C C	C T	C C	C C	C C	C C	T T	C C	C T	C C	C T	C C	C T	C T	C C	C T	C C	C T	C T	C T	C C	C T	C C	C T	C C	C T
chr1_380881_A_G	1	380881	A G	A A	A A	A A	A A	A A	A A	A A	A A	A G	A A	A A	A A	A A	A A	A A	A A	A A	A A	A G	A A	A A	A G	A A	A A	A A	A A	A A	A G	A G	A A	A G	A A	A A	A A	A A	A A	A A	G G	A G	A G	A G	A A
chr1_3831340_A_G	1	3831340	G G	A G	A G	A G	G G	G G	G G	G G	A A	G G	G G	A G	A G	A A	G G	A A	G G	A A	G G	G G	A G	G G	G G	G G	A G	G G	A G	A G	A G	G G	G G	G G	A G	A G	G G	A G	A G	G G	A G	G G	G G	A G	A G
chr1_3901308_C_T	1	3901308	C C	C C	C C	C C	C C	C C	C C	C C	C C	C C	C C	C C	C C	C T	C C	T T	C C	T T	C C	C C	C C	C C	C C	C C	C C	C C	C C	C T	C C	C C	C C	C C	C C	C C	C C	C T	C C	C C	C T	C C	C C	C C	C C
chr1_3912644_A_G	1	3912644	A G	A A	A A	A A	A A	A A	A A	A G	A G	A A	A G	G G	A A	G G	A G	G G	A A	G G	A G	A A	A A	A G	A G	A G	A A	A G	A G	G G	A G	A A	A A	A G	A A	A A	A G	G G	A G	A G	G G	A G	G G	A G	A G
chr1_3939437_C_T	1	3939437	C C	C C	C C	C C	C C	C C	C C	C C	C T	C C	C C	C T	C C	C T	C C	C C	C C	C C	C C	C C	C C	C T	C C	C C	C C	C C	C C	C C	C C	C C	C C	C C	C C	C C	C T	C C	C C	C T	C C	C C	C C	C T	C C
chr1_3973232_A_G	1	3973232	A G	G G	G G	G G	G G	G G	G G	A G	A G	G G	A G	A A	G G	A A	A G	A A	G G	A A	A G	G G	G G	A G	A G	A G	G G	A G	A G	A A	A G	G G	G G	A G	G G	G G	G G	A A	A G	A G	A A	G G	A G	A G	A G
chr1_404955_C_T	1	404955	T T	T T	T T	T T	T T	T T	T T	T T	T T	T T	C T	T T	T T	C T	T T	T T	T T	C T	T T	T T	C T	C T	T T	T T	T T	T T	C T	T T	T T	T T	C T	T T	T T	T T	C T	C T	T T	C T	T T	T T	T T	T T	T T
chr1_4115621_A_C	1	4115621	C C	A C	A C	A C	C C	C C	C C	C C	A C	C C	C C	C C	A C	C C	C C	C C	C C	C C	C C	C C	A C	C C	C C	C C	A C	C C	C C	C C	A C	C C	C C	C C	A C	C C	C C	C C	A C	C C	C C	C C	C C	C C	C C
chr1_4115697_G_T	1	4115697	G T	G G	G T	G G	T T	T T	G T	T T	G T	G T	T T	T T	G G	G T	T T	G T	T T	G T	T T	G T	G G	G T	G T	T T	G G	G T	G T	G T	G T	G T	G T	G T	G T	G G	G T	G T	G T	G T	G T	G G	G T	T T	G T
chr1_4153036_C_T	1	4153036	C C	C T	C C	C C	C C	C C	C C	C C	C C	C C	C C	C T	C C	C T	C C	C C	C C	C C	C C	C C	C C	C T	C C	C C	C C	C C	C T	C C	C C	C C	C C	C C	C C	C C	C T	C C	C C	C T	C C	C C	C C	C T	C T
chr1_4189252_C_T	1	4189252	C T	C C	C T	C C	T T	C T	C T	T T	C T	C T	T T	C T	C C	C C	T T	C C	T T	C C	T T	C T	C C	C C	C T	T T	C C	C T	C C	C T	C T	C T	C T	C T	C T	C C	C T	C T	C T	C C	C T	C C	C T	C T	C C
chr1_4217401_A_G	1	4217401	A G	G G	G G	G G	G G	G G	G G	A G	A G	G G	A G	A G	G G	G G	A G	G G	G G	G G	A G	A G	A G	A G	A A	A G	A G	A G	A G	A G	A G	A G	A G	A G	G G	G G	G G	A G	A G	G G	A G	G G	A G	G G	G G
chr1_4244591_A_G	1	4244591	G G	G G	A G	G G	A A	A G	A G	A G	G G	A G	A G	G G	G G	G G	A G	G G	A A	G G	G G	G G	G G	G G	G G	A G	G G	G G	G G	G G	G G	A G	A G	G G	A G	A G	A G	G G	G G	G G	G G	G G	G G	G G	G G
chr1_4363169_C_T	1	4363169	C T	C T	C T	C T	C C	C C	C C	C T	T T	C T	C T	T T	C T	T T	C T	C T	C C	C T	T T	T T	T T	T T	T T	C T	T T	C T	T T	T T	T T	C T	C T	T T	C T	C T	C C	T T	T T	C T	C T	T T	T T	T T	C T
chr1_4372397_G_T	1	4372397	G T	T T	G G	G T	G G	G G	G T	G G	G G	G G	G G	G T	G T	G T	G G	G G	G G	G G	G G	G G	G T	G T	G G	G G	G T	G T	G G	G G	G G	G G	G G	G G	G G	G T	G G	G G	G G	T T	G G	G G	G G	G T	G T
chr1_4450776_A_G	1	4450776	A A	A A	A A	A A	A A	A A	A A	A A	A A	A G	A A	A A	A A	A A	A A	A A	A A	A A	A A	A A	A A	A A	A A	A A	A A	A A	A A	A A	A A	A A	A A	A G	A A	A A	A G	A A	A A	A A	A A	G G	A G	A A	A A
chr1_4507532_C_T	1	4507532	T T	T T	C C	C T	C C	C C	C T	C T	C T	C C	C T	T T	C T	T T	C T	T T	C C	T T	C T	C T	T T	T T	T T	C T	T T	T T	T T	T T	T T	C T	T T	C T	C C	T T	C C	T T	C T	T T	C T	C C	C T	C T	T T
chr1_4542269_A_G	1	4542269	A G	A G	G G	G G	G G	G G	G G	A G	A G	G G	A G	A G	G G	G G	A G	A G	G G	A G	A G	A G	A G	A G	A A	A G	A G	A G	A A	A G	A G	A G	A A	A G	G G	A G	G G	A G	A G	G G	A G	G G	A G	G G	A G
chr1_4576447_A_G	1	4576447	A G	A G	G G	A G	G G	G G	A G	G G	G G	G G	G G	A G	A G	A A	G G	A G	G G	G G	G G	G G	A G	A G	G G	G G	A G	A G	A G	A G	A G	G G	G G	G G	G G	A G	G G	A G	G G	A A	G G	G G	G G	A G	A G
chr1_4613154_C_T	1	4613154	C T	C T	C C	C T	C C	C C	C T	C C	C C	C C	C C	C T	C T	T T	C C	C T	C C	C C	C C	C C	C T	C T	C C	C C	C T	C T	C T	C T	C T	C C	C C	C C	C C	C T	C C	C T	C C	T T	C C	C C	C C	C T	T T
chr1_4651426_G_T	1	4651426	G T	G T	G G	G G	G G	G T	G G	G T	G T	G T	G T	G T	G G	G G	G T	G T	G G	G T	T T	T T	G T	G T	T T	G T	G T	G T	G T	G T	G T	G T	G T	T T	G G	G T	G T	G T	G T	G G	T T	T T	T T	G T	G G
chr1_4720796_A_C	1	4720796	A C	A C	C C	C C	C C	C C	C C	A C	A C	C C	A C	A C	C C	C C	A C	A C	C C	A A	A C	A C	A C	A C	A A	A C	A C	A C	A C	A C	A C	A C	A C	A C	C C	C C	A C	A C	A C	C C	A C	A C	A A	C C	C C
chr1_4765587_C_T	1	4765587	C C	C C	C T	C T	C C	C C	C C	C C	C T	C T	C C	C C	C T	C C	C C	C C	C C	C C	C C	C C	C C	C C	C C	C C	C C	C C	C C	C C	C C	C C	C C	C T	C T	C T	C C	C C	C T	C C	C T	C T	C C	C C	C C
chr1_4899311_C_T	1	4899311	T T	T T	T T	T T	T T	C T	T T	T T	T T	C T	T T	T T	T T	T T	T T	T T	T T	T T	C T	C T	T T	T T	T T	T T	T T	T T	T T	T T	T T	T T	T T	C T	T T	T T	T T	T T	T T	T T	C T	C C	C T	C T	T T
chr1_4934163_C_T	1	4934163	C C	C C	C C	C C	C C	C C	C C	C C	C C	C T	C C	C T	C C	T T	C C	C T	C C	C C	C C	C C	C T	T T	C C	C C	C T	C C	C T	C T	C T	C C	C T	C C	C C	C C	C C	C T	C C	C T	C C	C C	C C	C T	C T
chr1_4986870_C_T	1	4986870	T T	T T	T T	T T	T T	T T	T T	T T	T T	T T	T T	C T	T T	C T	T T	C T	T T	C T	T T	T T	C T	C C	T T	T T	C T	T T	C T	T T	T T	T T	C T	T T	T T	C T	T T	T T	C T	C T	T T	T T	T T	C T	C T
chr1_5060409_C_T	1	5060409	T T	T T	T T	T T	T T	T T	T T	T T	T T	T T	T T	C T	T T	C T	T T	C T	T T	T T	T T	T T	C T	C T	T T	T T	C T	T T	C T	T T	T T	T T	T T	T T	T T	T T	T T	T T	C T	C T	T T	T T	T T	C T	T T
chr1_5140666_C_T	1	5140666	C T	C T	T T	T T	T T	C C	T T	C T	C T	C C	C T	C C	T T	C C	C T	C T	C T	C C	C C	C C	C C	C C	C C	C T	C C	C T	C C	C C	C T	C T	C C	C C	T T	C T	C T	C C	T T	C C	C C	C C	C C	C C	C T
chr1_5144587_A_G	1	5144587	A A	A A	A A	A A	A A	G G	A A	A A	A A	G G	A A	A A	A A	A G	A A	A G	A G	A A	A A	A A	A A	A A	A A	A A	A A	A A	A A	A G	A A	A A	A A	A G	A A	A A	A A	A G	A A	A G	A G	G G	A G	A G	A A
chr1_518154_C_T	1	518154	C C	C T	T T	C C	C T	C T	C C	C C	C T	C T	C C	C C	C C	C C	C C	C T	C C	T T	C C	C C	C T	C C	C T	T T	C T	T T	C T	C T	C C	C C	C T	C C	C C	C T	C C	C T	C T	C C	C C	C C	C C	C T	C T
chr1_5183903_C_T	1	5183903	C C	C C	C C	C C	C C	C C	C C	C C	C C	C C	C C	C T	C C	C T	C C	C C	C C	C C	C C	C C	C T	C T	C C	C C	C T	C C	C C	C C	C C	C C	C C	C C	C C	C C	C C	C C	C C	C T	C C	C C	C C	C T	C C
chr1_5213775_C_T	1	5213775	C C	C C	C C	C C	C C	C C	C C	C C	C C	C C	C C	C T	C C	C T	C C	C C	C C	C T	C C	C C	C T	T T	C C	C C	C T	C C	C T	C C	C C	C C	C T	C C	C C	C T	C C	C C	C C	C T	C C	C C	C C	C T	C C
chr1_5255483_A_G	1	5255483	G G	G G	G G	G G	G G	A G	G G	G G	G G	A G	G G	G G	G G	A G	G G	A A	A G	G G	G G	G G	G G	G G	G G	G G	G G	G G	G G	A G	A G	G G	G G	G G	G G	G G	G G	A G	A G	A G	G G	G G	G G	G G	A G
chr1_5295802_C_T	1	5295802	C C	C C	C C	C C	C C	C C	C C	C T	C T	C C	C C	C C	C C	C C	C C	C C	C C	C C	C T	C C	C T	C C	C C	C T	C T	C T	C C	C T	C T	C C	C C	C C	C C	C C	C T	C C	C C	C C	C C	C C	C C	C C	C T
chr1_5325032_C_T	1	5325032	T T	T T	T T	T T	T T	T T	T T	C T	C T	T T	T T	T T	T T	T T	T T	T T	T T	T T	C T	T T	C T	T T	T T	C T	C T	C T	T T	C T	T T	T T	T T	T T	T T	T T	C T	T T	T T	T T	T T	T T	T T	T T	T T
chr1_53639_C_T	1	53639	C T	C C	C C	C C	C C	C T	C T	C T	C C	C T	C C	T T	C T	C T	T T	C C	C C	C C	C T	C T	C C	C C	C T	C C	C C	C C	C C	C T	C T	C T	C C	T T	C T	C T	C C	C C	C C	C C	C T	T T	T T	C T	C T
chr1_5371051_C_T	1	5371051	C C	C C	C C	C C	C C	C C	C C	C C	C C	C C	C C	C T	C C	C T	C C	C C	C C	C C	C C	C C	C C	C T	C C	C C	C C	C C	C C	C C	C C	C C	C C	C C	C C	C C	C C	C C	C C	C T	C C	C C	C C	C T	C C
chr1_5399768_C_T	1	5399768	T T	T T	T T	T T	T T	T T	T T	T T	T T	C T	T T	T T	T T	T T	T T	T T	T T	T T	T T	T T	T T	T T	T T	T T	T T	T T	T T	T T	T T	T T	T T	C T	T T	T T	T T	T T	T T	T T	T T	C T	C T	C T	T T
chr1_542829_A_C	1	542829	A C	C C	C C	C C	C C	C C	C C	C C	C C	A C	C C	C C	A C	C C	A C	C C	C C	C C	C C	A C	C C	C C	C C	C C	C C	C C	C C	C C	C C	A C	C C	A C	C C	A C	C C	C C	C C	C C	A A	A C	C C	A C	A C
chr1_5433796_C_T	1	5433796	T T	C T	T T	T T	T T	C T	C T	T T	T T	C T	T T	T T	T T	T T	T T	T T	T T	T T	T T	T T	T T	T T	T T	T T	T T	T T	T T	T T	T T	T T	T T	C T	T T	C T	T T	T T	T T	T T	C T	C C	C T	C T	T T
chr1_5447426_C_T	1	5447426	C C	C C	C C	C C	C C	C C	C C	C T	C T	C C	C C	C C	C C	C C	C C	C C	C C	C C	C T	C C	C T	C C	C C	C T	C T	C T	C C	C T	C C	C C	C C	C C	C C	C C	C T	C C	C C	C C	C C	C C	C C	C C	C C
chr1_5540305_A_G	1	5540305	G G	G G	G G	G G	G G	A G	G G	G G	G G	A G	G G	G G	G G	G G	G G	G G	G G	G G	G G	G G	G G	G G	G G	G G	G G	G G	G G	G G	G G	G G	G G	A G	G G	G G	G G	G G	G G	G G	A G	A A	A G	A G	G G
chr1_5612001_G_T	1	5612001	G G	G G	G G	G G	G G	G G	G G	G G	G G	G G	G G	G T	G G	G G	G G	G G	G G	G G	G G	G G	G G	G T	G G	G G	G G	G G	G G	G G	G G	G G	G G	G G	G G	G T	G G	G G	G G	G T	G G	G G	G G	G T	G G
chr1_5754629_C_T	1	5754629	C T	T T	C C	C C	C C	C C	C T	C T	C T	C C	C T	C T	C C	C T	C T	C C	C C	C T	T T	C T	T T	C C	T T	C T	T T	C T	C T	C T	T T	C C	C T	C T	C C	C T	C T	C T	C C	C C	C T	C C	C T	C C	T T
chr1_5755006_A_G	1	5755006	A A	A A	A G	A A	A A	A A	A A	A A	A A	A G	A A	A G	A A	A A	A A	A A	A A	A A	A A	A G	A A	A G	A A	A A	A A	A A	A A	A A	A A	A G	A A	A G	A A	A A	A A	A A	A G	A G	A A	G G	A G	G G	A A
chr1_5789020_A_C	1	5789020	A A	A C	A A	A A	A A	A A	A A	A C	A C	A C	A A	A A	A A	C C	A A	A C	A A	A A	A C	A A	A C	A A	A A	A C	A C	A C	A A	C C	A A	A A	A A	A A	A A	A A	A C	A C	A A	A A	A A	A A	A A	A A	A A
chr1_5898296_A_G	1	5898296	A G	G G	G G	A G	A G	A G	A G	A G	G G	G G	G G	G G	A G	G G	A G	G G	G G	G G	G G	G G	G G	G G	G G	G G	G G	A G	G G	G G	G G	A G	G G	G G	A G	A G	G G	G G	G G	G G	G G	G G	A G	G G	G G
chr1_5906790_A_C	1	5906790	C C	A C	C C	C C	A C	C C	C C	A C	A C	C C	A C	C C	C C	A C	C C	C C	A C	C C	A C	C C	A C	C C	C C	A A	A C	A C	C C	A C	C C	C C	C C	C C	C C	C C	A A	C C	C C	C C	C C	C C	C C	C C	C C
chr1_6062580_G_T	1	6062580	T T	G T	G T	T T	T T	T T	T T	T T	T T	T T	G T	G G	T T	T T	T T	T T	T T	T T	T T	G T	T T	G T	G T	T T	T T	T T	G T	T T	G G	G T	G T	G T	T T	T T	T T	G T	T T	G T	T T	T T	T T	G T	G T
chr1_6074809_G_T	1	6074809	G T	T T	T T	G G	G T	T T	G T	G T	G T	T T	T T	T T	G G	T T	G T	T T	T T	G T	T T	T T	G T	G T	G T	T T	G G	G T	T T	T T	T T	G T	T T	T T	G G	G T	T T	T T	T T	T T	T T	T T	T T	T T	T T
chr1_6083020_A_C	1	6083020	C C	C C	C C	C C	C C	C C	A C	C C	C C	C C	C C	C C	C C	C C	C C	C C	C C	C C	C C	C C	C C	C C	C C	C C	C C	C C	C C	C C	A C	C C	C C	C C	C C	A C	C C	C C	C C	C C	C C	C C	C C	C C	A C
chr1_6109262_A_G	1	6109262	A A	G G	A A	A G	A G	A G	A A	A G	G G	A A	G G	A G	A G	A G	A A	A A	A G	A A	A G	A A	A G	A A	A G	G G	A A	A G	A G	A G	G G	A A	A G	A G	A G	A A	G G	A G	A G	A G	A A	A A	A A	A A	A G
chr1_6142886_C_T	1	6142886	C T	C T	C C	T T	T T	C C	T T	T T	T T	C T	C T	C C	T T	C T	C T	C C	C C	C T	C T	C C	T T	C T	C T	T T	T T	T T	C C	C T	C T	C T	C C	C T	T T	T T	T T	C C	C T	C C	C T	C T	C T	C T	C T
chr1_6214249_A_G	1	6214249	A G	G G	G G	A G	A G	G G	A G	A G	G G	G G	G G	G G	A G	G G	A G	G G	G G	G G	G G	G G	G G	A G	G G	G G	A G	A G	G G	G G	G G	A G	G G	G G	A G	A G	G G	G G	G G	G G	G G	G G	G G	G G	G G
chr1_6218393_C_T	1	6218393	T T	C T	T T	T T	C T	T T	T T	C T	C T	T T	C T	T T	T T	C T	T T	T T	T T	T T	C T	T T	C T	T T	T T	C C	T T	C T	T T	C T	T T	T T	T T	T T	T T	T T	C C	T T	C T	T T	T T	T T	T T	T T	T T
chr1_6359505_A_C	1	6359505	A A	A C	A A	A A	A C	A A	A A	A C	A C	A A	A C	A A	A A	A C	A A	A A	A A	A A	A C	A A	A C	A A	A A	C C	A A	A C	A A	A C	A A	A A	A A	A A	A A	A A	C C	A A	A C	A A	A A	A A	A A	A A	A A
chr1_6416049_A_G	1	6416049	A A	A G	A A	A A	A G	A A	A A	A A	A A	A G	G G	A G	A A	A G	A A	A A	A A	A G	A A	A A	A A	A A	A G	A G	A A	A A	A G	A A	A G	A A	A G	A G	A A	A A	A G	A G	A A	A A	A A	A A	A A	A A	A A
chr1_6433498_C_T	1	6433498	C T	T T	C C	T T	T T	T T	T T	T T	T T	T T	T T	C T	T T	T T	C T	C T	T T	C T	C T	C C	T T	C T	T T	T T	T T	T T	T T	T T	T T	C T	C T	T T	T T	T T	T T	T T	C T	C T	C T	T T	C T	C T	C T
chr1_6466156_A_C	1	6466156	C C	A C	C C	A C	A C	C C	C C	A C	A A	C C	A C	C C	A C	A C	C C	C C	C C	A C	A C	C C	A C	C C	C C	A A	C C	A C	C C	A C	C C	C C	C C	C C	A C	C C	A A	C C	A C	C C	A C	A C	C C	C C	C C
chr1_6612179_A_G	1	6612179	A G	A A	G G	A G	A A	A G	A A	A A	A G	A A	A A	A G	A G	A A	A G	A G	A G	A A	A G	G G	A G	A G	A G	A A	A G	A A	A A	A A	A G	A G	A G	A A	A G	A A	A A	A A	A G	A G	A G	A A	A G	A G	G G
chr1_6673914_C_T	1	6673914	C C	C T	C C	C C	C C	C C	C T	C T	C T	C T	C C	C C	C C	C T	C C	C C	C C	C C	C T	C C	C T	C C	C C	C T	C C	C T	C T	C T	C C	C C	C C	C T	C C	C C	C T	C C	C T	C C	C T	T T	C T	C T	C C
chr1_6737530_A_G	1	6737530	G G	G G	G G	A G	G G	G G	G G	G G	A G	G G	G G	G G	A G	G G	G G	G G	G G	G G	G G	G G	A G	G G	A G	G G	A G	G G	G G	G G	G G	G G	A G	G G	A G	G G	G G	G G	G G	G G	G G	G G	G G	G G	G G
chr1_6751978_A_G	1	6751978	A A	A G	A G	A A	A G	A G	A A	A A	A A	A A	G G	A G	A A	A A	A A	A G	A G	A A	A A	A G	A G	A G	G G	A G	A G	A A	A G	A A	A G	A G	G G	A G	A A	A A	A G	A G	A A	A G	A A	A A	A A	A A	A A
chr1_6787182_C_T	1	6787182	C C	C C	C C	C C	C C	C C	C T	C C	C C	C T	C C	C C	C C	C C	C C	C C	C C	C C	C C	C C	C C	C C	C C	C C	C C	C C	C C	C C	C C	C C	C C	C T	C C	C C	C C	C C	C C	C C	C T	T T	C T	C T	C C
chr1_6864170_C_T	1	6864170	C T	T T	T T	C T	C T	C T	C T	C T	T T	C C	T T	C T	C T	C T	C T	C T	C T	T T	T T	T T	T T	C T	T T	C T	C T	C T	T T	C T	T T	C T	T T	C T	C T	C T	T T	T T	T T	T T	C T	C C	T T	C C	T T
chr1_690894_G_T	1	690894	G G	G G	G G	G G	G G	G G	G G	G G	G G	G G	G T	G G	G G	G T	G G	G G	G G	G G	G G	G G	G G	G G	G G	G G	G G	G G	G G	G G	G G	G G	G G	G G	G G	G G	G G	G T	G G	G G	G G	G G	G G	G G	G G
chr1_6966305_C_T	1	6966305	C T	C T	C T	C C	C C	C T	C C	C C	C C	C C	C T	C T	C C	C C	C T	C T	C T	C C	C T	C T	C T	C C	T T	C C	C T	C C	C T	C C	C T	C C	T T	C T	C C	C T	C C	C T	C T	C T	C T	C C	C T	C C	C T
chr1_6994761_A_G	1	6994761	A G	G G	G G	A G	A A	A G	A G	A G	G G	A A	A G	A G	A G	A G	A G	A G	A G	G G	G G	G G	G G	A G	G G	A G	A G	A G	G G	A G	G G	A G	G G	A G	A G	A G	A G	G G	G G	G G	A G	A A	A G	A A	G G
chr1_7082544_A_G	1	7082544	G G	G G	G G	G G	A G	G G	G G	G G	G G	G G	A G	G G	G G	G G	G G	G G	G G	G G	G G	G G	G G	G G	G G	G G	G G	G G	G G	G G	G G	G G	G G	G G	G G	A G	A G	G G	G G	G G	G G	G G	G G	G G	G G
chr1_7108686_A_C	1	7108686	A C	A C	A C	A C	A C	A C	A C	A C	A A	A C	A C	C C	A C	A C	A C	C C	A C	A A	A A	A C	A C	C C	C C	A A	C C	A C	A C	A C	C C	C C	C C	A C	A C	A C	A A	A C	A A	A C	A A	A A	A A	A C	A C
chr1_7135890_A_G	1	7135890	A G	A G	A G	A G	A G	A G	A G	A G	A A	A G	A G	G G	A G	A G	A G	A G	A G	A A	A A	A G	A G	G G	G G	A A	G G	A G	A G	A G	G G	G G	G G	A G	A G	A G	A A	A G	A A	A G	A A	A A	A A	A G	A G
chr1_7146078_C_T	1	7146078	C T	C C	C C	C T	C T	C T	C T	C T	C C	C T	C C	C T	C T	C T	C T	C T	C T	C C	C C	C C	C C	C T	C C	C C	C T	C T	C C	C T	C C	C T	C C	C C	C T	C C	C C	C C	C C	C C	C C	C C	C C	C T	C C
chr1_728704_A_G	1	728704	A G	G G	A A	G G	A G	A G	A A	G G	A G	A G	A G	G G	A G	A G	A G	A G	G G	A A	G G	A G	A A	A G	A G	A G	A A	A A	A G	A A	G G	G G	G G	G G	G G	A A	G G	A A	A G	A G	A A	G G	A G	A A	A A
chr1_7288880_C_T	1	7288880	C T	T T	T T	C C	C T	C T	C T	C T	C T	C T	T T	C T	C C	C T	C T	C T	C T	T T	T T	T T	T T	T T	T T	T T	C T	C T	T T	C T	T T	C T	T T	T T	C C	C T	T T	T T	T T	T T	T T	T T	T T	C T	T T
chr1_7290040_A_G	1	7290040	A G	A G	G G	A A	A A	A A	A A	A A	A A	A A	A G	A G	A A	A A	A G	A A	A A	G G	A G	G G	A G	A G	A G	A A	A A	A A	A G	A A	G G	A G	A G	A G	A A	A A	A A	A G	A G	A G	A G	A A	A G	A A	G G
chr1_7349729_C_T	1	7349729	C T	C C	C C	C T	T T	C T	C T	C T	C C	C T	T T	T T	C T	C T	C T	C T	C T	C C	C C	C C	C C	C C	C T	C C	C T	C T	C C	C T	C T	C T	C C	C T	C T	C C	C T	C C	C C	C C	C C	C C	C C	C T	C C
chr1_7422730_C_T	1	7422730	T T	T T	T T	T T	T T	T T	T T	T T	T T	C T	T T	T T	T T	T T	T T	T T	T T	T T	T T	T T	T T	T T	T T	T T	T T	T T	T T	T T	T T	T T	T T	C T	T T	T T	T T	T T	T T	T T	C T	C C	C T	C T	T T
chr1_7440546_A_G	1	7440546	A G	G G	A G	G G	G G	G G	G G	G G	G G	A G	G G	G G	G G	G G	A G	G G	G G	G G	A G	A G	G G	G G	G G	G G	G G	G G	G G	G G	G G	G G	A G	A G	G G	G G	G G	G G	A G	G G	A G	A A	A A	A G	A G
chr1_7498727_C_T	1	7498727	C T	T T	T T	C C	C C	C T	C C	C T	T T	C C	C C	C C	C C	C T	C T	C T	C T	T T	T T	C T	C T	C T	C T	C T	C T	C T	T T	C T	C C	C C	T T	C C	C T	C C	C T	T T	T T	C T	C T	C C	C T	C C	C T
chr1_7536794_G_T	1	7536794	G G	G G	G G	G T	G G	G T	G T	G G	G G	G T	G G	G G	G T	G G	G G	G G	G G	G G	G G	G T	G T	G T	G G	G T	G G	G G	G G	G G	G T	G T	G G	G T	G G	G T	G G	G G	G G	G G	G T	T T	G T	G T	G T
chr1_7571627_C_T	1	7571627	C T	T T	T T	C C	C C	C T	C C	C T	T T	C C	C C	C C	C C	C T	C T	C T	C T	T T	T T	C T	C T	C T	C T	C T	C T	C T	T T	C T	C C	C C	T T	C C	C T	C T	C T	T T	T T	T T	C T	C C	C T	C C	C T
chr1_7593079_A_G	1	7593079	A G	A G	A G	A A	A A	A G	A A	A G	A G	A A	A A	A A	A A	A A	A G	A A	A G	A G	G G	A G	A G	A G	A G	A G	A G	A G	A A	A G	A A	A A	A G	A A	A A	A A	A G	A G	G G	G G	A G	A A	A G	A A	A G
chr1_7621682_C_T	1	7621682	T T	C T	T T	T T	T T	C T	T T	C T	C T	T T	T T	T T	T T	T T	T T	T T	C T	C T	C T	T T	C T	C T	C T	C T	C T	C T	T T	C T	T T	T T	T T	T T	T T	T T	C T	C T	C T	C T	T T	T T	T T	T T	T T
chr1_765680_C_T	1	765680	C C	C C	C T	C C	C C	T T	T T	C T	C T	C T	C C	C T	C C	C C	C T	C T	C C	C C	C T	C C	C C	C C	C C	C C	C T	C T	C T	C T	C C	C C	C C	C T	C T	C C	C C	C T	C T	C C	C C	C T	C T	C T	C T
chr1_7741364_C_T	1	7741364	C T	C T	C T	C C	C T	C T	C T	C T	C T	C T	C T	C C	C C	C C	C T	C C	T T	C C	T T	C T	C T	C T	C T	C C	C T	C T	C C	C T	C C	C C	C T	C T	C C	C C	T T	C T	T T	C T	T T	T T	T T	C T	C T
chr1_7757014_C_T	1	7757014	C C	C T	C T	C C	C T	T T	C T	C T	T T	C T	C T	C C	C C	C T	C C	C C	T T	C C	C T	C T	T T	T T	C T	C T	C T	C T	C C	C T	C T	C T	C C	C T	C T	C C	T T	C T	C T	C T	C T	T T	C T	C T	C T
chr1_7785005_C_T	1	7785005	C C	C C	C C	C C	C C	C C	C T	C C	C C	C C	C C	C C	C C	C C	C C	C C	C T	C C	C C	C C	C C	C C	C C	C C	C C	C C	C C	C C	C C	C C	C C	C C	C C	C T	C C	C C	C C	C C	C T	C T	C T	C C	C C
chr1_7822798_A_G	1	7822798	A G	A G	G G	A A	A A	A G	A A	A A	A A	A A	A A	A A	A A	A A	A G	A A	A A	G G	A G	G G	A G	A G	A A	G G	A A	A A	G G	A A	A G	A G	G G	A A	A A	A A	A A	A G	A G	A G	A G	A A	A G	A A	G G
chr1_7870690_A_G	1	7870690	G G	A G	G G	G G	G G	A G	G G	A G	A G	G G	G G	G G	G G	A G	G G	G G	A G	G G	A G	G G	A G	A G	A G	G G	A G	A G	G G	A G	G G	G G	G G	G G	G G	G G	A G	A G	A G	A G	G G	G G	G G	G G	G G
chr1_799033_A_C	1	799033	C C	A C	A A	A A	A A	A A	A A	A A	A A	A C	A C	A A	A C	A C	A C	A A	A A	A C	A C	C C	A C	C C	A C	A C	0 0	A A	A A	A A	A C	C C	0 0	A C	A A	A C	A C	A C	A A	A C	C C	A C	A C	A C	A C
chr1_799751_C_T	1	799751	C C	C C	C T	C C	C T	T T	C C	C T	C T	C T	C T	C T	C C	C T	C T	C T	C C	C T	C T	C C	C T	T T	C C	C C	C C	C T	C T	C C	C C	C C	C C	C T	C T	C C	C T	T T	C T	C T	C T	C T	C C	C T	C T
chr1_8037779_C_T	1	8037779	T T	C T	T T	C T	T T	C T	T T	T T	C T	C T	T T	T T	C T	T T	T T	T T	C T	T T	T T	C T	C T	C T	T T	C C	T T	T T	C C	T T	C T	C T	C T	C T	C T	C C	T T	C T	T T	C T	C T	C C	C T	C T	C T
chr1_8202506_A_G	1	8202506	G G	A G	G G	G G	G G	A A	G G	A G	A G	G G	G G	G G	G G	A G	G G	A G	A G	G G	A G	A G	A A	A A	A G	A G	A G	A G	G G	A G	A G	A G	A G	G G	G G	G G	A G	A G	A G	A G	G G	G G	G G	G G	A G
chr1_8210025_A_G	1	8210025	A G	A A	A G	A G	A G	A A	A G	A A	A G	A A	A G	A A	A G	A A	A G	A G	A A	A G	A G	A G	A A	A A	A A	A G	A A	A A	A G	A A	A A	A A	A G	A A	A G	A G	A G	A A	A G	A G	A G	A A	G G	A A	A G
chr1_8249755_A_G	1	8249755	G G	A A	G G	G G	G G	A G	G G	A G	A G	G G	G G	G G	G G	A G	G G	A G	A G	G G	A G	G G	A G	A G	A G	G G	A G	A G	A G	A G	G G	G G	G G	G G	G G	G G	A G	A A	A G	A G	G G	G G	G G	G G	G G
chr1_8324181_A_G	1	8324181	A G	G G	A G	A G	A G	G G	A G	A G	G G	A G	A G	A A	A G	A G	A G	G G	G G	G G	G G	G G	G G	G G	A G	G G	A G	A G	G G	A G	A G	A G	G G	A G	A G	G G	G G	G G	G G	G G	G G	G G	G G	A G	G G
chr1_8467057_G_T	1	8467057	G T	G T	G T	G T	G G	G T	G G	G G	G G	G G	G G	G G	G T	G G	G T	G G	G G	G T	G T	G T	G T	G T	G G	G G	G G	G G	T T	G G	G T	G G	T T	G G	G G	G T	G G	G T	G T	G G	G T	G G	G T	G G	T T
chr1_8492715_C_T	1	8492715	T T	C T	T T	T T	T T	C T	T T	C T	C T	T T	T T	T T	T T	C T	T T	C T	C T	T T	C T	C T	C T	C T	C T	C C	C T	C T	T T	C T	T T	C T	T T	T T	T T	T T	C T	C T	C T	C C	T T	T T	T T	T T	T T
chr1_8671481_C_T	1	8671481	C T	C T	C T	C T	T T	C T	C T	T T	C T	C T	T T	T T	C T	T T	C T	T T	C T	C C	C T	C T	C T	C T	T T	T T	T T	T T	C T	T T	C T	T T	C C	C T	C T	C C	T T	C T	C T	T T	C T	C T	C T	C T	C C
chr1_8705451_G_T	1	8705451	T T	T T	T T	G T	T T	T T	T T	T T	T T	T T	T T	T T	G T	T T	T T	T T	T T	T T	T T	T T	T T	T T	T T	T T	T T	T T	T T	T T	T T	T T	T T	T T	T T	G T	T T	T T	T T	T T	G T	G T	G T	T T	T T
chr1_8710909_A_G	1	8710909	A A	A G	A A	A A	A G	A G	A A	A G	A G	A G	A G	A G	A A	A G	A A	A G	G G	A A	A G	A G	A G	A G	A G	A G	A G	A G	A G	A G	A A	A G	A A	A G	A A	A A	G G	A G	A G	A G	A A	A G	A A	A G	A A
chr1_8744093_C_T	1	8744093	C C	C C	C C	C T	C T	C C	C T	C C	C C	C T	C T	C T	C T	C C	C C	C C	C T	C C	C C	C C	C C	C C	C C	C C	C C	C C	C T	C C	C C	C C	C C	C T	C C	T T	C T	C C	C C	C C	C T	T T	C T	C T	C C
chr1_8780767_A_C	1	8780767	A A	A A	A A	A A	A C	A A	A C	A A	A A	A A	A C	A C	A A	A A	A A	A A	A A	A A	A A	A A	A A	A A	A A	A A	A A	A A	A C	A A	A A	A A	A A	A A	A A	A C	A C	A A	A A	A A	A C	A C	A C	A A	A A
chr1_8821137_A_G	1	8821137	G G	G G	G G	G G	G G	G G	A G	G G	A G	G G	G G	G G	G G	G G	G G	G G	G G	G G	G G	G G	G G	G G	G G	G G	G G	G G	G G	G G	G G	G G	G G	G G	A G	A G	G G	G G	G G	G G	A G	A G	A G	G G	G G
chr1_8890473_A_C	1	8890473	A C	C C	A C	A C	A C	A C	A C	C C	A C	A C	A A	A C	A C	C C	A C	A A	A C	A C	A C	A C	A C	A C	A C	A C	A C	C C	A A	C C	A A	C C	A A	A A	A C	A C	A C	A C	A C	A C	A A	A A	A C	A C	A A
chr1_8924712_C_T	1	8924712	T T	T T	T T	T T	T T	T T	T T	T T	C T	C T	C T	T T	T T	T T	T T	C C	T T	C T	T T	T T	T T	T T	C T	C T	T T	T T	C T	T T	C T	T T	T T	C C	C T	C T	T T	C T	T T	C T	C T	C C	C T	C T	T T
chr1_8958136_C_T	1	8958136	C T	T T	C T	T T	T T	T T	T T	T T	C T	T T	C T	T T	T T	T T	C T	C T	T T	C T	C T	C T	T T	T T	C T	T T	C T	T T	C T	T T	C T	T T	C T	C T	C T	T T	T T	C T	C T	T T	C T	T T	C T	T T	C T
chr1_8975551_C_T	1	8975551	T T	C T	T T	T T	T T	C T	T T	C T	C T	T T	T T	T T	T T	C T	T T	C T	C T	C T	C T	C T	C T	C T	C T	C C	T T	C T	T T	C T	T T	C T	T T	T T	T T	T T	C T	C T	C T	C C	T T	T T	T T	T T	T T
chr1_8997177_A_C	1	8997177	A A	A A	A A	A C	A A	A A	A C	A A	A A	A C	A A	A A	A C	A A	A A	A C	A A	A A	A A	A A	A A	A A	A A	A A	A A	A A	A C	A A	A A	A A	A A	A C	A A	C C	A A	A C	A A	A A	A C	C C	A C	A C	A A
chr1_9000381_A_C	1	9000381	C C	C C	C C	C C	C C	C C	C C	C C	C C	C C	C C	C C	C C	C C	C C	A C	C C	C C	C C	C C	C C	C C	C C	A C	C C	C C	C C	C C	C C	C C	C C	C C	C C	C C	C C	C C	C C	A C	C C	C C	C C	C C	C C
chr1_9015822_A_G	1	9015822	A G	A G	A G	A G	A G	A G	A G	A G	A A	A G	A A	A G	A G	A G	A G	A A	A A	A G	A A	A A	A G	A G	A A	A A	A G	A G	A G	A A	A G	A G	A G	A A	A G	A A	A A	A A	A A	A A	A A	A A	A A	A G	A G
chr1_9096264_A_G	1	9096264	A G	A G	A G	A G	A G	A G	A G	A G	G G	A G	A G	A G	A G	A G	A G	G G	A G	A G	G G	G G	A G	A G	A G	G G	A G	A G	A G	G G	A A	A G	A G	A G	A G	G G	G G	G G	G G	G G	A G	G G	G G	A G	A G
chr1_9242867_A_G	1	9242867	A G	A A	A G	A A	A A	A A	A A	A A	A G	A A	A A	A A	A A	A A	A G	A A	A A	A A	A G	A G	A A	A A	A A	A A	A G	A A	A A	A A	A A	A A	A G	A A	A A	A A	A A	A A	A G	A A	A G	A A	A G	A A	A G
chr1_9305946_A_G	1	9305946	G G	A G	G G	G G	G G	A G	G G	A G	A G	G G	G G	G G	G G	A G	G G	G G	A G	G G	A G	A G	A G	A G	A G	A G	G G	A G	G G	A G	G G	A G	G G	G G	G G	G G	A G	A G	A G	A G	G G	G G	G G	G G	G G
chr1_9353859_A_G	1	9353859	G G	G G	G G	A G	A G	G G	A G	G G	G G	A G	A G	A G	A G	G G	G G	G G	A G	A G	G G	G G	G G	G G	G G	G G	A G	G G	G G	G G	G G	G G	G G	A G	G G	A A	A G	G G	G G	G G	A G	A A	A G	A G	G G
chr1_9436830_G_T	1	9436830	G T	G T	G G	T T	G T	G G	G T	G G	G G	T T	G G	G G	T T	G T	G T	G T	G T	T T	G G	G G	G G	G G	G G	G T	G T	G T	G G	G T	G G	G G	G G	G T	G T	G T	G G	G G	G G	G T	G T	G T	G G	G T	G G
chr1_946801_C_T	1	946801	C C	C T	C C	T T	C T	C C	C T	C T	C T	C C	C T	C T	C T	C T	C C	C T	T T	C T	C C	C C	T T	C T	C T	C C	C T	C C	C T	C T	C T	C C	C T	C C	C T	C C	C T	C C	C T	T T	C C	C C	C T	C C	C C
chr1_9496251_A_C	1	9496251	C C	C C	A C	A C	A C	A C	A A	A C	C C	A C	A A	A A	A C	C C	C C	A A	A C	A A	C C	A C	A A	A C	A C	A A	A C	A C	A C	C C	A A	A A	A C	A A	A A	A A	A C	A A	A C	A C	A C	A A	A C	A A	A C
chr1_9532553_A_G	1	9532553	A G	A G	A A	G G	A G	A A	A G	A A	A A	G G	A G	A A	G G	A G	A G	A A	A G	A A	A A	A A	A A	A A	A A	A A	A A	A G	A A	A G	A G	A A	A A	G G	A A	0 0	A A	A A	A A	A A	A G	A G	A A	A G	A A
chr1_9567236_G_T	1	9567236	G T	G T	G G	T T	G T	G G	G T	G G	G G	T T	G G	G G	T T	G T	G T	G G	G T	G T	G G	G G	G G	G G	G T	G G	G G	G T	G G	G T	G G	G G	G G	G T	G G	T T	G G	G G	G G	G G	G T	T T	G T	G T	G G
chr1_9603446_A_G	1	9603446	A G	A G	G G	A G	A G	G G	G G	G G	G G	A G	G G	G G	A G	A G	A G	G G	G G	G G	G G	G G	G G	G G	G G	G G	G G	A G	G G	A G	G G	G G	G G	G G	G G	G G	G G	G G	G G	G G	G G	G G	G G	G G	G G
chr1_9743721_C_T	1	9743721	C C	C C	C C	C C	C C	C C	C C	C C	C C	C C	C C	C C	C C	C C	C C	T T	C C	C C	C C	C C	C C	C C	C C	C T	C C	C C	C T	C C	C C	C C	C T	C C	C C	C C	C C	C C	C C	C T	C C	C C	C C	C C	C C
chr1_9750032_A_C	1	9750032	C C	C C	C C	A C	C C	C C	A C	C C	C C	A C	C C	C C	A C	C C	C C	C C	C C	C C	C C	C C	C C	C C	C C	C C	C C	C C	C C	C C	C C	C C	C C	A C	C C	A A	C C	C C	C C	C C	C C	A C	A C	A C	C C
chr1_980292_C_T	1	980292	T T	C T	C T	C C	C C	C T	C T	C T	C C	C T	C T	C T	C T	C T	T T	C C	C C	T T	T T	T T	C T	T T	C T	T T	C C	C T	C C	T T	C T	T T	C C	T T	C T	T T	C T	C T	C C	C T	T T	T T	T T	C T	C T
chr1_9816361_A_G	1	9816361	G G	A G	G G	G G	A A	G G	G G	G G	G G	A A	A G	A G	G G	A G	A G	G G	G G	A G	G G	G G	G G	G G	A G	A G	G G	G G	G G	G G	G G	G G	G G	A G	A G	A G	A G	G G	G G	A G	G G	A G	A G	A G	G G
chr1_9900799_C_T	1	9900799	C T	C C	C T	C T	C C	C T	T T	C T	C C	C C	C T	C T	C T	C C	C C	T T	C C	C T	C C	C T	T T	C T	C C	C T	C T	T T	C T	C C	T T	T T	C T	C T	C T	C C	C C	C T	C T	C C	C C	C C	C C	C T	C T
chr1_9959141_A_C	1	9959141	C C	A C	C C	C C	C C	A C	C C	A C	A C	C C	C C	C C	C C	A C	C C	C C	A C	C C	A C	C C	C C	A C	A C	C C	C C	C C	C C	A C	C C	C C	C C	C C	A C	C C	A C	C C	C C	A C	C C	C C	C C	C C	C C
chr1_996477_A_G	1	996477	A G	A A	A A	A A	A A	A A	A G	A A	A A	A G	A A	A A	A G	A A	A G	A A	A A	A A	A A	A G	A A	A G	A A	A A	A G	A A	A A	A A	A A	A G	A G	A G	A A	A G	A A	A A	A A	A A	A G	A G	A A	A G	A G
chr1_9996086_C_T	1	9996086	C T	T T	C T	T T	T T	T T	T T	T T	C T	C T	T T	T T	T T	T T	T T	T T	T T	T T	C T	C T	T T	T T	T T	T T	T T	T T	C T	T T	T T	T T	C T	C T	T T	C T	T T	T T	C T	T T	C C	C C	C C	C T	C T
chr1_random_299123_A_G	1RANDOM	299123	A A	A A	A A	A G	A A	A A	A G	A A	A G	G G	A A	A A	A A	A A	A A	A G	A G	A A	A A	A A	A A	A A	A A	A A	A A	A A	A A	A A	A A	A A	A A	A G	A G	A A	A A	A A	A A	A A	A G	G G	A G	A G	A A
chr1_random_310365_A_C	1RANDOM	310365	C C	C C	C C	A C	C C	C C	A C	C C	A C	A A	C C	C C	C C	C C	C C	A C	A C	C C	C C	C C	C C	C C	C C	C C	C C	C C	C C	C C	C C	C C	C C	A C	A C	C C	C C	C C	C C	C C	A C	A A	A C	A C	C C
chr1_random_312051_A_G	1RANDOM	312051	A A	A A	A A	A G	A A	A A	A G	A A	A G	A A	A A	A A	A A	A A	A A	A G	A A	A A	A A	A A	A A	A A	A A	A A	A A	A A	A A	A A	A A	A A	A A	A G	A G	A A	A A	A A	A A	A A	A A	A G	A A	A G	A A
chr1_random_320168_A_G	1RANDOM	320168	A G	A A	A G	A G	A A	A A	A G	A A	G G	G G	A A	A A	A A	A G	A A	G G	G G	A A	A G	A G	A A	A A	A A	A A	A A	A A	A A	A A	A A	A A	A A	A G	A G	A A	A A	A A	A G	A A	G G	G G	G G	A G	A G
chr1_random_468195_A_G	1RANDOM	468195	A A	A A	A A	A A	A A	A A	A A	A A	A A	G G	A A	A A	A A	A A	A A	A A	A G	A A	A A	A A	A A	A A	A A	A A	A A	A A	A A	A A	A A	A A	A A	A A	A A	A A	A A	A A	A A	A A	A G	A G	A G	A A	A A
chr1_random_468874_C_T	1RANDOM	468874	C T	C C	C T	C T	C C	C C	C C	C C	T T	T T	C C	C C	C C	C T	C C	T T	T T	C C	C T	C T	C C	C C	C C	C C	C C	C C	C C	C C	C C	C C	C C	C T	C T	C C	C C	C C	C T	C C	T T	T T	T T	C T	C T
chr1_random_490188_A_G	1RANDOM	490188	A G	G G	A G	G G	G G	G G	G G	G G	A G	G G	G G	G G	G G	A G	G G	A G	A G	G G	A G	A G	G G	G G	G G	G G	G G	G G	G G	G G	G G	G G	G G	G G	G G	G G	G G	G G	A G	G G	A G	G G	A G	G G	A G
chr1_random_518920_A_G	1RANDOM	518920	G G	G G	G G	G G	G G	G G	G G	G G	A G	A G	G G	G G	G G	G G	G G	G G	A G	G G	G G	G G	G G	G G	G G	G G	G G	G G	G G	G G	G G	G G	G G	A G	A G	G G	G G	G G	G G	G G	A G	A A	A G	G G	G G
chr1_random_522794_C_T	1RANDOM	522794	T T	T T	C T	T T	T T	T T	T T	T T	T T	T T	T T	C T	T T	T T	T T	T T	T T	T T	C T	T T	T T	C T	C T	T T	T T	T T	T T	T T	T T	T T	T T	T T	T T	C T	T T	T T	T T	T T	T T	T T	T T	T T	C T
chr1_random_545810_C_T	1RANDOM	545810	C C	C C	C C	C C	C C	C C	C C	C C	C C	C T	C C	C C	C C	C C	C C	C T	C C	C C	C C	C C	C C	C C	C C	C C	C C	C C	C C	C C	C C	C C	C C	C C	C C	C C	C C	C C	C C	C C	C C	C C	C C	C C	C C
chr1_random_546617_A_G	1RANDOM	546617	G G	G G	G G	A G	G G	G G	G G	G G	G G	A G	G G	G G	G G	G G	G G	A G	G G	G G	G G	G G	G G	G G	G G	G G	G G	G G	G G	G G	G G	G G	G G	G G	G G	G G	G G	G G	G G	G G	G G	G G	G G	G G	G G
chr10_10007512_A_G	10	10007512	A G	G G	A G	A G	A G	G G	A G	A G	A A	A G	G G	G G	A G	G G	A G	G G	G G	A A	A G	G G	G G	G G	G G	G G	A A	G G	A G	G G	G G	A A	G G	G G	A G	A G	A G	A A	A G	A G	G G	A G	A G	A G	G G
chr10_10094664_C_T	10	10094664	C T	C T	C T	T T	C T	C T	T T	T T	T T	T T	C T	C T	C T	T T	T T	C T	T T	T T	T T	C T	T T	T T	T T	C T	C T	C T	C T	T T	C T	T T	T T	C T	T T	C T	T T	T T	C T	T T	T T	T T	T T	T T	T T
chr10_10112396_C_T	10	10112396	C T	C C	C C	C T	C T	C C	C C	C C	T T	C C	C C	C C	C T	C C	C T	C C	C C	T T	C T	C C	C C	C C	C C	C C	C T	C T	C C	C T	C C	C T	C C	C C	C C	C C	T T	C T	C C	C T	C C	C T	C T	C T	C T
chr10_10153909_A_C	10	10153909	A A	A A	A A	A A	A A	A A	A A	C C	A A	C C	A A	A C	A A	A A	A A	A A	A A	A A	A A	A A	A C	A A	A A	A A	A C	A A	A A	A A	A A	A C	A A	A A	C C	A C	A A	A C	A A	A C	C C	A C	A C	A A	C C
chr10_10164076_C_T	10	10164076	C T	C C	C T	T T	C T	C T	T T	T T	T T	T T	C T	C T	C T	C C	C T	C T	C C	T T	C T	C C	C T	C T	C C	C C	T T	C T	C T	C C	C T	T T	C T	C T	T T	C T	C T	T T	C T	T T	T T	C T	T T	C T	T T
chr10_10477108_C_T	10	10477108	C T	C T	T T	C T	C T	T T	T T	T T	C C	T T	T T	T T	C T	C C	C C	T T	T T	C T	C C	C T	T T	T T	T T	C T	C T	T T	T T	C T	T T	C T	T T	T T	T T	T T	C T	T T	T T	T T	T T	C T	C T	C T	T T
chr10_10532746_C_T	10	10532746	C T	C T	C C	T T	C T	C C	C T	T T	T T	T T	C T	C T	C T	T T	T T	C C	T T	C T	T T	C T	T T	T T	T T	C T	C T	C T	C C	T T	C C	T T	T T	C C	T T	C T	T T	T T	C C	T T	T T	T T	T T	T T	C T
chr10_10642694_A_G	10	10642694	G G	A G	A G	A G	G G	A G	A G	G G	G G	A G	A A	A G	G G	A A	A G	A G	A A	A G	A G	A A	A G	A G	A A	A A	G G	A G	G G	A G	A G	G G	A G	A G	G G	G G	G G	A G	G G	A A	A G	A G	G G	A G	G G
chr10_10645433_A_G	10	10645433	G G	A G	A G	A G	G G	A G	A G	G G	G G	A G	A A	A G	G G	A A	A G	G G	A A	A G	A G	A A	A G	A G	A A	A A	G G	A G	G G	A G	A G	G G	A G	A G	G G	G G	G G	A G	G G	A A	A G	A G	G G	A G	G G
chr10_10690498_A_G	10	10690498	G G	G G	A G	G G	G G	A G	G G	G G	G G	G G	A G	A G	G G	G G	G G	G G	G G	G G	G G	A G	G G	G G	G G	A G	G G	G G	G G	G G	A G	G G	G G	A G	G G	G G	G G	A G	G G	G G	G G	G G	G G	G G	G G
chr10_10692062_A_C	10	10692062	A A	A A	A A	A A	A A	A A	A A	A C	A A	A A	A A	A A	A A	A A	A A	A A	A A	A A	A A	A A	A C	A C	A A	A A	A C	A A	A A	A A	A C	A A	A C	A A	A A	A A	A A	A A	A A	A A	A A	A A	A C	A A	C C
chr10_1069442_C_T	10	1069442	C C	C T	C T	C T	C C	C T	C T	C C	C C	C C	C T	C C	C C	C C	C T	C T	C T	C T	C C	C T	C C	C T	C C	C C	C T	C T	C C	C C	C C	C C	C C	C C	C C	C C	C C	C C	C T	C C	C C	C C	C C	C T	C C
chr10_10755483_C_T	10	10755483	T T	C T	T T	C T	T T	T T	C T	C T	T T	C C	C T	T T	T T	C C	C T	T T	C C	T T	C T	C T	C T	C T	C C	C T	T T	C T	T T	C T	T T	C T	C T	T T	C C	C T	T T	T T	T T	T T	C C	C T	T T	C T	T T
chr10_10861392_A_C	10	10861392	C C	A C	C C	A C	C C	C C	A C	A C	C C	A A	A C	C C	C C	A A	A C	C C	A A	C C	A C	A C	A C	A C	A A	A C	C C	A C	C C	A C	C C	A C	A C	C C	A A	A C	C C	A C	C C	A C	A A	A C	C C	A C	C C
chr10_10865611_A_G	10	10865611	A A	A A	A A	A A	A A	A A	A A	A G	A A	A A	A A	A A	A A	A A	A A	A A	A A	A G	A A	A A	A G	A G	A A	A A	A G	A G	A A	A G	A G	A A	A G	A A	A A	A A	A G	A A	A A	A A	A A	A A	A G	A A	G G
chr10_10946300_G_T	10	10946300	G T	G T	G T	T T	G T	G T	T T	G T	T T	T T	G T	G G	G T	T T	T T	G T	T T	T T	T T	G T	G T	T T	T T	G T	T T	G T	G T	T T	G T	T T	T T	G T	T T	G T	T T	T T	G T	G T	T T	T T	G T	T T	G G
chr10_10985237_G_T	10	10985237	G T	G T	G G	G G	G T	G G	G G	G T	G G	G G	G G	G G	G T	G G	G G	T T	G G	G G	G G	G G	G T	G G	G G	G G	G T	T T	G T	G G	G G	G G	G G	G G	G G	G T	G G	G G	G T	G G	G G	G G	G T	G G	G T
chr10_11051450_A_C	10	11051450	C C	C C	A C	C C	C C	A C	C C	C C	C C	C C	A C	A C	C C	C C	C C	C C	C C	C C	C C	A C	C C	C C	C C	A C	C C	C C	C C	C C	A C	C C	C C	A C	C C	C C	C C	C C	C C	C C	C C	C C	C C	C C	C C
chr10_11052478_A_G	10	11052478	G G	G G	G G	A G	G G	G G	A G	A G	G G	A A	A G	G G	G G	G G	G G	G G	G G	G G	G G	G G	G G	G G	G G	G G	G G	G G	G G	G G	G G	A G	G G	G G	A A	A G	G G	G G	G G	G G	A A	A G	G G	G G	G G
chr10_11068435_G_T	10	11068435	G G	G T	G G	G G	G G	G G	G G	G G	G G	G G	G G	G G	G G	T T	G T	G G	T T	G G	G T	G T	G T	G T	T T	G T	G G	G G	G G	G T	G G	G G	G T	G G	G G	G G	G G	G G	G G	G G	G G	G G	G G	G T	G G
chr10_11097827_A_G	10	11097827	A G	A G	A A	A A	A G	A A	A A	A A	A A	A A	A A	A A	A G	A A	A A	A G	A A	A A	A A	A A	A A	A A	A A	A A	A A	A G	A G	A A	A A	A A	A A	A A	A A	A G	A A	A A	A G	A A	A A	A A	A A	A A	A A
chr10_11139239_A_G	10	11139239	A G	A A	A G	A G	A G	A G	G G	A G	G G	A G	A G	A G	A G	A A	A G	A G	A A	G G	A G	A A	A A	A G	A A	A A	G G	A G	A G	A G	A A	G G	A G	A G	G G	A G	G G	G G	A G	G G	A G	A G	A G	A G	A G
chr10_1120155_C_T	10	1120155	C C	C T	C T	C C	C C	C C	C C	C T	C C	C C	C C	C T	C C	C C	C C	C C	C C	C C	C C	C C	C C	C C	C T	C T	C C	C C	C C	C T	C C	C C	C C	C T	C C	C C	C T	C T	C T	C C	C T	C T	C T	C T	C C
chr10_11244140_A_G	10	11244140	A G	A A	A A	A G	A G	A A	A A	A A	G G	A A	A A	A A	A G	A A	A G	A A	A A	A G	A G	A A	A A	A A	A A	A A	A G	A G	A A	A A	A A	A G	A A	A A	A A	A A	A G	A A	A A	A A	A A	A G	A G	A G	A A
chr10_11249272_C_T	10	11249272	C C	C T	C T	C T	C C	C T	C T	C C	C C	C T	T T	C T	C C	T T	C T	C C	T T	C C	C T	T T	C T	C T	T T	T T	C C	C C	C C	C T	C T	C C	C T	C T	C C	C C	C C	C C	C C	C C	C T	C T	C C	C T	C C
chr10_11297671_C_T	10	11297671	C C	C C	C C	C T	C C	C C	C T	C C	C C	C C	C T	C T	C C	C C	C C	C C	T T	C C	C C	C C	C T	C T	T T	C C	C C	C C	C C	C C	C C	C C	C T	C C	C C	C C	C C	C C	C C	C C	C C	C T	C C	C T	C T
chr10_1136207_C_T	10	1136207	T T	T T	T T	C T	T T	T T	T T	T T	T T	T T	T T	T T	C T	T T	T T	T T	T T	T T	T T	T T	T T	T T	T T	T T	T T	C T	C C	T T	T T	T T	T T	T T	T T	C T	T T	T T	T T	T T	T T	T T	T T	T T	T T
chr10_11410756_A_G	10	11410756	A A	A A	A A	A A	A A	A A	A A	A A	A A	A A	A A	A A	A A	A A	A A	A A	A A	A A	A A	A A	A A	A A	A A	A A	A A	A A	A A	A A	A A	A A	A A	A A	A A	A A	A A	A A	A A	A A	A A	A A	A A	A A	A G
chr10_11412145_G_T	10	11412145	T T	G T	G G	G T	T T	G G	G G	G T	T T	G G	G G	G G	T T	G G	G T	G T	G G	T T	G T	G G	G T	G G	G G	G G	G G	G T	G T	G G	G T	G T	G G	G G	G G	G T	G T	G T	G T	G G	G G	G T	T T	G T	G T
chr10_11533079_C_T	10	11533079	C T	C T	C T	C C	T T	C T	C T	C T	C C	C C	C C	C C	C T	C C	C C	C T	C C	C C	C C	C C	C T	C C	C C	C C	T T	C T	T T	C T	C T	C C	C C	C T	C C	C T	C T	T T	T T	T T	C C	C C	C T	C C	C T
chr10_11559458_C_T	10	11559458	C T	C T	C C	T T	C C	C T	C T	T T	T T	T T	C T	C C	C T	T T	T T	C T	T T	T T	T T	C T	T T	C T	T T	C T	T T	C C	C C	C T	C C	T T	C T	C C	T T	C T	C T	C C	C C	C T	T T	T T	T T	T T	C T
chr10_11571086_A_G	10	11571086	A A	A G	A A	A G	A A	A A	A G	A G	A A	G G	A G	A A	A A	G G	A G	A A	G G	A A	A G	A G	A G	A G	G G	A G	A A	A A	A A	A G	A A	A G	A G	A A	G G	A G	A A	A A	A A	A A	G G	A G	A A	A G	A A
chr10_11742614_A_G	10	11742614	A G	A A	A A	G G	A A	A A	A A	A A	G G	A G	A A	A A	A G	A A	A G	A A	A G	A G	A G	A A	A A	A A	A A	A A	A A	A A	A A	A A	A A	A G	A A	A A	A A	A A	A G	A G	A A	A A	A G	A G	A G	G G	A A
chr10_11744734_C_T	10	11744734	T T	T T	C T	C T	T T	C T	C T	C T	T T	C T	T T	T T	T T	T T	T T	C T	C T	C T	T T	T T	C T	T T	T T	T T	C T	T T	C T	T T	T T	T T	T T	C T	T T	T T	T T	C C	C T	C C	C T	C T	C T	C T	C C
chr10_11784085_C_T	10	11784085	C T	C T	T T	C C	T T	T T	C T	C T	C C	C T	C T	T T	C T	C C	C C	T T	T T	C T	C C	C T	T T	T T	C T	C T	T T	T T	T T	C T	T T	C C	T T	T T	C C	C T	C T	C T	T T	T T	C T	C T	C T	C T	T T
chr10_11791113_C_T	10	11791113	T T	T T	T T	T T	T T	T T	T T	T T	T T	T T	T T	T T	T T	T T	T T	T T	C T	T T	T T	T T	C T	C T	C T	T T	T T	T T	T T	T T	T T	T T	C T	T T	T T	T T	T T	T T	T T	T T	T T	C T	T T	T T	T T
chr10_11843831_C_T	10	11843831	C T	C T	C C	C C	T T	C C	C C	C C	C C	C C	C C	C C	C T	C C	C C	C T	C C	C C	C C	C C	C C	C C	C C	C C	C T	C T	C T	C T	C T	C C	C C	C C	C C	C T	C T	C C	C T	C T	C C	C C	C C	C C	C T
chr10_11859519_A_G	10	11859519	A A	A A	A G	A A	A A	A G	A G	A G	A A	A A	A A	A A	A A	A A	A A	A G	A A	A G	A A	A A	A G	A A	A A	A A	A G	A A	A G	A A	A A	A A	A A	A G	A A	A A	A A	A G	A G	A G	A A	A A	A G	A A	A G
chr10_11908465_A_G	10	11908465	A G	G G	G G	A G	G G	G G	G G	A G	A A	A G	G G	G G	A G	G G	A G	G G	G G	A G	A G	G G	G G	G G	A G	G G	G G	A G	G G	G G	G G	A A	G G	G G	A A	A G	A G	G G	G G	G G	A G	A G	A G	A G	G G
chr10_12144397_A_G	10	12144397	G G	A G	G G	G G	G G	G G	A G	A G	G G	A A	A G	A G	G G	G G	A G	G G	A G	G G	A G	A G	G G	A G	G G	A G	G G	G G	G G	A G	G G	A G	A G	G G	A A	A G	G G	G G	G G	A G	A A	A G	G G	A G	G G
chr10_12175802_C_T	10	12175802	T T	T T	C T	T T	T T	T T	T T	T T	T T	T T	T T	T T	T T	T T	T T	T T	T T	T T	T T	T T	T T	T T	T T	T T	T T	T T	C T	T T	T T	T T	T T	C T	T T	T T	T T	T T	C T	T T	T T	T T	T T	T T	C T
chr10_12195539_A_G	10	12195539	A G	A G	G G	G G	A A	G G	G G	G G	G G	G G	G G	G G	A G	A A	G G	A G	G G	G G	G G	G G	G G	G G	G G	G G	A G	A G	A G	G G	A G	G G	G G	G G	G G	A G	G G	G G	A G	G G	G G	G G	G G	G G	G G
chr10_12201900_C_T	10	12201900	T T	T T	C T	T T	T T	T T	T T	T T	T T	T T	T T	T T	T T	T T	T T	T T	T T	T T	T T	T T	T T	T T	T T	T T	T T	C T	C T	T T	T T	T T	T T	C T	T T	T T	T T	T T	C T	T T	T T	T T	T T	T T	T T
chr10_1358731_A_C	10	1358731	A C	C C	C C	A A	A C	A A	A C	A C	A C	C C	A C	A A	A A	A C	A A	A C	A A	A A	A A	A C	A C	A C	A A	A C	C C	A A	A A	A C	C C	A C	A C	A C	A C	A C	A C	A C	A C	A C	A A	C C	C C	A C	A C
chr10_1421120_A_G	10	1421120	G G	G G	A G	A G	G G	A G	A G	A G	A G	G G	G G	G G	G G	A G	A A	A G	A A	G G	G G	G G	G G	G G	G G	G G	A G	A G	A A	A G	A G	G G	G G	A G	G G	G G	A A	A G	A A	G G	A G	A G	A G	A G	A G
chr10_1430111_A_G	10	1430111	A A	A A	A A	A A	A A	A A	A A	A G	A A	A A	A A	A A	A A	A G	G G	A A	A G	A A	A A	A A	A A	A A	A A	A A	A G	A G	A G	A A	A A	A A	A A	A A	A A	A A	A A	A G	A G	A A	A G	A A	A A	A A	A G
chr10_1589730_C_T	10	1589730	C T	C T	C T	C T	C T	C T	C C	T T	C T	C C	C T	T T	T T	C T	T T	C T	C T	T T	T T	T T	C T	C T	C T	C T	C T	C T	T T	C T	C C	C T	C T	C T	C T	C T	C C	C T	C T	T T	T T	C C	C C	C C	T T
chr10_1616598_C_T	10	1616598	C C	C T	C C	C T	C T	C T	C C	C T	C C	C C	C T	T T	C T	C C	C C	C C	C C	C C	T T	C T	C C	C C	C T	C T	C C	C C	C C	C T	C C	C T	C C	C T	C T	C T	C C	C C	C C	C C	C T	C C	C C	C C	C T
chr10_16418120_C_T	10	16418120	C C	C T	C C	C C	C C	C C	C C	C C	C T	C C	C C	C C	C C	C C	C T	C C	T T	C C	C C	C C	C T	C T	C T	C T	C C	C C	C C	C C	C C	C C	C C	C C	C T	C T	C C	C C	C T	C C	C T	C C	C C	C C	C C
chr10_16430008_C_T	10	16430008	C T	C C	C C	C C	C T	C T	C C	C C	C C	C C	C C	C C	C T	C C	C C	C T	C C	C T	C T	C T	C C	C C	C C	C C	C C	C T	C T	C T	C T	C C	C C	C C	C C	C T	C T	C C	C C	C C	C C	C C	C C	C C	C C
chr10_1643390_C_T	10	1643390	T T	C T	T T	T T	C T	T T	C T	T T	T T	C T	C T	T T	T T	T T	T T	C T	T T	T T	T T	T T	C T	C T	T T	C T	C T	T T	T T	T T	C T	T T	C T	T T	T T	T T	T T	C T	T T	T T	T T	T T	T T	T T	T T
chr10_16445761_A_G	10	16445761	G G	G G	G G	A G	G G	G G	G G	G G	A G	G G	G G	G G	A G	G G	A G	G G	G G	G G	A G	G G	G G	G G	A G	G G	G G	G G	G G	G G	G G	A G	G G	G G	G G	G G	G G	G G	G G	G G	G G	A G	A G	A G	G G
chr10_16539119_C_T	10	16539119	C T	T T	C T	C T	C T	T T	T T	T T	C T	T T	T T	T T	C C	T T	C T	C T	T T	C C	C C	C T	T T	T T	C T	T T	C T	C C	C T	C T	C T	C T	T T	T T	T T	C T	T T	T T	C T	T T	T T	C T	C T	C T	T T
chr10_16607447_A_G	10	16607447	G G	G G	G G	G G	G G	G G	A G	G G	G G	G G	G G	A G	G G	A A	G G	A G	G G	G G	G G	G G	G G	A G	G G	G G	G G	G G	G G	G G	G G	G G	A G	G G	G G	G G	G G	A G	G G	A G	G G	G G	G G	G G	G G
chr10_16637757_A_G	10	16637757	A A	G G	A A	G G	A A	A G	A G	A G	G G	A A	A A	A G	A G	G G	G G	A G	G G	A A	A G	A A	G G	G G	G G	A G	G G	A A	A A	A G	A A	A G	A G	A A	A G	A G	A G	A G	A G	A G	A G	G G	G G	A G	G G
chr10_1665786_A_G	10	1665786	G G	A G	G G	A G	A G	A A	A G	A G	G G	G G	A G	A A	A G	G G	G G	G G	A G	G G	A A	A G	G G	G G	A A	A G	G G	A G	G G	A G	G G	A G	G G	A G	A G	A G	A G	G G	G G	G G	A G	G G	G G	A G	A G
chr10_16720337_C_T	10	16720337	C T	T T	C T	T T	C T	T T	T T	T T	T T	T T	T T	T T	C T	T T	T T	C T	T T	C C	C T	C T	T T	T T	T T	T T	T T	C C	C C	C T	C T	T T	T T	C T	T T	C T	T T	T T	C T	C T	T T	T T	T T	T T	T T
chr10_16720740_A_G	10	16720740	A G	G G	A G	G G	A G	G G	G G	G G	G G	G G	G G	G G	A G	G G	G G	A G	G G	A A	A G	A G	G G	G G	G G	G G	G G	A A	A A	A G	A G	G G	G G	A G	G G	A G	G G	G G	A G	A G	G G	G G	G G	G G	G G
chr10_16834749_A_G	10	16834749	A G	A G	G G	G G	A G	G G	G G	G G	G G	G G	G G	A G	A G	A A	G G	A A	G G	A A	A G	A G	G G	A G	G G	G G	G G	A G	A G	A A	A G	G G	A G	G G	G G	A G	G G	G G	G G	G G	G G	G G	G G	G G	A G
chr10_17201894_A_G	10	17201894	A A	A A	A A	A G	A A	A A	A A	A A	A G	A A	A A	A A	A G	A A	A G	A A	A A	A A	A G	A A	A A	A A	A G	A A	A A	A A	A A	A A	A A	A G	A A	A A	A A	A A	A A	A A	A A	A A	A A	A G	A G	A G	A A
chr10_17243441_G_T	10	17243441	G T	T T	G T	T T	G G	G T	T T	T T	T T	T T	T T	G T	G T	G G	T T	G G	G T	G G	G T	G T	T T	G T	T T	T T	G T	G G	G G	G T	G T	T T	G T	G T	T T	G G	G T	T T	G T	G T	G T	T T	T T	T T	T T
chr10_17265173_A_G	10	17265173	A A	A A	A A	A G	A A	A A	A A	A A	A G	A A	A A	A A	A A	A A	A A	A A	A A	A A	A A	A A	A A	A A	A A	A A	A A	A A	A A	A A	A A	A A	A A	A A	A A	A A	A A	A G	A G	A G	A A	A G	A A	A A	A A
chr10_17281922_A_G	10	17281922	A G	A G	A G	A G	G G	A G	A A	A A	A G	A A	A A	A G	A G	G G	A A	G G	G G	G G	A G	A G	A G	G G	A G	A A	A G	G G	G G	G G	A G	A A	A G	A G	A A	G G	A G	A G	G G	G G	A G	A G	A G	A A	G G
chr10_17307857_C_T	10	17307857	C C	C C	C C	C T	C C	C C	C T	C C	C T	C C	C C	C C	C T	C C	C T	C C	C C	C C	C T	C C	C C	C C	C T	C C	C C	C C	C C	C C	C C	C T	C C	C C	C C	C C	C C	C C	C C	C C	C C	C T	C T	C T	C C
chr10_17403870_C_T	10	17403870	C T	C T	C T	T T	T T	T T	T T	T T	T T	T T	T T	T T	C T	T T	T T	C T	T T	C C	C T	C T	T T	T T	T T	T T	T T	C C	C C	C C	C T	T T	T T	C T	T T	C T	T T	T T	C T	T T	T T	T T	T T	T T	C T
chr10_17435940_C_T	10	17435940	C C	C C	C T	C T	C T	C T	T T	C C	T T	C C	C T	C T	C T	T T	C T	C T	C T	C C	C T	C C	C C	T T	T T	C C	C C	C T	C T	C C	C C	C T	C T	C T	C C	C C	C T	C C	T T	C T	C C	C T	C T	C T	C C
chr10_1748241_A_G	10	1748241	G G	A A	A G	A A	A A	A A	A A	A G	A G	A A	A A	A A	A G	A G	G G	A G	A A	G G	A A	A G	A G	A G	A A	A A	A G	A G	G G	A A	A A	A A	A G	A A	A A	A A	A A	A G	A G	G G	A G	A G	A G	A A	A G
chr10_17566508_C_T	10	17566508	C C	C C	C C	C C	C T	C T	C C	C C	C C	C C	C C	C C	C C	C C	C C	C C	C C	C C	C C	C C	C T	C C	C C	C C	C T	C C	C C	C C	C C	C C	C C	C C	C C	C C	C T	C C	C C	C C	C C	C C	C T	C C	C T
chr10_17575959_C_T	10	17575959	C T	C C	C T	C C	C C	C T	C T	C C	C C	C T	C T	C T	C C	C C	C C	C C	C C	C C	C C	C T	C T	C C	C C	C T	C C	C C	C C	C C	C T	C C	C T	C T	C T	C C	C T	C T	C C	C C	C T	C C	C C	C T	C C
chr10_17692954_A_G	10	17692954	G G	A G	G G	A G	G G	G G	G G	G G	G G	G G	G G	G G	G G	G G	G G	G G	G G	G G	G G	G G	G G	G G	G G	G G	G G	G G	G G	G G	G G	G G	G G	G G	G G	G G	G G	A G	G G	A G	G G	A G	G G	G G	A G
chr10_17723657_A_C	10	17723657	C C	A C	C C	C C	C C	C C	A C	A A	C C	A C	A C	C C	C C	C C	A C	C C	A A	C C	C C	C C	C C	A C	A C	A C	C C	C C	C C	C C	C C	A C	C C	C C	A C	A C	C C	C C	C C	C C	A C	C C	C C	C C	C C
chr10_1777966_A_G	10	1777966	A G	A A	A A	A A	A A	A G	A G	A A	A G	A A	A A	A A	A A	A G	A G	A G	A G	A A	A A	A A	A A	A A	A G	A A	A G	G G	A G	A A	A A	A A	A A	A A	A A	A A	A G	A G	A A	A A	A G	A G	A G	A A	A A
chr10_17787494_A_G	10	17787494	A G	G G	G G	G G	G G	G G	G G	G G	G G	G G	G G	G G	A G	G G	G G	A G	G G	A A	A G	A G	G G	G G	G G	G G	G G	A G	A G	A G	A G	G G	G G	G G	G G	A G	G G	G G	G G	G G	G G	G G	G G	G G	G G
chr10_17945754_C_T	10	17945754	C T	C C	C C	C T	C C	C C	C C	C C	C C	C C	C C	C C	C T	C C	C C	C C	C T	C C	C C	C C	C C	C T	C T	C C	C C	C C	C C	C C	C C	C C	C C	C C	C C	C T	C C	C T	C C	C T	C C	C T	C C	C C	C C
chr10_18050821_A_C	10	18050821	A A	A C	C C	A A	A A	A A	A C	A A	A A	A A	A A	A C	A A	A A	A A	A C	A A	C C	A C	A C	A C	A A	A A	A A	A A	C C	A C	C C	A C	A A	A A	A A	A C	A A	A A	A A	A C	A A	A A	A A	A A	A A	A C
chr10_1806735_A_G	10	1806735	A A	A G	A A	A G	A G	A G	A A	G G	A A	A A	A G	G G	A G	A A	A G	A A	A G	A A	G G	A G	A A	A A	A G	A G	A A	A A	A A	A G	A A	A G	A A	A G	A G	A G	A A	A A	A A	A G	A G	A A	A A	A G	G G
chr10_1809950_C_T	10	1809950	C T	C C	C C	C C	C C	C C	C C	C C	C C	C C	C C	C C	C T	C C	C C	C C	C C	T T	C C	C C	C T	C T	C C	C C	C C	C C	C T	C C	C C	C C	C T	C C	C C	C C	C C	C C	C C	C C	C C	C C	C C	C C	C C
chr10_1889028_A_G	10	1889028	A A	A A	G G	A A	A A	A A	A A	A G	A A	A A	A A	A A	A A	A G	G G	A A	A G	A A	A A	A A	A G	A A	A A	A A	A A	A G	A A	A G	A G	A A	A A	A G	A A	A A	A G	A G	A G	G G	A A	A G	A G	A A	A G
chr10_1900530_C_T	10	1900530	C C	C C	T T	C C	C C	C C	C C	C T	C C	C C	C C	C C	C C	C T	T T	C C	C T	C C	C C	C C	C T	C C	C C	C C	C C	C T	C C	C T	C T	C C	C C	C T	C C	C C	C T	C T	C T	T T	C C	C T	C T	C C	C T
chr10_1998463_A_G	10	1998463	G G	A G	G G	A G	A G	A A	A G	A G	G G	G G	A G	A A	A G	G G	G G	G G	A G	G G	A A	A A	G G	G G	A A	A G	G G	A G	G G	A G	G G	A G	G G	A G	A G	A G	A G	G G	G G	G G	A G	G G	G G	A G	A G
chr10_2044634_C_T	10	2044634	C T	C C	C T	C C	C C	C C	C C	C C	C C	C C	C C	C C	C C	C C	C C	C C	C C	C C	C C	C C	C C	C C	C C	C C	C T	C C	C T	C C	C T	C C	C C	C C	C C	C C	C T	C C	T T	C C	C T	T T	T T	C C	C C
chr10_2127485_A_G	10	2127485	A G	G G	A G	G G	G G	A G	A G	G G	G G	G G	G G	G G	G G	G G	G G	G G	G G	G G	G G	G G	G G	G G	G G	G G	A G	G G	G G	G G	G G	G G	G G	G G	G G	G G	A A	G G	A G	G G	A G	A A	A A	G G	G G
chr10_2330562_C_T	10	2330562	T T	T T	T T	T T	T T	T T	T T	C T	T T	T T	T T	T T	T T	T T	C T	C T	C T	T T	T T	T T	C T	T T	T T	T T	T T	T T	T T	T T	T T	T T	T T	T T	C T	T T	T T	T T	C T	T T	T T	T T	T T	C T	C T
chr10_2361917_C_T	10	2361917	T T	C T	T T	T T	C T	T T	C T	T T	T T	T T	C T	T T	T T	T T	T T	C T	T T	T T	T T	T T	C T	C T	T T	C T	C T	T T	T T	T T	C T	T T	C T	T T	T T	T T	T T	T T	T T	T T	T T	T T	T T	T T	T T
chr10_2382874_A_G	10	2382874	G G	G G	G G	A G	G G	G G	G G	G G	G G	G G	G G	G G	G G	G G	G G	G G	G G	G G	A G	A G	G G	G G	G G	G G	G G	G G	G G	A G	G G	A G	G G	G G	A G	G G	G G	G G	G G	A G	G G	G G	G G	A G	G G
chr10_2435910_C_T	10	2435910	C C	C T	C T	C T	C T	T T	C T	C T	C C	C C	C T	T T	C T	C C	C C	C C	C C	C C	C T	C T	C C	C C	C T	C T	C C	C C	C C	C T	C C	C C	C C	T T	C T	C T	C T	C C	C C	C T	C T	C C	C C	C T	C T
chr10_2446322_A_G	10	2446322	A A	A G	A A	A G	A G	A G	A A	A G	A A	A A	A G	A G	A G	A A	A A	A A	A A	A A	A G	A G	A A	A A	A G	A G	A A	A A	A A	A A	A A	A A	A A	A G	A G	A G	A A	A A	A A	A A	A G	A A	A A	A G	A G
chr10_2473876_C_T	10	2473876	C T	C C	C C	C C	C C	C C	C C	C C	C C	C C	C C	C C	C C	C T	C T	C C	C C	C C	C C	C C	C C	C C	C C	C C	C T	C T	C C	C C	C C	C C	C C	C C	C C	C C	C T	C T	C C	C C	C T	C T	C T	C C	C C
chr10_2513521_A_G	10	2513521	A A	A A	A A	A A	A A	A A	A A	A G	A A	A A	A A	A A	A A	A A	A G	A G	A G	A A	A A	A A	A G	A A	A G	A A	A A	A G	A A	A A	A A	A A	A A	A A	A A	A A	A A	A A	A A	A G	A A	A A	A A	A A	A G
chr10_2541068_G_T	10	2541068	T T	T T	T T	T T	T T	T T	T T	T T	T T	T T	T T	T T	T T	G T	T T	T T	G T	T T	G T	G T	T T	T T	G T	T T	T T	T T	T T	G T	T T	G T	T T	T T	G T	T T	T T	T T	T T	T T	T T	T T	T T	G T	T T
chr10_2606228_A_G	10	2606228	G G	G G	A G	G G	G G	G G	G G	A G	G G	G G	G G	G G	G G	G G	A G	G G	G G	G G	G G	G G	A G	G G	G G	G G	G G	A G	G G	G G	A G	G G	G G	G G	G G	G G	G G	G G	A G	A A	G G	A G	A G	G G	G G
chr10_2637728_A_G	10	2637728	A A	A G	A G	A A	A G	A A	A G	A A	G G	G G	A G	A G	A A	A G	A G	G G	A G	A A	A G	G G	A G	A G	A G	A G	A G	A G	A A	G G	A G	G G	A G	A G	A A	A G	A G	G G	A G	A G	A A	A A	A A	A A	A G
chr10_266633_C_T	10	266633	C C	C T	C C	T T	T T	C T	C T	C C	C C	C C	C C	C T	C T	C C	C T	T T	C T	C T	C T	C C	T T	C C	T T	C T	T T	T T	T T	C C	C T	C C	T T	C T	C T	C T	C C	C T	C C	C T	C C	C T	C C	C T	C C
chr10_2671493_A_C	10	2671493	A A	A C	A A	A A	A C	A A	A C	A A	A C	C C	A C	A A	A A	A A	A A	A C	A A	A A	A C	A C	A C	A C	A A	A C	A C	A A	A A	A C	A C	C C	A C	A A	A A	A C	A A	A C	A A	A A	A A	A A	A A	A A	A A
chr10_2730976_C_T	10	2730976	T T	C T	T T	C T	C T	C T	T T	C C	T T	T T	C T	C T	C T	T T	C T	C T	C T	T T	C T	C T	C T	T T	C C	C T	T T	T T	C T	T T	T T	T T	T T	C T	C T	C T	T T	T T	T T	T T	C T	T T	T T	C T	C T
chr10_2773664_C_T	10	2773664	T T	C T	C T	C T	C T	T T	C T	C T	C T	C C	C T	T T	T T	C T	C T	C T	T T	T T	T T	T T	C T	C T	T T	C T	C T	C T	T T	T T	C T	C T	C T	T T	C T	C T	T T	C T	T T	C T	T T	T T	T T	C T	T T
chr10_2796254_C_T	10	2796254	T T	C T	T T	C T	C T	T T	C T	C T	C T	C C	C T	T T	T T	C T	C T	C T	T T	T T	C T	C T	C T	C T	T T	C T	C T	C T	T T	C C	C T	C C	C T	C T	C T	C T	C T	C T	C T	C C	T T	T T	T T	C T	C T
chr10_2808199_A_C	10	2808199	A A	A C	A A	A A	A C	A A	A C	A A	A C	C C	A C	A A	A A	A A	A A	A C	A A	A A	A A	A A	A C	A C	A A	A C	A C	A A	A A	A A	A C	A C	A C	A A	A A	A C	A A	A A	A A	A A	A A	A A	A A	A A	A A
chr10_2924682_A_C	10	2924682	A C	A C	A C	A C	A C	A A	A C	A C	A C	C C	A C	A A	A C	A C	A C	A C	A C	A C	A C	A C	A C	C C	A A	A C	A C	A C	A C	C C	A C	C C	0 0	A C	A C	A C	A A	A C	A A	A C	A A	A A	A A	A C	A A
chr10_2956149_A_G	10	2956149	G G	A G	A G	A G	A G	G G	A G	A G	A G	A A	A G	G G	G G	A G	A G	A G	G G	G G	A G	A G	A G	A G	G G	A G	A G	G G	G G	A A	A G	A A	A G	A G	A G	A G	G G	G G	G G	G G	G G	G G	G G	A G	G G
chr10_2974888_G_T	10	2974888	G G	G T	G G	G T	G T	G G	G T	G G	G T	T T	G T	G G	G G	G T	G G	G T	G G	G G	G G	G G	G T	G T	G G	G T	G T	G T	G G	G G	G T	G T	G T	G G	G T	G T	G G	G T	G G	G T	G G	G G	G G	G T	G G
chr10_3019420_G_T	10	3019420	T T	G T	T T	G T	T T	T T	T T	G T	T T	T T	G T	G T	G T	T T	T T	T T	G T	T T	T T	G T	G T	T T	G G	G T	T T	T T	T T	T T	T T	T T	T T	G T	T T	G T	T T	T T	T T	G T	G T	T T	T T	G T	G T
chr10_304933_A_G	10	304933	A A	A G	A A	G G	A G	A G	A A	A A	A A	A A	A G	A A	A G	A A	A A	A A	A A	A G	A A	A A	A A	A A	A A	A A	A G	A G	G G	A A	A A	A A	A A	A A	A A	A G	A A	A A	A A	A A	A A	A A	A A	A G	A A
chr10_3052090_A_G	10	3052090	G G	A A	A G	A A	A A	A G	G G	A A	A G	A A	A A	A G	A G	G G	A G	A G	A A	G G	A G	A G	A A	A G	A A	A A	A G	G G	G G	A G	A G	A G	A G	A A	A A	A A	A G	A G	A G	A A	A G	G G	G G	A A	A A
chr10_3053663_A_G	10	3053663	G G	A G	A G	A G	A A	A G	A G	A G	A G	A A	A G	G G	G G	A G	A G	A G	A A	G G	A A	A G	A G	A G	A G	A G	A G	A G	G G	A A	A G	A A	A G	A G	A A	A G	G G	A G	G G	A G	G G	A G	G G	A G	G G
chr10_3129889_C_T	10	3129889	C T	C T	C C	C T	T T	T T	C T	C T	T T	T T	C T	C T	C T	C T	T T	T T	C C	C T	C T	C C	C T	T T	C C	C T	C T	C T	T T	C C	T T	C T	T T	C C	T T	C T	T T	T T	C T	C C	C T	C C	C T	C T	C T
chr10_3149377_C_T	10	3149377	C C	C T	C C	C T	T T	C T	C C	C C	C T	T T	C T	C C	C C	C C	C C	C T	C T	C C	C T	C C	C T	C T	C C	C T	C T	C C	C C	C C	C T	C T	C T	C C	T T	C T	C C	C T	C C	C C	C T	C C	C C	C T	C C
chr10_3182199_A_G	10	3182199	G G	G G	G G	G G	G G	G G	A G	G G	A G	A A	G G	G G	G G	A G	G G	G G	G G	G G	A G	A G	G G	G G	G G	G G	G G	A G	G G	A G	G G	A G	G G	G G	G G	A G	G G	G G	G G	G G	G G	G G	G G	G G	G G
chr10_3211248_A_G	10	3211248	G G	A G	G G	A G	G G	G G	G G	A G	G G	G G	A G	A G	A G	G G	G G	G G	G G	G G	G G	A G	G G	G G	A G	A G	G G	G G	G G	G G	G G	G G	G G	A G	G G	A G	G G	G G	G G	A G	G G	G G	G G	A G	A A
chr10_3212222_A_G	10	3212222	A A	G G	A G	G G	G G	G G	A G	A G	G G	G G	G G	G G	A G	A A	A A	G G	A A	A A	A G	A G	A G	A G	A G	G G	A G	A A	A G	A A	A G	A G	A G	A G	G G	G G	G G	A G	A G	G G	A G	A G	A A	G G	G G
chr10_3242681_A_C	10	3242681	A A	A C	A C	A C	A A	A C	A C	C C	A A	A A	A C	C C	A C	A A	A C	A A	A C	A A	A A	A C	A A	A A	A C	A C	A A	A A	A A	A A	A A	A A	A A	A C	A A	A C	C C	A A	A C	C C	A A	A A	A C	A C	C C
chr10_3272656_C_T	10	3272656	C T	C T	C C	C T	C C	C C	C C	C T	C C	C C	C T	C T	T T	C C	C C	C C	C C	T T	C C	C T	C C	C T	C T	C T	C C	C C	C T	C C	C C	C C	C T	C T	C C	C T	C C	C C	C C	C T	C C	C T	C C	C T	T T
chr10_3311360_A_G	10	3311360	G G	G G	G G	G G	G G	A G	A G	A G	G G	G G	G G	A G	G G	G G	A G	G G	A G	G G	G G	G G	G G	G G	A G	G G	G G	G G	G G	A G	G G	G G	G G	A G	G G	G G	A A	G G	A G	G G	G G	G G	A G	G G	G G
chr10_3340446_G_T	10	3340446	G T	G G	G T	G G	G G	G T	G T	G G	G G	G G	G G	G T	G T	G T	G T	G T	G G	G G	G G	G G	G G	G T	G G	G G	G G	G T	T T	G G	G T	G T	G T	G G	G G	G G	G T	G G	G T	G G	G G	G T	G G	G G	G G
chr10_335252_G_T	10	335252	T T	G T	T T	T T	G T	T T	T T	T T	T T	T T	T T	G T	T T	T T	T T	G T	T T	T T	G T	T T	G G	T T	G G	G T	T T	T T	T T	T T	G T	T T	G G	G T	G T	T T	T T	G T	T T	G T	T T	G T	T T	T T	T T
chr10_3565911_A_G	10	3565911	G G	G G	G G	G G	G G	G G	G G	G G	G G	G G	G G	G G	G G	G G	G G	G G	A G	G G	G G	G G	G G	G G	A G	G G	G G	G G	G G	A G	G G	G G	G G	A G	G G	G G	G G	G G	G G	G G	G G	G G	G G	G G	G G
chr10_3627571_A_C	10	3627571	A C	A C	C C	A C	C C	C C	C C	A C	C C	C C	A C	A C	A C	C C	C C	C C	A C	C C	C C	A C	C C	C C	A A	A C	C C	C C	C C	A C	C C	C C	C C	A A	C C	A C	C C	A C	A C	A C	C C	A C	A C	A C	A A
chr10_3657504_A_C	10	3657504	C C	A C	A C	A C	A C	A A	A A	C C	C C	C C	A C	A C	C C	A C	A C	A C	C C	A C	A C	A C	A C	A C	C C	A C	A C	A A	C C	A C	A C	A C	A C	C C	C C	C C	A C	C C	A C	C C	C C	A C	C C	C C	C C
chr10_367201_A_G	10	367201	G G	A A	A G	A A	A A	A G	A A	G G	A A	A G	A G	A G	A G	A G	A G	A A	A G	A G	A G	A G	A A	A A	A A	A G	A G	A A	A A	G G	A G	A G	A A	A G	A A	A A	G G	A G	G G	A G	A G	A G	G G	A G	G G
chr10_3675684_A_C	10	3675684	A C	C C	C C	C C	C C	C C	C C	A C	C C	C C	C C	C C	A C	C C	A C	A C	A C	A C	C C	C C	A C	A C	A C	C C	A C	C C	A A	A C	A C	C C	A C	A C	C C	C C	A C	A C	A C	C C	C C	C C	A C	C C	C C
chr10_3693394_C_T	10	3693394	C C	C C	C T	C C	C T	C C	C C	C C	C C	C C	C C	C C	C C	C T	C C	C C	C T	C C	C T	C C	C C	C C	C C	C C	C C	C C	C C	C C	C C	C C	C C	C C	T T	C C	C C	C C	C C	C C	C T	C C	C C	C C	C C
chr10_3756725_C_T	10	3756725	C C	C C	C T	C C	C T	C C	C C	C C	C C	C C	C C	C C	C C	C T	C C	C C	C T	C C	C T	C C	C C	C C	C C	C C	C C	C C	C C	C C	C C	C C	C C	C C	T T	C C	C C	C C	C C	C C	C T	C C	C C	C C	C C
chr10_3787704_C_T	10	3787704	C C	C T	C C	C T	C T	C T	T T	C C	C T	T T	C T	C T	C C	C C	C T	C T	C C	C T	C T	C T	C T	C T	C C	C T	C C	C T	C C	C T	C T	C T	C T	C C	C C	C T	C C	C T	C C	C C	C T	C T	C C	C T	C C
chr10_3854024_C_T	10	3854024	T T	C T	C T	T T	T T	T T	T T	C T	C T	T T	T T	T T	T T	C T	C T	T T	T T	T T	T T	T T	C T	T T	T T	T T	C T	C T	T T	T T	T T	C T	T T	T T	T T	T T	C T	T T	C T	T T	C T	C T	C T	T T	T T
chr10_3883611_C_T	10	3883611	C C	C T	C T	C C	C C	C C	C C	C T	C T	C C	C C	C C	C C	C T	C T	C C	C C	C C	C C	C C	C T	C C	C C	C C	C T	C T	C C	C C	C C	C T	C C	C C	C C	C C	C T	C C	C T	C C	C T	C T	C T	C C	C C
chr10_3895536_C_T	10	3895536	T T	C T	C T	T T	T T	T T	T T	C T	C T	T T	T T	T T	T T	C T	C T	T T	T T	T T	T T	T T	C T	T T	T T	T T	C T	C T	T T	T T	T T	C T	T T	T T	T T	T T	C T	T T	C T	T T	C T	C T	C T	T T	T T
chr10_3950232_G_T	10	3950232	T T	G T	T T	G T	G T	G T	G T	G T	T T	G T	G T	G T	T T	G T	G G	G T	T T	T T	G T	G T	G T	G T	0 0	G T	G T	G T	G T	G T	G T	G T	G T	0 0	T T	T T	G T	T T	G T	G T	G T	T T	G T	T T	T T
chr10_3980896_C_T	10	3980896	C C	C C	C T	C C	C T	C C	C T	C C	C C	C C	C C	C C	C C	C C	C C	C C	C T	C T	C C	C C	C C	C C	C C	C C	C C	C C	C C	C C	C C	C C	C C	C C	T T	C T	C C	C T	C C	C C	C T	C T	C C	C C	C C
chr10_4026578_A_G	10	4026578	A G	A G	A G	G G	G G	G G	G G	G G	A G	G G	G G	G G	A G	A G	G G	G G	G G	G G	G G	G G	G G	A G	G G	G G	A A	A G	A G	G G	A G	G G	A G	G G	G G	G G	G G	G G	A G	G G	G G	A G	G G	G G	G G
chr10_4037020_C_T	10	4037020	C C	C C	C C	C C	C T	C C	C T	C C	C C	C T	C C	C C	C C	C C	C C	C C	C T	C T	C C	C C	C C	C C	C C	C C	C C	C C	C C	C C	C C	C C	C C	C C	T T	C T	C C	C T	C C	C C	C T	C T	C C	C C	C C
chr10_426579_A_G	10	426579	A G	A A	A A	A A	A A	A G	A A	A G	A G	G G	A G	A A	A G	A A	A G	A A	A G	A G	A G	A G	A A	A A	A A	A G	A A	A A	A A	A G	A G	G G	A A	A G	A G	A G	A G	A A	A G	A A	A G	A A	A A	A G	A G
chr10_4480348_C_T	10	4480348	C T	T T	C T	C T	T T	C T	T T	C T	C T	T T	C T	C T	C T	T T	T T	C T	C C	C T	C T	C C	T T	T T	C C	C T	T T	T T	T T	C C	T T	T T	T T	C C	T T	C T	C T	C T	C T	C C	C T	C T	C T	C T	C C
chr10_4496668_C_T	10	4496668	C T	C T	C T	C C	C C	C T	C C	C T	C C	C C	C C	C C	C T	C T	C T	C T	C C	C C	C C	C C	C C	C T	C C	C C	T T	C T	T T	C C	C T	C T	C T	C C	C C	C C	T T	C C	C T	C C	C C	C T	C T	C C	C C
chr10_4528943_C_T	10	4528943	C T	C T	C T	C C	C C	C T	C C	C T	C C	C T	C C	C C	C T	C T	C T	C T	C T	C T	C T	C T	C T	C T	C C	C C	T T	C T	T T	C T	C T	C T	C T	C C	C C	C C	T T	C T	C T	C C	C C	T T	C T	C C	C C
chr10_4554068_A_G	10	4554068	G G	A G	A G	G G	G G	G G	A G	A G	G G	A G	G G	G G	G G	A G	A G	G G	A G	A G	A G	A G	A G	G G	G G	G G	A G	A G	A G	A G	G G	A G	G G	G G	G G	G G	A G	A G	A G	G G	G G	A A	A G	G G	G G
chr10_4578499_G_T	10	4578499	G T	G T	G T	T T	T T	G T	G T	G T	T T	G T	T T	T T	G T	G T	G T	G T	G T	G G	G T	G T	G T	G T	T T	T T	G G	G T	G G	G T	G T	G T	G T	T T	T T	T T	G G	G T	G T	T T	T T	G G	G T	T T	T T
chr10_462198_A_C	10	462198	C C	C C	C C	A A	A C	A C	C C	C C	C C	C C	C C	C C	A C	C C	A C	C C	A C	A C	C C	C C	C C	A A	C C	C C	C C	A A	A A	C C	C C	C C	C C	C C	C C	A C	C C	C C	C C	C C	A C	C C	C C	A C	C C
chr10_4676045_C_T	10	4676045	C T	T T	T T	C T	T T	T T	C T	C T	C T	T T	C T	C T	C T	T T	T T	T T	C T	T T	C C	C T	T T	T T	C T	C T	T T	T T	T T	C T	T T	C T	T T	C T	T T	C T	T T	C T	C T	C T	T T	C T	C T	C C	C C
chr10_4682746_C_T	10	4682746	C T	T T	T T	C T	T T	T T	C T	C T	C T	T T	C T	C T	C T	T T	T T	T T	C T	C T	C C	C T	T T	T T	C T	C T	T T	T T	T T	C T	T T	C T	T T	C T	T T	C T	T T	C T	C T	C T	T T	C T	C T	C C	C C
chr10_4778848_C_T	10	4778848	C T	T T	C T	C T	T T	T T	C T	C C	C C	T T	C T	C T	C T	T T	C T	T T	C C	C T	C C	C C	C T	T T	C C	C T	C T	T T	T T	C C	T T	C C	T T	C C	T T	C T	C T	T T	C T	C C	C T	C T	C C	C C	C C
chr10_4780849_A_G	10	4780849	A G	A G	A G	G G	G G	G G	G G	G G	G G	G G	G G	G G	A G	A G	G G	G G	G G	G G	G G	G G	G G	A G	G G	G G	A G	A G	A A	G G	A G	G G	A G	G G	G G	G G	G G	A G	A G	G G	G G	A G	G G	G G	G G
chr10_4844940_A_G	10	4844940	A G	A G	G G	A A	A A	A G	A G	A G	G G	A A	A A	A G	A G	A G	A G	A G	G G	G G	G G	G G	A G	A G	A G	A A	G G	A G	G G	G G	A G	G G	A G	A G	A A	A A	G G	A G	A G	A G	A G	G G	A G	A G	A A
chr10_4876135_C_T	10	4876135	C T	C C	C C	C T	C C	C C	C C	C T	C C	C C	C T	C C	C T	C C	C C	C C	C C	C C	C C	C C	C C	C C	C T	C T	C C	C C	C C	C C	C C	C C	C C	C T	C C	C T	C C	C C	C T	C T	C C	C C	C T	C T	T T
chr10_4910704_A_G	10	4910704	A A	A G	A G	G G	G G	A G	A G	A A	G G	G G	A G	A G	A G	A G	A A	G G	G G	G G	A G	A A	G G	A G	A G	A G	A G	A G	A G	A A	A G	A G	A G	A A	G G	G G	A A	A G	A G	A G	A G	G G	A A	A G	A A
chr10_4937142_C_T	10	4937142	C T	C T	C C	C C	C C	C C	C T	C T	C C	C C	C C	C T	C T	C T	T T	C T	C C	C T	C C	C C	C T	C T	C C	C C	C T	C T	T T	C C	C T	C T	C T	C C	C C	C C	C T	C C	C C	C T	C C	C C	C T	C C	C C
chr10_4970395_C_T	10	4970395	T T	C T	C C	C C	C C	C C	C T	T T	C C	C C	C T	C T	C T	C T	T T	C T	C C	C T	C T	C T	C T	C T	C T	C T	C T	C T	T T	C T	C T	C T	C T	C T	C C	C C	C T	C C	C T	T T	C C	C C	T T	C T	T T
chr10_5001002_A_G	10	5001002	A A	A G	G G	G G	G G	G G	A G	A A	G G	G G	A G	A G	A G	A G	A A	A G	G G	A A	A G	A G	A G	A G	A G	A G	A G	A G	A A	A G	A G	A G	A G	A G	G G	G G	A A	G G	A A	A A	G G	G G	A A	A G	A A
chr10_5033489_A_G	10	5033489	G G	G G	A G	G G	G G	G G	G G	G G	G G	G G	G G	G G	G G	G G	G G	G G	A G	A G	G G	A G	G G	G G	A G	G G	G G	G G	G G	G G	G G	G G	G G	G G	G G	G G	G G	G G	A G	G G	A G	A G	G G	G G	G G
chr10_5060619_C_T	10	5060619	C C	C T	T T	C T	C T	C T	C T	C T	T T	C T	C T	C T	C T	C T	C T	C T	T T	T T	T T	T T	T T	C T	C T	C T	C T	C T	C C	C T	C T	T T	C T	C C	C C	C T	C T	C T	T T	C C	C T	T T	C T	C T	C C
chr10_5097896_C_T	10	5097896	C T	C T	T T	T T	C T	C T	T T	C C	T T	C T	C T	C T	T T	C T	C C	C T	T T	T T	T T	T T	C T	T T	C T	C T	C T	C T	T T	T T	T T	C T	T T	C C	C C	C T	C C	C T	C T	C T	C T	T T	C C	C T	C C
chr10_5199136_G_T	10	5199136	T T	T T	G T	T T	T T	T T	G T	T T	T T	G T	T T	T T	T T	G T	T T	T T	T T	G T	T T	T T	T T	T T	T T	T T	T T	G T	T T	T T	T T	T T	T T	T T	T T	T T	T T	T T	G T	T T	T T	G T	T T	T T	T T
chr10_5225229_A_G	10	5225229	G G	A G	G G	A A	A G	A G	A G	G G	A A	A G	A G	G G	A G	A G	G G	A G	A A	A G	A G	A G	A A	A G	A G	A G	G G	A G	G G	G G	A G	A G	A G	A G	G G	A G	G G	A G	A G	G G	A G	A G	G G	A G	G G
chr10_5293732_C_T	10	5293732	C T	T T	C C	C T	T T	C T	C T	C T	T T	C T	T T	C T	C T	C T	C T	T T	T T	C T	T T	C T	C T	C T	T T	T T	C C	T T	C T	T T	C T	C T	C T	C T	T T	T T	C C	T T	C C	T T	C T	C C	C T	T T	T T
chr10_5301567_A_G	10	5301567	A G	G G	A G	G G	G G	G G	A G	G G	G G	A G	G G	G G	A G	A G	G G	G G	G G	A G	G G	G G	G G	A G	G G	G G	A A	G G	A G	G G	A G	G G	A G	A G	G G	G G	G G	G G	A G	G G	G G	G G	G G	G G	G G
chr10_5323092_A_C	10	5323092	A C	C C	C C	C C	C C	C C	C C	C C	C C	C C	C C	C C	A C	C C	C C	C C	C C	A C	C C	C C	A C	A C	C C	C C	A C	C C	A C	A C	A C	C C	A C	A C	C C	C C	C C	C C	A C	C C	C C	C C	C C	C C	C C
chr10_5443253_C_T	10	5443253	C C	C C	C T	C C	C C	C T	C C	C C	C C	C C	C C	C C	C C	C C	C C	C C	C C	C T	C C	C C	C T	C C	C C	C C	C T	C C	C T	C C	C C	C C	C C	C C	C C	C C	C T	C C	C T	C C	C C	C T	C C	C C	C C
chr10_5451509_A_G	10	5451509	A G	G G	G G	G G	G G	G G	G G	G G	G G	G G	G G	G G	A G	G G	G G	A G	G G	A G	G G	G G	G G	A G	G G	G G	G G	G G	A A	G G	A G	G G	A G	G G	G G	A G	G G	G G	G G	G G	G G	G G	G G	G G	G G
chr10_5451601_A_G	10	5451601	A A	A G	A G	A A	A A	A G	A A	A A	A A	A A	A A	A A	A A	A G	A G	A A	A A	A A	A A	A A	A G	A A	A A	A A	A A	A G	A A	A G	A A	A A	A A	A A	A A	A A	A G	A A	A G	A A	A A	A G	A A	A A	A A
chr10_5528828_A_G	10	5528828	A G	A G	G G	G G	G G	A G	A G	A G	G G	A G	G G	A G	G G	A G	A G	A G	G G	G G	A G	A A	G G	G G	A G	G G	G G	A G	G G	A G	G G	G G	G G	A G	G G	G G	A G	G G	A G	A G	A G	G G	A G	G G	A A
chr10_5600150_A_G	10	5600150	G G	G G	G G	A G	A G	G G	A G	G G	G G	A G	G G	G G	G G	G G	G G	G G	G G	G G	G G	G G	G G	G G	G G	G G	A G	G G	G G	G G	G G	G G	G G	G G	A A	A G	G G	G G	G G	G G	A G	G G	G G	G G	G G
chr10_5613996_C_T	10	5613996	C C	C C	C C	C T	C T	C C	C T	C C	C C	C T	C C	C C	C C	C C	C C	C C	C C	C C	C C	C C	C C	C C	C C	C C	C T	C C	C C	C C	C C	C C	C C	C C	T T	C T	C C	C C	C C	C C	C T	C C	C C	C C	C C
chr10_5655380_A_G	10	5655380	G G	G G	G G	A G	A G	G G	A G	G G	G G	A G	G G	G G	G G	G G	G G	G G	G G	G G	G G	G G	G G	G G	G G	G G	A G	G G	G G	G G	G G	G G	G G	G G	A A	A G	G G	G G	G G	A G	A G	G G	G G	G G	G G
chr10_5666735_A_G	10	5666735	G G	G G	G G	A G	A G	G G	A G	G G	G G	A G	G G	G G	G G	G G	G G	G G	G G	G G	G G	G G	G G	G G	G G	G G	A G	G G	G G	G G	G G	G G	G G	G G	A A	A G	G G	G G	G G	G G	A G	G G	G G	G G	G G
chr10_6300775_C_T	10	6300775	C C	C T	C C	C T	C T	C T	C C	C C	C C	C C	C T	C T	C C	C T	C C	C T	C T	C T	C C	C C	C T	C T	C T	T T	C C	C C	C C	C T	C T	C C	C T	T T	C T	C C	C C	C T	C T	C T	C T	C T	C C	C C	C C
chr10_6339461_C_T	10	6339461	C C	C T	C C	C C	C T	C T	C T	C T	T T	C C	C T	C T	C C	C C	C T	C T	C T	T T	C T	C C	C T	C T	C T	T T	C C	C T	C C	C C	C T	T T	C T	C T	C C	C C	C T	C C	C C	C C	C C	C T	C T	C T	C C
chr10_6377505_C_T	10	6377505	C C	C T	C C	T T	C T	C T	C T	C C	C C	C T	C T	C C	C T	C T	C C	C T	T T	C C	C T	C T	C T	C T	T T	T T	C T	C C	C C	C T	C T	C C	C T	C T	C T	C C	C C	C T	C C	C C	T T	C C	C C	C C	C C
chr10_6396154_A_G	10	6396154	A G	G G	A G	G G	G G	A G	A G	G G	G G	G G	G G	A G	A G	G G	G G	G G	G G	G G	G G	G G	A G	A G	G G	G G	G G	G G	A G	G G	A G	G G	A G	G G	G G	A G	A G	A G	A G	A G	G G	A G	G G	G G	A G
chr10_6406686_A_G	10	6406686	G G	A G	G G	G G	G G	G G	G G	G G	G G	G G	G G	G G	G G	A G	A G	G G	G G	G G	G G	G G	G G	G G	G G	G G	G G	A G	G G	A G	G G	G G	G G	G G	G G	G G	G G	G G	G G	G G	G G	G G	G G	G G	G G
chr10_6436168_A_C	10	6436168	C C	A C	C C	C C	C C	C C	C C	C C	C C	A C	C C	C C	C C	A C	A C	C C	A C	C C	A C	A C	C C	C C	A C	C C	C C	A C	C C	A A	C C	C C	C C	C C	C C	C C	C C	C C	C C	C C	A C	C C	C C	C C	C C
chr10_6438693_A_C	10	6438693	A A	A C	A A	A A	A A	A A	A A	A A	A A	A C	A A	A A	A A	A C	A C	A A	A C	A A	A C	A C	A A	A A	A C	A A	A A	A C	A A	C C	A A	A A	A A	A A	A A	A A	A A	A A	A A	A A	A C	A A	A A	A A	A A
chr10_647749_A_G	10	647749	G G	G G	G G	G G	A G	G G	G G	G G	G G	G G	G G	G G	G G	G G	G G	G G	G G	G G	G G	G G	G G	A A	G G	G G	G G	G G	G G	G G	G G	G G	G G	G G	G G	G G	G G	G G	G G	G G	A G	G G	G G	G G	G G
chr10_6482366_C_T	10	6482366	C C	C T	C C	C C	C T	C T	C T	C C	C C	C C	C T	C T	C C	C T	C C	C T	C T	T T	C C	C C	C T	C T	C T	T T	C T	C C	C C	C C	C T	C C	C T	C T	C T	C C	C C	C C	C C	C C	C T	C T	C C	C C	C C
chr10_6531480_A_C	10	6531480	A C	C C	C C	C C	C C	A C	A C	C C	C C	C C	C C	A C	A C	C C	C C	C C	C C	C C	C C	A C	A C	A C	C C	C C	C C	C C	A C	C C	A C	C C	A C	A C	C C	A C	A C	C C	A C	A C	C C	C C	C C	C C	A C
chr10_6553269_A_G	10	6553269	A A	A G	A G	A A	A A	A A	A A	A A	A A	A A	A A	A A	A A	A G	A G	A A	A A	A A	A A	A A	A A	A A	A A	A A	A G	A G	A G	A G	A A	A A	A A	A A	A A	A A	A A	A G	A G	A A	A A	A A	A A	A A	A A
chr10_6611349_A_G	10	6611349	A G	G G	G G	A A	G G	A G	G G	G G	G G	A G	G G	G G	A A	G G	G G	G G	A G	G G	A G	A G	G G	A G	A G	G G	G G	G G	A G	A A	A G	G G	A G	A G	A G	A G	A G	A G	A G	A G	A A	G G	G G	G G	G G
chr10_6692589_A_C	10	6692589	A A	A A	C C	C C	C C	A C	A C	A C	C C	A C	C C	A A	A C	A A	C C	A C	A C	A C	A C	A A	A C	A C	A C	A C	A C	A C	A A	A A	A C	C C	A C	A C	C C	A C	A C	A C	A C	A A	A C	C C	A C	C C	A A
chr10_6695801_A_C	10	6695801	A C	C C	C C	C C	C C	A C	A C	C C	C C	A C	C C	A C	A C	C C	C C	C C	A C	C C	C C	C C	A C	A C	A C	C C	A C	C C	A A	A C	C C	C C	A C	A C	C C	A C	A C	C C	A C	C C	A C	C C	C C	C C	A C
chr10_6726486_G_T	10	6726486	T T	T T	G T	G T	T T	G T	G T	T T	T T	T T	G T	T T	G T	G T	T T	T T	G T	T T	T T	T T	G T	G T	G T	G T	G T	T T	T T	T T	G T	T T	G T	G T	G T	T T	T T	G G	G T	T T	G T	G T	T T	T T	T T
chr10_6838110_G_T	10	6838110	G T	G G	G T	T T	G T	G T	G T	G T	T T	G T	G T	T T	G T	G G	G T	G G	T T	T T	T T	T T	G T	G T	T T	G T	T T	G T	G T	T T	T T	G T	G T	T T	G T	G G	G T	G T	T T	G G	T T	T T	G T	G T	G G
chr10_6918652_G_T	10	6918652	G T	G G	G G	G G	G G	G T	G G	G T	G G	G T	G G	G G	G T	G G	G G	G G	G G	G G	G G	G G	G G	G T	G T	G G	G T	G G	G T	G G	G G	G G	G T	G G	G G	G T	G T	G G	G G	G G	G T	G G	G T	G G	T T
chr10_6919630_C_T	10	6919630	C T	T T	T T	T T	C T	T T	C T	C T	C C	T T	T T	C T	T T	T T	C T	T T	T T	C T	C T	T T	T T	T T	T T	T T	T T	C T	T T	T T	T T	C T	T T	T T	T T	T T	C T	C T	T T	C T	T T	C T	C T	C T	T T
chr10_6983262_A_C	10	6983262	A C	C C	C C	C C	A C	C C	C C	A C	A A	C C	C C	C C	C C	C C	A C	C C	C C	A C	A C	C C	C C	C C	C C	C C	C C	A C	C C	C C	C C	A C	C C	C C	C C	C C	A C	C C	C C	C C	C C	A C	A C	A C	C C
chr10_6983685_C_T	10	6983685	C C	T T	C C	C C	C T	C C	C C	C T	C C	C C	C C	C C	C C	C T	C C	C T	C C	C C	C C	C C	C C	C C	C T	C T	C C	C T	C T	C T	C T	C C	C C	C T	C C	C C	C C	C C	C T	C T	C C	C C	C T	C C	C T
chr10_7047947_A_G	10	7047947	G G	G G	G G	A G	G G	G G	G G	G G	G G	G G	G G	G G	G G	G G	G G	G G	A G	G G	G G	G G	G G	G G	G G	G G	A G	G G	G G	G G	G G	G G	G G	G G	A G	G G	G G	G G	G G	G G	A G	G G	G G	G G	G G
chr10_7079509_A_G	10	7079509	A G	G G	A A	A A	G G	A A	A A	G G	G G	A A	A A	A G	A A	A G	A G	A G	A A	G G	A G	A G	A G	A A	A G	A G	A A	G G	A A	A A	A G	A G	A A	A A	A A	A A	A G	A G	A A	A G	A A	A G	G G	A G	G G
chr10_7113532_A_G	10	7113532	A G	A A	A A	A G	A G	A G	G G	G G	G G	A A	A G	A G	A A	A A	A G	A A	G G	A G	G G	G G	A G	A G	A G	A G	A G	A G	A A	A G	A G	A G	A G	A G	A G	A A	A G	G G	A A	A G	A G	A G	G G	A G	A G
chr10_7114727_G_T	10	7114727	G T	T T	T T	G T	G T	G T	G G	G G	G G	T T	G T	G T	T T	T T	G T	T T	G G	G T	G G	G G	G T	G T	G T	G T	G T	G T	T T	G T	G T	G T	G T	G T	G T	T T	G T	G G	T T	G T	G T	G T	G G	G T	G T
chr10_7396243_C_T	10	7396243	C T	T T	C T	C C	C T	C T	C C	C C	C C	C C	C C	C T	C T	C T	C C	C T	C C	C T	C C	C C	C T	C T	C T	C T	C T	C T	T T	C T	C T	C C	C T	C T	C C	C T	C T	C C	T T	C C	C C	C C	C C	C C	C C
chr10_7567030_G_T	10	7567030	G G	G G	G T	G G	G G	G G	G G	G T	G G	G G	G T	G T	G G	G G	G T	G T	G G	G G	G G	G G	G G	G G	G T	G G	G G	G G	G T	G G	G T	G G	G G	G G	G G	G G	G G	G T	G G	G G	G G	G G	G T	G T	T T
chr10_757046_C_T	10	757046	T T	T T	T T	C T	C T	C T	T T	T T	T T	T T	T T	T T	T T	T T	C T	T T	C T	T T	T T	T T	T T	T T	T T	T T	T T	C T	T T	T T	T T	T T	T T	T T	T T	T T	T T	T T	T T	T T	T T	T T	T T	C T	T T
chr10_7781163_C_T	10	7781163	C C	C C	C T	C C	C C	C T	C C	C C	C C	C C	C T	C C	C C	C C	C T	C C	C T	C C	C C	C C	C T	C T	C T	C T	C C	C C	C C	C C	C T	C C	C T	C T	C C	C C	C C	C C	C C	C C	C C	C C	C C	C T	C C
chr10_782226_C_T	10	782226	C C	C C	C C	T T	C C	C T	C C	C C	C C	C C	C C	C C	C T	C C	C T	C C	C T	C C	C C	C C	C C	T T	C C	C C	C C	T T	T T	C C	C C	C C	C C	C C	C C	C T	C C	C C	C C	C C	C T	C C	C C	C T	C C
chr10_7951628_A_G	10	7951628	A G	A G	A G	G G	A G	G G	G G	A G	G G	G G	G G	A G	A G	G G	G G	A A	G G	A G	A G	A G	G G	G G	A G	G G	G G	A G	A A	A A	A G	G G	G G	G G	G G	A G	A G	A G	A A	A G	G G	G G	A G	G G	A A
chr10_7982877_A_G	10	7982877	A G	A G	A G	G G	A G	G G	G G	A G	G G	G G	G G	A G	A G	G G	G G	A G	G G	A G	G G	G G	G G	G G	A G	G G	G G	A G	A A	A G	A G	G G	G G	G G	G G	A G	A G	A G	A A	G G	G G	G G	A G	G G	A G
chr10_8011843_G_T	10	8011843	T T	G T	T T	T T	G T	T T	T T	T T	T T	T T	G T	T T	T T	T T	T T	G T	T T	T T	T T	T T	T T	T T	T T	T T	T T	G T	G T	T T	T T	T T	T T	T T	T T	T T	T T	T T	G T	T T	T T	T T	T T	T T	T T
chr10_8039314_A_G	10	8039314	A A	A G	A A	A G	A G	A A	A A	A G	A A	A G	A G	A A	A A	A A	A A	A G	A G	A A	A A	A A	A A	A A	A A	A A	A A	A G	A G	A A	A A	A G	A A	A A	G G	A G	A A	A A	A G	A A	A G	A A	A A	A A	A A
chr10_804389_A_G	10	804389	A A	A G	A A	G G	A A	A G	A A	A A	A A	A A	A G	A A	A G	A A	A G	A A	A G	A A	A A	A A	A A	G G	A A	A A	A G	G G	G G	A A	A A	A A	A A	A A	A A	A G	A A	A A	A A	A A	A G	A A	A A	A G	A A
chr10_8079001_C_T	10	8079001	C C	C C	C C	C C	C C	C T	C C	C T	C C	C C	C C	C T	C C	C C	C C	C T	C C	C T	C T	C T	C T	C T	C T	C C	C T	C C	C C	C T	C T	C C	C T	C T	C C	C C	C C	C T	C C	C C	C C	C C	C T	C C	T T
chr10_8099875_A_G	10	8099875	A A	A G	A G	A A	A A	A A	A G	A A	A A	A G	A G	A A	A A	G G	A G	A A	A A	A A	A A	A A	A A	A A	A A	A G	A A	A A	A A	A A	A A	A A	A A	A A	A A	A A	A A	A A	A A	A A	A G	A G	A A	A G	A A
chr10_810967_A_G	10	810967	A A	A A	A A	A A	A G	A A	A A	A A	G G	A G	A A	A A	A A	A A	A A	A G	A A	A A	A G	A A	A A	A A	A G	A A	A A	A A	A A	A A	A A	A G	A A	A A	G G	A G	A A	A A	A A	A A	A A	A G	A A	A A	A A
chr10_8131422_C_T	10	8131422	C C	T T	C T	C T	C T	C T	C T	T T	C C	T T	T T	C T	C C	T T	C T	C T	T T	C T	C T	T T	C T	C T	T T	T T	C C	C T	C T	C T	T T	C T	C T	C T	T T	C T	C C	T T	0 0	C T	T T	C T	C T	C T	T T
chr10_8168155_C_T	10	8168155	C T	C T	C T	T T	C T	C T	T T	C T	T T	T T	C T	C T	C T	T T	T T	C C	T T	C T	T T	T T	C T	C T	C T	T T	C T	C T	C C	C T	T T	T T	C T	C T	T T	C T	C T	C T	C C	C T	T T	T T	C T	T T	C T
chr10_822389_A_C	10	822389	A C	A A	A A	A A	A A	A A	A A	A C	A A	A C	A A	A A	A C	A A	A A	A A	A C	A C	A C	A C	A A	A A	A A	A A	A A	A A	A A	A C	A C	A C	A A	A A	A A	A A	A A	A A	A C	A A	A C	A A	A A	A C	C C
chr10_8296951_C_T	10	8296951	T T	C T	C T	T T	T T	T T	C T	C T	T T	C C	C T	T T	T T	C C	C T	T T	C T	T T	T T	T T	T T	T T	T T	C T	T T	T T	T T	T T	T T	C T	T T	T T	C C	C T	T T	C T	T T	C T	C C	T T	T T	C T	T T
chr10_8310140_C_T	10	8310140	C C	C T	C T	C C	C C	C C	C T	C T	C C	T T	C T	C C	C C	T T	C T	C C	C T	C C	C C	C C	C C	C C	C C	C T	C C	C C	C C	C C	C C	C T	C C	C C	T T	C T	C C	C T	C C	C T	T T	C C	C C	C T	C C
chr10_8322760_C_T	10	8322760	C C	C T	C T	C C	C C	C C	C C	C T	C C	T T	C C	C T	C C	T T	C T	C C	C T	C C	C C	C C	C C	C C	C C	C T	C C	C C	C C	C C	C C	C T	C C	C C	T T	C T	C C	C T	C C	C T	T T	C T	C C	C T	C C
chr10_8359314_C_T	10	8359314	T T	T T	T T	T T	T T	C C	T T	T T	T T	T T	T T	C C	T T	T T	T T	T T	C T	C T	T T	T T	C T	C T	C C	C T	T T	T T	C T	T T	C C	T T	C T	C C	T T	T T	T T	C T	T T	C T	T T	C T	T T	T T	T T
chr10_8386992_C_T	10	8386992	C C	C C	C C	C C	C C	C C	C C	C T	C C	C T	C C	C C	C C	C C	C C	C C	C T	C C	C C	C C	C C	C C	C C	C C	C C	C C	C C	C C	C C	C T	C C	C C	T T	C T	C C	C T	C C	C T	C T	C C	C C	C C	C C
chr10_8390548_C_T	10	8390548	T T	T T	T T	C T	T T	T T	T T	C T	T T	C C	T T	C T	T T	T T	T T	T T	C T	T T	T T	T T	T T	T T	T T	T T	T T	T T	T T	T T	T T	C T	T T	T T	C C	C T	T T	T T	T T	T T	C C	T T	T T	T T	T T
chr10_8437963_C_T	10	8437963	C T	C C	C C	C T	C T	C C	C T	C C	T T	C T	C C	C T	C T	C C	C T	C C	C C	C T	C T	C C	C C	C C	C C	C C	C T	C T	C C	C C	C C	C T	C C	C C	C C	C C	C T	C C	C C	C C	C T	C T	C T	C T	C C
[truncated: 6,146 more rows]
