# Supplementary material for: Integrated Bayesian Approaches Shed Light on the Dissemination Routes of the Eurasian Grapevine Germplasm
Source: Front Plant Sci. 2021 Aug 5;12:692661. doi: 10.3389/fpls.2021.692661 (PMC8381769; doi:10.3389/fpls.2021.692661)
Supplement: Supplementary file 3 [file Table_3.XLSX]

## Sheet: Table S8
Table S8 Ancestry value evaluated for each group and Country included in R/TESS3 analysis. The number of sample (N) and coordinates used for each country were reported. Each K was highlighted using the colour reported in Figure 5. For each group K with highest Q-value (mean) was in bold.
ID group	Country	N	long	lat	K1	K2	K3	K4	K5	K6	K7	K8
BALK	ALB	1	19.819	41.328	9.23663e-06	0.0689085	0.0563039	9.23663e-06	0.0753571	0.550221	0.154824	0.0943673
BALK	BGR	4	25.2155	42.7689	0.0320014	0.226081	0.0891944	9.00506e-06	0.127924	0.408047	0.0903484	0.0263942
BALK	BIH	3	17.7688	44.1745	0.0927925	0.044758	0.0168566	0.0286494	0.216271	0.348942	0.169027	0.0827034
BALK	CYP	3	33.006	34.9167	0.0994159	0.443071	0.0983512	0.00280652	0.0891926	0.0692118	0.197942	9.12629e-06
BALK	GRC	60	22.9556	39.0747	0.113638	0.217624	0.0956229	0.00355243	0.173198	0.200356	0.174025	0.0219835
BALK	HRV	10	16.4041	45.0805	0.0765097	0.0966457	0.0940331	0.0196946	0.213435	0.321076	0.138137	0.0404684
BALK	HUN	19	19.3956	47.1628	0.0488043	0.0933787	0.0794738	0.0102669	0.119942	0.49161	0.0895659	0.0669582
BALK	MNE	2	19.2388	42.7889	0.0692467	0.119156	0.0395092	0.0380705	0.259583	0.37598	0.0984446	9.25194e-06
BALK	ROU	18	24.9729	45.8524	0.0267076	0.197232	0.0858332	0.012992	0.124583	0.389671	0.137327	0.0256544
BALK	SCG	4	21.0059	44.0165	0.0405452	0.103903	0.0905767	0.0891582	0.114041	0.382065	0.135955	0.0437557
BALK	SVN	1	21.0059	44.0165	9.22173e-06	0.0639217	0.0208845	9.22173e-06	0.0471032	0.708672	0.0614631	0.0979371
		125		mean	0.0545163	0.152244	0.0696945	0.0186562	0.141876	0.385987	0.131551	0.0454764
EMCA-MFEAS-RUUK	AFG	4	66.0047	33.8352	0.114001	0.685932	0.0370738	0.00291352	0.0740833	0.0201452	0.0514407	0.0144105
EMCA-MFEAS-RUUK	ARM	7	44.9299	40.2895	0.08211	0.469837	0.15032	9.15557e-06	0.110896	0.0610855	0.117518	0.00822431
EMCA-MFEAS-RUUK	AZE	6	47.546	40.2883	0.0656416	0.338151	0.222742	8.97779e-06	0.165449	0.101774	0.106223	8.97779e-06
EMCA-MFEAS-RUUK	GEO	55	43.5078	42.1686	0.0258483	0.121052	0.674627	0.0392536	0.0465261	0.0338222	0.0230637	0.0358068
EMCA-MFEAS-RUUK	IRN	8	54.2741	32.575	0.0937602	0.510399	0.110921	9.12753e-06	0.129493	0.0774832	0.066358	0.0115764
EMCA-MFEAS-RUUK	ISR	4	35.0044	31.4611	0.0975665	0.449292	0.0618164	0.0133117	0.11306	0.0472739	0.21767	9.0764e-06
EMCA-MFEAS-RUUK	LBN	8	35.8802	33.9231	0.0677285	0.443361	0.0946176	0.00424937	0.0949148	0.0673495	0.221674	0.00610558
EMCA-MFEAS-RUUK	MDA	5	28.4567	47.195	0.0610117	0.114907	0.39787	0.00157664	0.064866	0.241556	0.0420967	0.0761159
EMCA-MFEAS-RUUK	RUS	13	55	52	0.0894872	0.35116	0.169389	0.0152553	0.139525	0.127981	0.0856505	0.0215522
EMCA-MFEAS-RUUK	SYR	9	38.5079	35.0255	0.0868259	0.489466	0.0641411	9.22513e-06	0.111728	0.0739314	0.167418	0.00647987
EMCA-MFEAS-RUUK	TJK	3	71.0136	38.5305	0.0823871	0.58373	0.0871791	9.36854e-06	0.130129	0.0702332	0.0463225	9.36854e-06
EMCA-MFEAS-RUUK	TKM	2	59.371	39.1155	0.07599	0.546294	0.102204	9.04193e-06	0.0783325	0.116144	0.0654324	0.0155941
EMCA-MFEAS-RUUK	TUR	22	35.169	39.0616	0.080774	0.368284	0.120593	0.0119967	0.142027	0.128744	0.13165	0.0159308
EMCA-MFEAS-RUUK	UKR	9	31.3833	48.9966	0.0603387	0.402765	0.16392	0.00141744	0.168433	0.103581	0.0957287	0.00381606
EMCA-MFEAS-RUUK	UZB	12	63.14	41.7555	0.0951196	0.656306	0.0397315	0.00236705	0.0875405	0.0628328	0.0509137	0.00518836
		167		mean	0.0785727	0.435396	0.166476	0.00615975	0.110467	0.0889291	0.0992773	0.0147219
IBER	ESP	142	-3.64755	40.2445	0.445671	0.0812814	0.0497658	0.00528323	0.0957131	0.0458359	0.152505	0.123945
IBER	PRT	54	-8.50106	39.5955	0.307882	0.0669992	0.0515545	0.0514417	0.114164	0.0179763	0.057967	0.332015
		196		mean	0.376776	0.0741403	0.0506602	0.0283625	0.104939	0.0319061	0.105236	0.22798
ITAP-north-center	ITAP-center	105	12.4924	41.8903	0.0194234	0.0439016	0.074228	0.256694	0.173601	0.137123	0.221888	0.0731407
ITAP-north-center	ITAP-north	143	12.4924	41.8903	0.0160931	0.0453009	0.0698553	0.277762	0.146008	0.127411	0.227708	0.0898609
		248		mean	0.0177582	0.0446012	0.0720416	0.267228	0.159805	0.132267	0.224798	0.0815008
ITAP-south	ITAP-south	136	15.0903	37.5	0.0854734	0.113709	0.0665542	0.0794018	0.387116	0.0973635	0.147873	0.0225084
		136		mean	0.0854734	0.113709	0.0665542	0.0794018	0.387116	0.0973635	0.147873	0.0225084
MAGH	MAR	13	-8.45616	29.8376	0.232528	0.306958	0.0696659	0.00448994	0.121374	0.0285011	0.197304	0.0391789
MAGH	TUN	8	9.55288	34.1196	0.246908	0.262536	0.0864116	0.0161809	0.110256	0.0320681	0.207208	0.038431
		21		mean	0.239718	0.284747	0.0780388	0.0103354	0.115815	0.0302846	0.202256	0.0388049
WCEUR	AUT	9	14.1265	47.5855	0.0532704	0.0571533	0.0649353	0.0826632	0.105593	0.339015	0.117889	0.17948
WCEUR	CHE	8	8.22751	46.8182	0.0440246	0.0302754	0.0351553	0.199146	0.0253959	0.136788	0.23338	0.295835
WCEUR	DEU	14	10.3858	51.107	0.0409759	0.0653088	0.0666307	0.0527883	0.030914	0.266279	0.141303	0.3358
WCEUR	FRA	134	2.53618	46.187	0.0840091	0.0249458	0.0582847	0.0627551	0.0667426	0.138552	0.164754	0.399957
WCEUR	TCH	1	15.473	49.8175	0.120207	0.124939	0.0553999	9.55031e-06	0.136814	0.374514	0.128488	0.0596287
		166		mean	0.0684974	0.0605245	0.0560812	0.0794725	0.0730918	0.25103	0.157163	0.25414
